# Supplementary material for: Systems biology of the structural proteome
Source: BMC Syst Biol. 2016 Mar 11;10:26. doi: 10.1186/s12918-016-0271-6 (PMC4787049; doi:10.1186/s12918-016-0271-6)
Supplement: Additional File 3: Database S1: — E. coli. Excel file containing GEM-PRO related information for E. coli. (XLSX 13.3 mb) [file 12918_2016_271_MOESM3_ESM.xlsx]

## Sheet: Table of Contents
Database S1: E. coli
Systems Biology of the Structural Proteome
Elizabeth Brunk, Nathan Mih, Jonathan Monk, Zhen Zhang, Edward J. O'Brien, Spencer E. Bliven, Ke Chen, Roger L. Chang, Philip E. Bourne, Bernhard O. Palsson
Table	Description
01-GEM-PRO	GEM-PRO master dataframe. All reactions, genes, sequence and structure ID mappings.
02-Complexes	Enzyme complex information for the associated reaction.
02a-Complexes_improvements	Updates to the previous complex information available in 2013.
03-3D_structural_properties	3D structural properties of all representative structures per gene.
03a-3D_struct_properties_homo	3D structural properties of all homology models.
04-PFAM	PFAM retrieved and computed properties.
05-PDB_quality	Structural quality of PDB structures, including PSQS and PROCHECK scores.
06-Homology_quality	Structural quality of homology, including TM-scores, C-scores, PSQS, and PROCHECK scores.

## Sheet: 01-GEM-PRO
m_reaction	m_subsystem	m_formula	m_metabolites	m_gene_reaction_rule	m_gene	u_uniprot_acc	u_reviewed	u_gene_name	u_ec_number	u_description	u_seq	u_seq_len	u_pfam	u_kegg_id	u_refseq	u_go	u_pdb_count	u_pdb	p_chain_uniprot_map	p_chains	p_chemicals	p_deposition_date	p_doi	p_ec_numbers	p_experiment	p_pmid	p_resolution	p_resolution_scaled	p_space_group	i_entry_name	i_length	i_native	i_tm_helix	i_tm_score	i_url	i_label	i_model_type	ssb_p_aln_score	ssb_p_aln_coverage	ssb_p_percent_seq_ident	ssb_p_no_deletions_in_pdb	ssb_p_aln_coverage_sim	ssb_si_score_norm	ssb_si_score	ssb_p_chains_from_org	ssb_p_alpha_beta_comp	ssb_i_alpha_comp	ssb_i_beta_comp	ssb_i_alpha_beta_comp
12PPDRtex	Transport, Outer Membrane Porin	12ppd_DASH_R_e <=> 12ppd_DASH_R_p	['12ppd_DASH_R_e', '12ppd_DASH_R_p']	(b0241 or b0929 or b1377 or b2215)	b0241	P02932	1	phoE		['Outer membrane pore protein E']	MKKSTLALVVMGIVASASVQAAEIYNKDGNKLDVYGKVKAMHYMSDNASKDGDQSYIRFGFKGETQINDQLTGYGRWEAEFAGNKAESDTAQQKTRLAFAGLKYKDLGSFDYGRNLGALYDVEAWTDMFPEFGGDSSAQTDNFMTKRASGLATYRNTDFFGVIDGLNLTLQYQGKNENRDVKKQNGDGFGTSLTYDFGGSDFAISGAYTNSDRTNEQNLQSRGTGKRAEAWATGLKYDANNIYLATFYSETRKMTPITGGFANKTQNFEAVAQYQFDFGLRPSLGYVLSKGKDIEGIGDEDLVNYIDVGATYYFNKNMSAFVDYKINQLDSDNKLNINNDDIVAVGMTYQF	351	['PF00267']	['ecj:Y75_p0232', 'eco:b0241']	['NP_414776.1', 'NC_000913.3', 'YP_488536.1', 'NC_007779.1']	['GO:0009279; C:cell outer membrane; IEA:UniProtKB-SubCell.', 'GO:0046930; C:pore complex; IDA:CACAO.', 'GO:0015288; F:porin activity; IEA:UniProtKB-KW.', 'GO:0006811; P:ion transport; IEA:UniProtKB-KW.']	1	1PHO	{'A': ['P02932']}	['A']		15-JAN-93	10.1038/358727A0		X-RAY DIFFRACTION	1380671	3	0.922169	P 3 2 1	PHOE_ECOLI	351	1phoA	7	0.966	http://zhanglab.ccmb.med.umich.edu/QUARK/ecoli2/E12496/	E12496	template-based	1710	330	0.940171	TRUE	330	0.889829	1.12501	TRUE	0.575758	0.019943	0.535613	0.555556
12PPDRtex	Transport, Outer Membrane Porin	12ppd_DASH_R_e <=> 12ppd_DASH_R_p	['12ppd_DASH_R_e', '12ppd_DASH_R_p']	(b0241 or b0929 or b1377 or b2215)	b0929	P02931	1	ompF		['Porin OmpF', 'Outer membrane protein IA', 'Outer membrane protein B', 'Outer membrane protein 1A', 'Outer membrane protein F']	MMKRNILAVIVPALLVAGTANAAEIYNKDGNKVDLYGKAVGLHYFSKGNGENSYGGNGDMTYARLGFKGETQINSDLTGYGQWEYNFQGNNSEGADAQTGNKTRLAFAGLKYADVGSFDYGRNYGVVYDALGYTDMLPEFGGDTAYSDDFFVGRVGGVATYRNSNFFGLVDGLNFAVQYLGKNERDTARRSNGDGVGGSISYEYEGFGIVGAYGAADRTNLQEAQPLGNGKKAEQWATGLKYDANNIYLAANYGETRNATPITNKFTNTSGFANKTQDVLLVAQYQFDFGLRPSIAYTKSKAKDVEGIGDVDLVNYFEVGATYYFNKNMSTYVDYIINQIDSDNKLGVGSDDTVAVGIVYQF	362	['PF00267']	['ecj:Y75_p0901', 'eco:b0929']	['NP_415449.1', 'NC_000913.3', 'YP_489201.1', 'NC_007779.1']	['GO:0009279; C:cell outer membrane; IDA:EcoCyc.', 'GO:0046930; C:pore complex; IDA:EcoCyc.', 'GO:0042912; F:colicin transmembrane transporter activity; IMP:EcoCyc.', 'GO:0015238; F:drug transmembrane transporter activity; IMP:EcoCyc.', 'GO:0015075; F:ion transmembrane transporter activity; TAS:EcoCyc.', 'GO:0015288; F:porin activity; IMP:EcoliWiki.', 'GO:0043213; P:bacteriocin transport; IMP:GOC…	30	2ZFG	{'A': ['P02931']}	['A']	['MG', 'C8E']	04-JAN-08	10.1038/EMBOJ.2008.137		X-RAY DIFFRACTION	18636093	1.59	0.974179	P 3 2 1	OMPF_ECOLI	362	1opfA	13	0.968	http://zhanglab.ccmb.med.umich.edu/QUARK/ecoli2/E12394/	E12394	template-based	1798	339	0.936464	TRUE	339	0.914097	1.12057	TRUE	0.640118	0.0303867	0.555249	0.585635
12PPDRtex	Transport, Outer Membrane Porin	12ppd_DASH_R_e <=> 12ppd_DASH_R_p	['12ppd_DASH_R_e', '12ppd_DASH_R_p']	(b0241 or b0929 or b1377 or b2215)	b0929	P02931	1	ompF		['Porin OmpF', 'Outer membrane protein IA', 'Outer membrane protein B', 'Outer membrane protein 1A', 'Outer membrane protein F']	MMKRNILAVIVPALLVAGTANAAEIYNKDGNKVDLYGKAVGLHYFSKGNGENSYGGNGDMTYARLGFKGETQINSDLTGYGQWEYNFQGNNSEGADAQTGNKTRLAFAGLKYADVGSFDYGRNYGVVYDALGYTDMLPEFGGDTAYSDDFFVGRVGGVATYRNSNFFGLVDGLNFAVQYLGKNERDTARRSNGDGVGGSISYEYEGFGIVGAYGAADRTNLQEAQPLGNGKKAEQWATGLKYDANNIYLAANYGETRNATPITNKFTNTSGFANKTQDVLLVAQYQFDFGLRPSIAYTKSKAKDVEGIGDVDLVNYFEVGATYYFNKNMSTYVDYIINQIDSDNKLGVGSDDTVAVGIVYQF	362	['PF00267']	['ecj:Y75_p0901', 'eco:b0929']	['NP_415449.1', 'NC_000913.3', 'YP_489201.1', 'NC_007779.1']	['GO:0009279; C:cell outer membrane; IDA:EcoCyc.', 'GO:0046930; C:pore complex; IDA:EcoCyc.', 'GO:0042912; F:colicin transmembrane transporter activity; IMP:EcoCyc.', 'GO:0015238; F:drug transmembrane transporter activity; IMP:EcoCyc.', 'GO:0015075; F:ion transmembrane transporter activity; TAS:EcoCyc.', 'GO:0015288; F:porin activity; IMP:EcoliWiki.', 'GO:0043213; P:bacteriocin transport; IMP:GOC…	30	3POX	{'A': ['P02931'], 'C': ['P02931'], 'B': ['P02931'], 'E': ['P02931'], 'D': ['P02931'], 'F': ['P02931']}	['A', 'C', 'B', 'E', 'D', 'F']	['SCN', 'K', 'OLC']	23-NOV-10	10.1016/J.JSB.2012.03.005		X-RAY DIFFRACTION	22484237	2	0.959056	P 1	OMPF_ECOLI	362	1opfA	13	0.968	http://zhanglab.ccmb.med.umich.edu/QUARK/ecoli2/E12394/	E12394	template-based	1805	340	0.939227	TRUE	340	0.916793	1.12388	TRUE	0.627941	0.0303867	0.555249	0.585635
12PPDRtex	Transport, Outer Membrane Porin	12ppd_DASH_R_e <=> 12ppd_DASH_R_p	['12ppd_DASH_R_e', '12ppd_DASH_R_p']	(b0241 or b0929 or b1377 or b2215)	b0929	P02931	1	ompF		['Porin OmpF', 'Outer membrane protein IA', 'Outer membrane protein B', 'Outer membrane protein 1A', 'Outer membrane protein F']	MMKRNILAVIVPALLVAGTANAAEIYNKDGNKVDLYGKAVGLHYFSKGNGENSYGGNGDMTYARLGFKGETQINSDLTGYGQWEYNFQGNNSEGADAQTGNKTRLAFAGLKYADVGSFDYGRNYGVVYDALGYTDMLPEFGGDTAYSDDFFVGRVGGVATYRNSNFFGLVDGLNFAVQYLGKNERDTARRSNGDGVGGSISYEYEGFGIVGAYGAADRTNLQEAQPLGNGKKAEQWATGLKYDANNIYLAANYGETRNATPITNKFTNTSGFANKTQDVLLVAQYQFDFGLRPSIAYTKSKAKDVEGIGDVDLVNYFEVGATYYFNKNMSTYVDYIINQIDSDNKLGVGSDDTVAVGIVYQF	362	['PF00267']	['ecj:Y75_p0901', 'eco:b0929']	['NP_415449.1', 'NC_000913.3', 'YP_489201.1', 'NC_007779.1']	['GO:0009279; C:cell outer membrane; IDA:EcoCyc.', 'GO:0046930; C:pore complex; IDA:EcoCyc.', 'GO:0042912; F:colicin transmembrane transporter activity; IMP:EcoCyc.', 'GO:0015238; F:drug transmembrane transporter activity; IMP:EcoCyc.', 'GO:0015075; F:ion transmembrane transporter activity; TAS:EcoCyc.', 'GO:0015288; F:porin activity; IMP:EcoliWiki.', 'GO:0043213; P:bacteriocin transport; IMP:GOC…	30	1HXX	{'A': ['P02931']}	['A']	['C8E']	17-JAN-01	10.1021/BI010046K		X-RAY DIFFRACTION	11371193	2.2	0.951678	P 3 2 1	OMPF_ECOLI	362	1opfA	13	0.968	http://zhanglab.ccmb.med.umich.edu/QUARK/ecoli2/E12394/	E12394	template-based	1801	339	0.936464	TRUE	340	0.914097	1.12057	TRUE	0.641176	0.0303867	0.555249	0.585635
12PPDRtex	Transport, Outer Membrane Porin	12ppd_DASH_R_e <=> 12ppd_DASH_R_p	['12ppd_DASH_R_e', '12ppd_DASH_R_p']	(b0241 or b0929 or b1377 or b2215)	b0929	P02931	1	ompF		['Porin OmpF', 'Outer membrane protein IA', 'Outer membrane protein B', 'Outer membrane protein 1A', 'Outer membrane protein F']	MMKRNILAVIVPALLVAGTANAAEIYNKDGNKVDLYGKAVGLHYFSKGNGENSYGGNGDMTYARLGFKGETQINSDLTGYGQWEYNFQGNNSEGADAQTGNKTRLAFAGLKYADVGSFDYGRNYGVVYDALGYTDMLPEFGGDTAYSDDFFVGRVGGVATYRNSNFFGLVDGLNFAVQYLGKNERDTARRSNGDGVGGSISYEYEGFGIVGAYGAADRTNLQEAQPLGNGKKAEQWATGLKYDANNIYLAANYGETRNATPITNKFTNTSGFANKTQDVLLVAQYQFDFGLRPSIAYTKSKAKDVEGIGDVDLVNYFEVGATYYFNKNMSTYVDYIINQIDSDNKLGVGSDDTVAVGIVYQF	362	['PF00267']	['ecj:Y75_p0901', 'eco:b0929']	['NP_415449.1', 'NC_000913.3', 'YP_489201.1', 'NC_007779.1']	['GO:0009279; C:cell outer membrane; IDA:EcoCyc.', 'GO:0046930; C:pore complex; IDA:EcoCyc.', 'GO:0042912; F:colicin transmembrane transporter activity; IMP:EcoCyc.', 'GO:0015238; F:drug transmembrane transporter activity; IMP:EcoCyc.', 'GO:0015075; F:ion transmembrane transporter activity; TAS:EcoCyc.', 'GO:0015288; F:porin activity; IMP:EcoliWiki.', 'GO:0043213; P:bacteriocin transport; IMP:GOC…	30	1GFP	{'A': ['P02931']}	['A']	['C8E']	08-MAY-96	10.1074/JBC.271.34.20676		X-RAY DIFFRACTION	8702816	2.7	0.933235	P 3 2 1	OMPF_ECOLI	362	1opfA	13	0.968	http://zhanglab.ccmb.med.umich.edu/QUARK/ecoli2/E12394/	E12394	template-based	1797	339	0.936464	TRUE	339	0.914097	1.12057	TRUE	0.626471	0.0303867	0.555249	0.585635
12PPDRtex	Transport, Outer Membrane Porin	12ppd_DASH_R_e <=> 12ppd_DASH_R_p	['12ppd_DASH_R_e', '12ppd_DASH_R_p']	(b0241 or b0929 or b1377 or b2215)	b0929	P02931	1	ompF		['Porin OmpF', 'Outer membrane protein IA', 'Outer membrane protein B', 'Outer membrane protein 1A', 'Outer membrane protein F']	MMKRNILAVIVPALLVAGTANAAEIYNKDGNKVDLYGKAVGLHYFSKGNGENSYGGNGDMTYARLGFKGETQINSDLTGYGQWEYNFQGNNSEGADAQTGNKTRLAFAGLKYADVGSFDYGRNYGVVYDALGYTDMLPEFGGDTAYSDDFFVGRVGGVATYRNSNFFGLVDGLNFAVQYLGKNERDTARRSNGDGVGGSISYEYEGFGIVGAYGAADRTNLQEAQPLGNGKKAEQWATGLKYDANNIYLAANYGETRNATPITNKFTNTSGFANKTQDVLLVAQYQFDFGLRPSIAYTKSKAKDVEGIGDVDLVNYFEVGATYYFNKNMSTYVDYIINQIDSDNKLGVGSDDTVAVGIVYQF	362	['PF00267']	['ecj:Y75_p0901', 'eco:b0929']	['NP_415449.1', 'NC_000913.3', 'YP_489201.1', 'NC_007779.1']	['GO:0009279; C:cell outer membrane; IDA:EcoCyc.', 'GO:0046930; C:pore complex; IDA:EcoCyc.', 'GO:0042912; F:colicin transmembrane transporter activity; IMP:EcoCyc.', 'GO:0015238; F:drug transmembrane transporter activity; IMP:EcoCyc.', 'GO:0015075; F:ion transmembrane transporter activity; TAS:EcoCyc.', 'GO:0015288; F:porin activity; IMP:EcoliWiki.', 'GO:0043213; P:bacteriocin transport; IMP:GOC…	30	4LSE	{'A': ['P02931'], 'C': ['P02931'], 'B': ['P02931']}	['A', 'C', 'B']	['C8E', 'BR', 'PEG', 'MG']	22-JUL-13	10.1021/JA407783A		X-RAY DIFFRACTION	24106986	2.1	0.955367	P 21 21 21	OMPF_ECOLI	362	1opfA	13	0.968	http://zhanglab.ccmb.med.umich.edu/QUARK/ecoli2/E12394/	E12394	template-based	1805	340	0.939227	TRUE	340	0.916793	1.12388	TRUE	0.641176	0.0303867	0.555249	0.585635
12PPDRtex	Transport, Outer Membrane Porin	12ppd_DASH_R_e <=> 12ppd_DASH_R_p	['12ppd_DASH_R_e', '12ppd_DASH_R_p']	(b0241 or b0929 or b1377 or b2215)	b0929	P02931	1	ompF		['Porin OmpF', 'Outer membrane protein IA', 'Outer membrane protein B', 'Outer membrane protein 1A', 'Outer membrane protein F']	MMKRNILAVIVPALLVAGTANAAEIYNKDGNKVDLYGKAVGLHYFSKGNGENSYGGNGDMTYARLGFKGETQINSDLTGYGQWEYNFQGNNSEGADAQTGNKTRLAFAGLKYADVGSFDYGRNYGVVYDALGYTDMLPEFGGDTAYSDDFFVGRVGGVATYRNSNFFGLVDGLNFAVQYLGKNERDTARRSNGDGVGGSISYEYEGFGIVGAYGAADRTNLQEAQPLGNGKKAEQWATGLKYDANNIYLAANYGETRNATPITNKFTNTSGFANKTQDVLLVAQYQFDFGLRPSIAYTKSKAKDVEGIGDVDLVNYFEVGATYYFNKNMSTYVDYIINQIDSDNKLGVGSDDTVAVGIVYQF	362	['PF00267']	['ecj:Y75_p0901', 'eco:b0929']	['NP_415449.1', 'NC_000913.3', 'YP_489201.1', 'NC_007779.1']	['GO:0009279; C:cell outer membrane; IDA:EcoCyc.', 'GO:0046930; C:pore complex; IDA:EcoCyc.', 'GO:0042912; F:colicin transmembrane transporter activity; IMP:EcoCyc.', 'GO:0015238; F:drug transmembrane transporter activity; IMP:EcoCyc.', 'GO:0015075; F:ion transmembrane transporter activity; TAS:EcoCyc.', 'GO:0015288; F:porin activity; IMP:EcoliWiki.', 'GO:0043213; P:bacteriocin transport; IMP:GOC…	30	3POQ	{'A': ['P02931']}	['A']	['SCN', 'OLC']	23-NOV-10	10.1016/J.JSB.2012.03.005		X-RAY DIFFRACTION	22484237	1.9	0.962744	H 3 2	OMPF_ECOLI	362	1opfA	13	0.968	http://zhanglab.ccmb.med.umich.edu/QUARK/ecoli2/E12394/	E12394	template-based	1805	340	0.939227	TRUE	340	0.916793	1.12388	TRUE	0.635294	0.0303867	0.555249	0.585635
12PPDRtex	Transport, Outer Membrane Porin	12ppd_DASH_R_e <=> 12ppd_DASH_R_p	['12ppd_DASH_R_e', '12ppd_DASH_R_p']	(b0241 or b0929 or b1377 or b2215)	b0929	P02931	1	ompF		['Porin OmpF', 'Outer membrane protein IA', 'Outer membrane protein B', 'Outer membrane protein 1A', 'Outer membrane protein F']	MMKRNILAVIVPALLVAGTANAAEIYNKDGNKVDLYGKAVGLHYFSKGNGENSYGGNGDMTYARLGFKGETQINSDLTGYGQWEYNFQGNNSEGADAQTGNKTRLAFAGLKYADVGSFDYGRNYGVVYDALGYTDMLPEFGGDTAYSDDFFVGRVGGVATYRNSNFFGLVDGLNFAVQYLGKNERDTARRSNGDGVGGSISYEYEGFGIVGAYGAADRTNLQEAQPLGNGKKAEQWATGLKYDANNIYLAANYGETRNATPITNKFTNTSGFANKTQDVLLVAQYQFDFGLRPSIAYTKSKAKDVEGIGDVDLVNYFEVGATYYFNKNMSTYVDYIINQIDSDNKLGVGSDDTVAVGIVYQF	362	['PF00267']	['ecj:Y75_p0901', 'eco:b0929']	['NP_415449.1', 'NC_000913.3', 'YP_489201.1', 'NC_007779.1']	['GO:0009279; C:cell outer membrane; IDA:EcoCyc.', 'GO:0046930; C:pore complex; IDA:EcoCyc.', 'GO:0042912; F:colicin transmembrane transporter activity; IMP:EcoCyc.', 'GO:0015238; F:drug transmembrane transporter activity; IMP:EcoCyc.', 'GO:0015075; F:ion transmembrane transporter activity; TAS:EcoCyc.', 'GO:0015288; F:porin activity; IMP:EcoliWiki.', 'GO:0043213; P:bacteriocin transport; IMP:GOC…	30	2OMF	{'A': ['P02931']}	['A']	['C8E']	28-FEB-95			X-RAY DIFFRACTION		2.4	0.944301	P 3 2 1	OMPF_ECOLI	362	1opfA	13	0.968	http://zhanglab.ccmb.med.umich.edu/QUARK/ecoli2/E12394/	E12394	template-based	1805	340	0.939227	TRUE	340	0.916793	1.12388	TRUE	0.641176	0.0303867	0.555249	0.585635
12PPDRtex	Transport, Outer Membrane Porin	12ppd_DASH_R_e <=> 12ppd_DASH_R_p	['12ppd_DASH_R_e', '12ppd_DASH_R_p']	(b0241 or b0929 or b1377 or b2215)	b0929	P02931	1	ompF		['Porin OmpF', 'Outer membrane protein IA', 'Outer membrane protein B', 'Outer membrane protein 1A', 'Outer membrane protein F']	MMKRNILAVIVPALLVAGTANAAEIYNKDGNKVDLYGKAVGLHYFSKGNGENSYGGNGDMTYARLGFKGETQINSDLTGYGQWEYNFQGNNSEGADAQTGNKTRLAFAGLKYADVGSFDYGRNYGVVYDALGYTDMLPEFGGDTAYSDDFFVGRVGGVATYRNSNFFGLVDGLNFAVQYLGKNERDTARRSNGDGVGGSISYEYEGFGIVGAYGAADRTNLQEAQPLGNGKKAEQWATGLKYDANNIYLAANYGETRNATPITNKFTNTSGFANKTQDVLLVAQYQFDFGLRPSIAYTKSKAKDVEGIGDVDLVNYFEVGATYYFNKNMSTYVDYIINQIDSDNKLGVGSDDTVAVGIVYQF	362	['PF00267']	['ecj:Y75_p0901', 'eco:b0929']	['NP_415449.1', 'NC_000913.3', 'YP_489201.1', 'NC_007779.1']	['GO:0009279; C:cell outer membrane; IDA:EcoCyc.', 'GO:0046930; C:pore complex; IDA:EcoCyc.', 'GO:0042912; F:colicin transmembrane transporter activity; IMP:EcoCyc.', 'GO:0015238; F:drug transmembrane transporter activity; IMP:EcoCyc.', 'GO:0015075; F:ion transmembrane transporter activity; TAS:EcoCyc.', 'GO:0015288; F:porin activity; IMP:EcoliWiki.', 'GO:0043213; P:bacteriocin transport; IMP:GOC…	30	4LSF	{'A': ['P02931'], 'B': ['P02931']}	['A', 'B']	['GOL', 'BR']	22-JUL-13	10.1021/JA407783A		X-RAY DIFFRACTION	24106986	1.9	0.962744	P 3	OMPF_ECOLI	362	1opfA	13	0.968	http://zhanglab.ccmb.med.umich.edu/QUARK/ecoli2/E12394/	E12394	template-based	1798	339	0.936464	TRUE	339	0.914097	1.12057	TRUE	0.640118	0.0303867	0.555249	0.585635
12PPDRtex	Transport, Outer Membrane Porin	12ppd_DASH_R_e <=> 12ppd_DASH_R_p	['12ppd_DASH_R_e', '12ppd_DASH_R_p']	(b0241 or b0929 or b1377 or b2215)	b0929	P02931	1	ompF		['Porin OmpF', 'Outer membrane protein IA', 'Outer membrane protein B', 'Outer membrane protein 1A', 'Outer membrane protein F']	MMKRNILAVIVPALLVAGTANAAEIYNKDGNKVDLYGKAVGLHYFSKGNGENSYGGNGDMTYARLGFKGETQINSDLTGYGQWEYNFQGNNSEGADAQTGNKTRLAFAGLKYADVGSFDYGRNYGVVYDALGYTDMLPEFGGDTAYSDDFFVGRVGGVATYRNSNFFGLVDGLNFAVQYLGKNERDTARRSNGDGVGGSISYEYEGFGIVGAYGAADRTNLQEAQPLGNGKKAEQWATGLKYDANNIYLAANYGETRNATPITNKFTNTSGFANKTQDVLLVAQYQFDFGLRPSIAYTKSKAKDVEGIGDVDLVNYFEVGATYYFNKNMSTYVDYIINQIDSDNKLGVGSDDTVAVGIVYQF	362	['PF00267']	['ecj:Y75_p0901', 'eco:b0929']	['NP_415449.1', 'NC_000913.3', 'YP_489201.1', 'NC_007779.1']	['GO:0009279; C:cell outer membrane; IDA:EcoCyc.', 'GO:0046930; C:pore complex; IDA:EcoCyc.', 'GO:0042912; F:colicin transmembrane transporter activity; IMP:EcoCyc.', 'GO:0015238; F:drug transmembrane transporter activity; IMP:EcoCyc.', 'GO:0015075; F:ion transmembrane transporter activity; TAS:EcoCyc.', 'GO:0015288; F:porin activity; IMP:EcoliWiki.', 'GO:0043213; P:bacteriocin transport; IMP:GOC…	30	3HW9	{'A': ['P02931'], 'B': ['P02931']}	['A', 'B']	['P6G', 'CL', 'K']	17-JUN-09	10.1016/J.JMB.2009.11.042		X-RAY DIFFRACTION	19932117	2.61	0.936555	P 63	OMPF_ECOLI	362	1opfA	13	0.968	http://zhanglab.ccmb.med.umich.edu/QUARK/ecoli2/E12394/	E12394	template-based	1798	339	0.936464	TRUE	339	0.914097	1.12057	TRUE	0.632743	0.0303867	0.555249	0.585635
12PPDRtex	Transport, Outer Membrane Porin	12ppd_DASH_R_e <=> 12ppd_DASH_R_p	['12ppd_DASH_R_e', '12ppd_DASH_R_p']	(b0241 or b0929 or b1377 or b2215)	b0929	P02931	1	ompF		['Porin OmpF', 'Outer membrane protein IA', 'Outer membrane protein B', 'Outer membrane protein 1A', 'Outer membrane protein F']	MMKRNILAVIVPALLVAGTANAAEIYNKDGNKVDLYGKAVGLHYFSKGNGENSYGGNGDMTYARLGFKGETQINSDLTGYGQWEYNFQGNNSEGADAQTGNKTRLAFAGLKYADVGSFDYGRNYGVVYDALGYTDMLPEFGGDTAYSDDFFVGRVGGVATYRNSNFFGLVDGLNFAVQYLGKNERDTARRSNGDGVGGSISYEYEGFGIVGAYGAADRTNLQEAQPLGNGKKAEQWATGLKYDANNIYLAANYGETRNATPITNKFTNTSGFANKTQDVLLVAQYQFDFGLRPSIAYTKSKAKDVEGIGDVDLVNYFEVGATYYFNKNMSTYVDYIINQIDSDNKLGVGSDDTVAVGIVYQF	362	['PF00267']	['ecj:Y75_p0901', 'eco:b0929']	['NP_415449.1', 'NC_000913.3', 'YP_489201.1', 'NC_007779.1']	['GO:0009279; C:cell outer membrane; IDA:EcoCyc.', 'GO:0046930; C:pore complex; IDA:EcoCyc.', 'GO:0042912; F:colicin transmembrane transporter activity; IMP:EcoCyc.', 'GO:0015238; F:drug transmembrane transporter activity; IMP:EcoCyc.', 'GO:0015075; F:ion transmembrane transporter activity; TAS:EcoCyc.', 'GO:0015288; F:porin activity; IMP:EcoliWiki.', 'GO:0043213; P:bacteriocin transport; IMP:GOC…	30	1BT9	{'A': ['P02931']}	['A']		01-SEP-98	10.1021/BI981215C		X-RAY DIFFRACTION	9843370	3	0.922169	P 3 2 1	OMPF_ECOLI	362	1opfA	13	0.968	http://zhanglab.ccmb.med.umich.edu/QUARK/ecoli2/E12394/	E12394	template-based	1797	339	0.936464	TRUE	339	0.914097	1.12057	TRUE	0.623529	0.0303867	0.555249	0.585635
12PPDRtex	Transport, Outer Membrane Porin	12ppd_DASH_R_e <=> 12ppd_DASH_R_p	['12ppd_DASH_R_e', '12ppd_DASH_R_p']	(b0241 or b0929 or b1377 or b2215)	b0929	P02931	1	ompF		['Porin OmpF', 'Outer membrane protein IA', 'Outer membrane protein B', 'Outer membrane protein 1A', 'Outer membrane protein F']	MMKRNILAVIVPALLVAGTANAAEIYNKDGNKVDLYGKAVGLHYFSKGNGENSYGGNGDMTYARLGFKGETQINSDLTGYGQWEYNFQGNNSEGADAQTGNKTRLAFAGLKYADVGSFDYGRNYGVVYDALGYTDMLPEFGGDTAYSDDFFVGRVGGVATYRNSNFFGLVDGLNFAVQYLGKNERDTARRSNGDGVGGSISYEYEGFGIVGAYGAADRTNLQEAQPLGNGKKAEQWATGLKYDANNIYLAANYGETRNATPITNKFTNTSGFANKTQDVLLVAQYQFDFGLRPSIAYTKSKAKDVEGIGDVDLVNYFEVGATYYFNKNMSTYVDYIINQIDSDNKLGVGSDDTVAVGIVYQF	362	['PF00267']	['ecj:Y75_p0901', 'eco:b0929']	['NP_415449.1', 'NC_000913.3', 'YP_489201.1', 'NC_007779.1']	['GO:0009279; C:cell outer membrane; IDA:EcoCyc.', 'GO:0046930; C:pore complex; IDA:EcoCyc.', 'GO:0042912; F:colicin transmembrane transporter activity; IMP:EcoCyc.', 'GO:0015238; F:drug transmembrane transporter activity; IMP:EcoCyc.', 'GO:0015075; F:ion transmembrane transporter activity; TAS:EcoCyc.', 'GO:0015288; F:porin activity; IMP:EcoliWiki.', 'GO:0043213; P:bacteriocin transport; IMP:GOC…	30	3POU	{'A': ['P02931']}	['A']	['OLC']	23-NOV-10	10.1016/J.JSB.2012.03.005		X-RAY DIFFRACTION	22484237	2.8	0.929546	H 3 2	OMPF_ECOLI	362	1opfA	13	0.968	http://zhanglab.ccmb.med.umich.edu/QUARK/ecoli2/E12394/	E12394	template-based	1805	340	0.939227	TRUE	340	0.916793	1.12388	TRUE	0.632353	0.0303867	0.555249	0.585635
12PPDRtex	Transport, Outer Membrane Porin	12ppd_DASH_R_e <=> 12ppd_DASH_R_p	['12ppd_DASH_R_e', '12ppd_DASH_R_p']	(b0241 or b0929 or b1377 or b2215)	b0929	P02931	1	ompF		['Porin OmpF', 'Outer membrane protein IA', 'Outer membrane protein B', 'Outer membrane protein 1A', 'Outer membrane protein F']	MMKRNILAVIVPALLVAGTANAAEIYNKDGNKVDLYGKAVGLHYFSKGNGENSYGGNGDMTYARLGFKGETQINSDLTGYGQWEYNFQGNNSEGADAQTGNKTRLAFAGLKYADVGSFDYGRNYGVVYDALGYTDMLPEFGGDTAYSDDFFVGRVGGVATYRNSNFFGLVDGLNFAVQYLGKNERDTARRSNGDGVGGSISYEYEGFGIVGAYGAADRTNLQEAQPLGNGKKAEQWATGLKYDANNIYLAANYGETRNATPITNKFTNTSGFANKTQDVLLVAQYQFDFGLRPSIAYTKSKAKDVEGIGDVDLVNYFEVGATYYFNKNMSTYVDYIINQIDSDNKLGVGSDDTVAVGIVYQF	362	['PF00267']	['ecj:Y75_p0901', 'eco:b0929']	['NP_415449.1', 'NC_000913.3', 'YP_489201.1', 'NC_007779.1']	['GO:0009279; C:cell outer membrane; IDA:EcoCyc.', 'GO:0046930; C:pore complex; IDA:EcoCyc.', 'GO:0042912; F:colicin transmembrane transporter activity; IMP:EcoCyc.', 'GO:0015238; F:drug transmembrane transporter activity; IMP:EcoCyc.', 'GO:0015075; F:ion transmembrane transporter activity; TAS:EcoCyc.', 'GO:0015288; F:porin activity; IMP:EcoliWiki.', 'GO:0043213; P:bacteriocin transport; IMP:GOC…	30	1GFQ	{'A': ['P02931']}	['A']	['C8E']	08-MAY-96	10.1074/JBC.271.34.20676		X-RAY DIFFRACTION	8702816	2.8	0.929546	P 3 2 1	OMPF_ECOLI	362	1opfA	13	0.968	http://zhanglab.ccmb.med.umich.edu/QUARK/ecoli2/E12394/	E12394	template-based	1797	339	0.936464	TRUE	339	0.914097	1.12057	TRUE	0.638235	0.0303867	0.555249	0.585635
12PPDRtex	Transport, Outer Membrane Porin	12ppd_DASH_R_e <=> 12ppd_DASH_R_p	['12ppd_DASH_R_e', '12ppd_DASH_R_p']	(b0241 or b0929 or b1377 or b2215)	b0929	P02931	1	ompF		['Porin OmpF', 'Outer membrane protein IA', 'Outer membrane protein B', 'Outer membrane protein 1A', 'Outer membrane protein F']	MMKRNILAVIVPALLVAGTANAAEIYNKDGNKVDLYGKAVGLHYFSKGNGENSYGGNGDMTYARLGFKGETQINSDLTGYGQWEYNFQGNNSEGADAQTGNKTRLAFAGLKYADVGSFDYGRNYGVVYDALGYTDMLPEFGGDTAYSDDFFVGRVGGVATYRNSNFFGLVDGLNFAVQYLGKNERDTARRSNGDGVGGSISYEYEGFGIVGAYGAADRTNLQEAQPLGNGKKAEQWATGLKYDANNIYLAANYGETRNATPITNKFTNTSGFANKTQDVLLVAQYQFDFGLRPSIAYTKSKAKDVEGIGDVDLVNYFEVGATYYFNKNMSTYVDYIINQIDSDNKLGVGSDDTVAVGIVYQF	362	['PF00267']	['ecj:Y75_p0901', 'eco:b0929']	['NP_415449.1', 'NC_000913.3', 'YP_489201.1', 'NC_007779.1']	['GO:0009279; C:cell outer membrane; IDA:EcoCyc.', 'GO:0046930; C:pore complex; IDA:EcoCyc.', 'GO:0042912; F:colicin transmembrane transporter activity; IMP:EcoCyc.', 'GO:0015238; F:drug transmembrane transporter activity; IMP:EcoCyc.', 'GO:0015075; F:ion transmembrane transporter activity; TAS:EcoCyc.', 'GO:0015288; F:porin activity; IMP:EcoliWiki.', 'GO:0043213; P:bacteriocin transport; IMP:GOC…	30	1HXT	{'A': ['P02931']}	['A']	['C8E']	17-JAN-01	10.1021/BI010046K		X-RAY DIFFRACTION	11371193	2.4	0.944301	P 3 2 1	OMPF_ECOLI	362	1opfA	13	0.968	http://zhanglab.ccmb.med.umich.edu/QUARK/ecoli2/E12394/	E12394	template-based	1779	335	0.925414	TRUE	337	0.903311	1.10735	TRUE	0.635294	0.0303867	0.555249	0.585635
12PPDRtex	Transport, Outer Membrane Porin	12ppd_DASH_R_e <=> 12ppd_DASH_R_p	['12ppd_DASH_R_e', '12ppd_DASH_R_p']	(b0241 or b0929 or b1377 or b2215)	b0929	P02931	1	ompF		['Porin OmpF', 'Outer membrane protein IA', 'Outer membrane protein B', 'Outer membrane protein 1A', 'Outer membrane protein F']	MMKRNILAVIVPALLVAGTANAAEIYNKDGNKVDLYGKAVGLHYFSKGNGENSYGGNGDMTYARLGFKGETQINSDLTGYGQWEYNFQGNNSEGADAQTGNKTRLAFAGLKYADVGSFDYGRNYGVVYDALGYTDMLPEFGGDTAYSDDFFVGRVGGVATYRNSNFFGLVDGLNFAVQYLGKNERDTARRSNGDGVGGSISYEYEGFGIVGAYGAADRTNLQEAQPLGNGKKAEQWATGLKYDANNIYLAANYGETRNATPITNKFTNTSGFANKTQDVLLVAQYQFDFGLRPSIAYTKSKAKDVEGIGDVDLVNYFEVGATYYFNKNMSTYVDYIINQIDSDNKLGVGSDDTVAVGIVYQF	362	['PF00267']	['ecj:Y75_p0901', 'eco:b0929']	['NP_415449.1', 'NC_000913.3', 'YP_489201.1', 'NC_007779.1']	['GO:0009279; C:cell outer membrane; IDA:EcoCyc.', 'GO:0046930; C:pore complex; IDA:EcoCyc.', 'GO:0042912; F:colicin transmembrane transporter activity; IMP:EcoCyc.', 'GO:0015238; F:drug transmembrane transporter activity; IMP:EcoCyc.', 'GO:0015075; F:ion transmembrane transporter activity; TAS:EcoCyc.', 'GO:0015288; F:porin activity; IMP:EcoliWiki.', 'GO:0043213; P:bacteriocin transport; IMP:GOC…	30	1MPF	{'A': ['P02931']}	['A']	['C8E']	10-AUG-94	10.1073/PNAS.91.22.10675		X-RAY DIFFRACTION	7524100	3	0.922169	P 3 2 1	OMPF_ECOLI	362	1opfA	13	0.968	http://zhanglab.ccmb.med.umich.edu/QUARK/ecoli2/E12394/	E12394	template-based	1798	339	0.936464	TRUE	339	0.914097	1.12057	TRUE	0.638235	0.0303867	0.555249	0.585635
12PPDRtex	Transport, Outer Membrane Porin	12ppd_DASH_R_e <=> 12ppd_DASH_R_p	['12ppd_DASH_R_e', '12ppd_DASH_R_p']	(b0241 or b0929 or b1377 or b2215)	b0929	P02931	1	ompF		['Porin OmpF', 'Outer membrane protein IA', 'Outer membrane protein B', 'Outer membrane protein 1A', 'Outer membrane protein F']	MMKRNILAVIVPALLVAGTANAAEIYNKDGNKVDLYGKAVGLHYFSKGNGENSYGGNGDMTYARLGFKGETQINSDLTGYGQWEYNFQGNNSEGADAQTGNKTRLAFAGLKYADVGSFDYGRNYGVVYDALGYTDMLPEFGGDTAYSDDFFVGRVGGVATYRNSNFFGLVDGLNFAVQYLGKNERDTARRSNGDGVGGSISYEYEGFGIVGAYGAADRTNLQEAQPLGNGKKAEQWATGLKYDANNIYLAANYGETRNATPITNKFTNTSGFANKTQDVLLVAQYQFDFGLRPSIAYTKSKAKDVEGIGDVDLVNYFEVGATYYFNKNMSTYVDYIINQIDSDNKLGVGSDDTVAVGIVYQF	362	['PF00267']	['ecj:Y75_p0901', 'eco:b0929']	['NP_415449.1', 'NC_000913.3', 'YP_489201.1', 'NC_007779.1']	['GO:0009279; C:cell outer membrane; IDA:EcoCyc.', 'GO:0046930; C:pore complex; IDA:EcoCyc.', 'GO:0042912; F:colicin transmembrane transporter activity; IMP:EcoCyc.', 'GO:0015238; F:drug transmembrane transporter activity; IMP:EcoCyc.', 'GO:0015075; F:ion transmembrane transporter activity; TAS:EcoCyc.', 'GO:0015288; F:porin activity; IMP:EcoliWiki.', 'GO:0043213; P:bacteriocin transport; IMP:GOC…	30	4GCS	{'A': ['P02931'], 'B': ['P02931']}	['A', 'B']	['1RG']	30-JUL-12	10.1016/J.STR.2012.10.014		X-RAY DIFFRACTION	23201272	1.87	0.963851	P 3	OMPF_ECOLI	362	1opfA	13	0.968	http://zhanglab.ccmb.med.umich.edu/QUARK/ecoli2/E12394/	E12394	template-based	1768	333	0.91989	TRUE	333	0.897918	1.10074	TRUE	0.63964	0.0303867	0.555249	0.585635
12PPDRtex	Transport, Outer Membrane Porin	12ppd_DASH_R_e <=> 12ppd_DASH_R_p	['12ppd_DASH_R_e', '12ppd_DASH_R_p']	(b0241 or b0929 or b1377 or b2215)	b0929	P02931	1	ompF		['Porin OmpF', 'Outer membrane protein IA', 'Outer membrane protein B', 'Outer membrane protein 1A', 'Outer membrane protein F']	MMKRNILAVIVPALLVAGTANAAEIYNKDGNKVDLYGKAVGLHYFSKGNGENSYGGNGDMTYARLGFKGETQINSDLTGYGQWEYNFQGNNSEGADAQTGNKTRLAFAGLKYADVGSFDYGRNYGVVYDALGYTDMLPEFGGDTAYSDDFFVGRVGGVATYRNSNFFGLVDGLNFAVQYLGKNERDTARRSNGDGVGGSISYEYEGFGIVGAYGAADRTNLQEAQPLGNGKKAEQWATGLKYDANNIYLAANYGETRNATPITNKFTNTSGFANKTQDVLLVAQYQFDFGLRPSIAYTKSKAKDVEGIGDVDLVNYFEVGATYYFNKNMSTYVDYIINQIDSDNKLGVGSDDTVAVGIVYQF	362	['PF00267']	['ecj:Y75_p0901', 'eco:b0929']	['NP_415449.1', 'NC_000913.3', 'YP_489201.1', 'NC_007779.1']	['GO:0009279; C:cell outer membrane; IDA:EcoCyc.', 'GO:0046930; C:pore complex; IDA:EcoCyc.', 'GO:0042912; F:colicin transmembrane transporter activity; IMP:EcoCyc.', 'GO:0015238; F:drug transmembrane transporter activity; IMP:EcoCyc.', 'GO:0015075; F:ion transmembrane transporter activity; TAS:EcoCyc.', 'GO:0015288; F:porin activity; IMP:EcoliWiki.', 'GO:0043213; P:bacteriocin transport; IMP:GOC…	30	4GCP	{'A': ['P02931'], 'B': ['P02931']}	['A', 'B']	['AIC']	30-JUL-12	10.1016/J.STR.2012.10.014		X-RAY DIFFRACTION	23201272	1.98	0.959793	P 3	OMPF_ECOLI	362	1opfA	13	0.968	http://zhanglab.ccmb.med.umich.edu/QUARK/ecoli2/E12394/	E12394	template-based	1768	333	0.91989	TRUE	333	0.897918	1.10074	TRUE	0.644144	0.0303867	0.555249	0.585635
12PPDRtex	Transport, Outer Membrane Porin	12ppd_DASH_R_e <=> 12ppd_DASH_R_p	['12ppd_DASH_R_e', '12ppd_DASH_R_p']	(b0241 or b0929 or b1377 or b2215)	b0929	P02931	1	ompF		['Porin OmpF', 'Outer membrane protein IA', 'Outer membrane protein B', 'Outer membrane protein 1A', 'Outer membrane protein F']	MMKRNILAVIVPALLVAGTANAAEIYNKDGNKVDLYGKAVGLHYFSKGNGENSYGGNGDMTYARLGFKGETQINSDLTGYGQWEYNFQGNNSEGADAQTGNKTRLAFAGLKYADVGSFDYGRNYGVVYDALGYTDMLPEFGGDTAYSDDFFVGRVGGVATYRNSNFFGLVDGLNFAVQYLGKNERDTARRSNGDGVGGSISYEYEGFGIVGAYGAADRTNLQEAQPLGNGKKAEQWATGLKYDANNIYLAANYGETRNATPITNKFTNTSGFANKTQDVLLVAQYQFDFGLRPSIAYTKSKAKDVEGIGDVDLVNYFEVGATYYFNKNMSTYVDYIINQIDSDNKLGVGSDDTVAVGIVYQF	362	['PF00267']	['ecj:Y75_p0901', 'eco:b0929']	['NP_415449.1', 'NC_000913.3', 'YP_489201.1', 'NC_007779.1']	['GO:0009279; C:cell outer membrane; IDA:EcoCyc.', 'GO:0046930; C:pore complex; IDA:EcoCyc.', 'GO:0042912; F:colicin transmembrane transporter activity; IMP:EcoCyc.', 'GO:0015238; F:drug transmembrane transporter activity; IMP:EcoCyc.', 'GO:0015075; F:ion transmembrane transporter activity; TAS:EcoCyc.', 'GO:0015288; F:porin activity; IMP:EcoliWiki.', 'GO:0043213; P:bacteriocin transport; IMP:GOC…	30	1HXU	{'A': ['P02931']}	['A']		17-JAN-01	10.1021/BI010046K		X-RAY DIFFRACTION	11371193	3	0.922169	P 3 2 1	OMPF_ECOLI	362	1opfA	13	0.968	http://zhanglab.ccmb.med.umich.edu/QUARK/ecoli2/E12394/	E12394	template-based	1791	338	0.933702	TRUE	338	0.9114	1.11727	TRUE	0.611765	0.0303867	0.555249	0.585635
12PPDRtex	Transport, Outer Membrane Porin	12ppd_DASH_R_e <=> 12ppd_DASH_R_p	['12ppd_DASH_R_e', '12ppd_DASH_R_p']	(b0241 or b0929 or b1377 or b2215)	b0929	P02931	1	ompF		['Porin OmpF', 'Outer membrane protein IA', 'Outer membrane protein B', 'Outer membrane protein 1A', 'Outer membrane protein F']	MMKRNILAVIVPALLVAGTANAAEIYNKDGNKVDLYGKAVGLHYFSKGNGENSYGGNGDMTYARLGFKGETQINSDLTGYGQWEYNFQGNNSEGADAQTGNKTRLAFAGLKYADVGSFDYGRNYGVVYDALGYTDMLPEFGGDTAYSDDFFVGRVGGVATYRNSNFFGLVDGLNFAVQYLGKNERDTARRSNGDGVGGSISYEYEGFGIVGAYGAADRTNLQEAQPLGNGKKAEQWATGLKYDANNIYLAANYGETRNATPITNKFTNTSGFANKTQDVLLVAQYQFDFGLRPSIAYTKSKAKDVEGIGDVDLVNYFEVGATYYFNKNMSTYVDYIINQIDSDNKLGVGSDDTVAVGIVYQF	362	['PF00267']	['ecj:Y75_p0901', 'eco:b0929']	['NP_415449.1', 'NC_000913.3', 'YP_489201.1', 'NC_007779.1']	['GO:0009279; C:cell outer membrane; IDA:EcoCyc.', 'GO:0046930; C:pore complex; IDA:EcoCyc.', 'GO:0042912; F:colicin transmembrane transporter activity; IMP:EcoCyc.', 'GO:0015238; F:drug transmembrane transporter activity; IMP:EcoCyc.', 'GO:0015075; F:ion transmembrane transporter activity; TAS:EcoCyc.', 'GO:0015288; F:porin activity; IMP:EcoliWiki.', 'GO:0043213; P:bacteriocin transport; IMP:GOC…	30	2ZLD	{'A': ['P02931'], 'C': ['PDB-C'], 'B': ['P02931'], 'D': ['PDB-D']}	['A', 'C', 'B', 'D']		09-APR-08	10.1038/EMBOJ.2008.137	[('C', ['3.1.-.-']), ('D', ['3.1.-.-'])]	X-RAY DIFFRACTION	18636093	3	0.922169	P 63	OMPF_ECOLI	362	1opfA	13	0.968	http://zhanglab.ccmb.med.umich.edu/QUARK/ecoli2/E12394/	E12394	template-based	1798	339	0.936464	TRUE	339	0.914097	1.12057	TRUE	0.643068	0.0303867	0.555249	0.585635
12PPDRtex	Transport, Outer Membrane Porin	12ppd_DASH_R_e <=> 12ppd_DASH_R_p	['12ppd_DASH_R_e', '12ppd_DASH_R_p']	(b0241 or b0929 or b1377 or b2215)	b0929	P02931	1	ompF		['Porin OmpF', 'Outer membrane protein IA', 'Outer membrane protein B', 'Outer membrane protein 1A', 'Outer membrane protein F']	MMKRNILAVIVPALLVAGTANAAEIYNKDGNKVDLYGKAVGLHYFSKGNGENSYGGNGDMTYARLGFKGETQINSDLTGYGQWEYNFQGNNSEGADAQTGNKTRLAFAGLKYADVGSFDYGRNYGVVYDALGYTDMLPEFGGDTAYSDDFFVGRVGGVATYRNSNFFGLVDGLNFAVQYLGKNERDTARRSNGDGVGGSISYEYEGFGIVGAYGAADRTNLQEAQPLGNGKKAEQWATGLKYDANNIYLAANYGETRNATPITNKFTNTSGFANKTQDVLLVAQYQFDFGLRPSIAYTKSKAKDVEGIGDVDLVNYFEVGATYYFNKNMSTYVDYIINQIDSDNKLGVGSDDTVAVGIVYQF	362	['PF00267']	['ecj:Y75_p0901', 'eco:b0929']	['NP_415449.1', 'NC_000913.3', 'YP_489201.1', 'NC_007779.1']	['GO:0009279; C:cell outer membrane; IDA:EcoCyc.', 'GO:0046930; C:pore complex; IDA:EcoCyc.', 'GO:0042912; F:colicin transmembrane transporter activity; IMP:EcoCyc.', 'GO:0015238; F:drug transmembrane transporter activity; IMP:EcoCyc.', 'GO:0015075; F:ion transmembrane transporter activity; TAS:EcoCyc.', 'GO:0015288; F:porin activity; IMP:EcoliWiki.', 'GO:0043213; P:bacteriocin transport; IMP:GOC…	30	4LSH	{'A': ['P02931'], 'B': ['P02931']}	['A', 'B']	['MG', 'BR']	22-JUL-13	10.1021/JA407783A		X-RAY DIFFRACTION	24106986	2.2	0.951678	P 3	OMPF_ECOLI	362	1opfA	13	0.968	http://zhanglab.ccmb.med.umich.edu/QUARK/ecoli2/E12394/	E12394	template-based	1770	335	0.925414	TRUE	335	0.903311	1.10735	TRUE	0.638266	0.0303867	0.555249	0.585635
12PPDRtex	Transport, Outer Membrane Porin	12ppd_DASH_R_e <=> 12ppd_DASH_R_p	['12ppd_DASH_R_e', '12ppd_DASH_R_p']	(b0241 or b0929 or b1377 or b2215)	b0929	P02931	1	ompF		['Porin OmpF', 'Outer membrane protein IA', 'Outer membrane protein B', 'Outer membrane protein 1A', 'Outer membrane protein F']	MMKRNILAVIVPALLVAGTANAAEIYNKDGNKVDLYGKAVGLHYFSKGNGENSYGGNGDMTYARLGFKGETQINSDLTGYGQWEYNFQGNNSEGADAQTGNKTRLAFAGLKYADVGSFDYGRNYGVVYDALGYTDMLPEFGGDTAYSDDFFVGRVGGVATYRNSNFFGLVDGLNFAVQYLGKNERDTARRSNGDGVGGSISYEYEGFGIVGAYGAADRTNLQEAQPLGNGKKAEQWATGLKYDANNIYLAANYGETRNATPITNKFTNTSGFANKTQDVLLVAQYQFDFGLRPSIAYTKSKAKDVEGIGDVDLVNYFEVGATYYFNKNMSTYVDYIINQIDSDNKLGVGSDDTVAVGIVYQF	362	['PF00267']	['ecj:Y75_p0901', 'eco:b0929']	['NP_415449.1', 'NC_000913.3', 'YP_489201.1', 'NC_007779.1']	['GO:0009279; C:cell outer membrane; IDA:EcoCyc.', 'GO:0046930; C:pore complex; IDA:EcoCyc.', 'GO:0042912; F:colicin transmembrane transporter activity; IMP:EcoCyc.', 'GO:0015238; F:drug transmembrane transporter activity; IMP:EcoCyc.', 'GO:0015075; F:ion transmembrane transporter activity; TAS:EcoCyc.', 'GO:0015288; F:porin activity; IMP:EcoliWiki.', 'GO:0043213; P:bacteriocin transport; IMP:GOC…	30	4GCQ	{'A': ['P02931'], 'B': ['P02931']}	['A', 'B']	['0JM']	30-JUL-12	10.1016/J.STR.2012.10.014		X-RAY DIFFRACTION	23201272	2.2	0.951678	P 3	OMPF_ECOLI	362	1opfA	13	0.968	http://zhanglab.ccmb.med.umich.edu/QUARK/ecoli2/E12394/	E12394	template-based	1768	333	0.91989	TRUE	333	0.897918	1.10074	TRUE	0.63964	0.0303867	0.555249	0.585635
12PPDRtex	Transport, Outer Membrane Porin	12ppd_DASH_R_e <=> 12ppd_DASH_R_p	['12ppd_DASH_R_e', '12ppd_DASH_R_p']	(b0241 or b0929 or b1377 or b2215)	b0929	P02931	1	ompF		['Porin OmpF', 'Outer membrane protein IA', 'Outer membrane protein B', 'Outer membrane protein 1A', 'Outer membrane protein F']	MMKRNILAVIVPALLVAGTANAAEIYNKDGNKVDLYGKAVGLHYFSKGNGENSYGGNGDMTYARLGFKGETQINSDLTGYGQWEYNFQGNNSEGADAQTGNKTRLAFAGLKYADVGSFDYGRNYGVVYDALGYTDMLPEFGGDTAYSDDFFVGRVGGVATYRNSNFFGLVDGLNFAVQYLGKNERDTARRSNGDGVGGSISYEYEGFGIVGAYGAADRTNLQEAQPLGNGKKAEQWATGLKYDANNIYLAANYGETRNATPITNKFTNTSGFANKTQDVLLVAQYQFDFGLRPSIAYTKSKAKDVEGIGDVDLVNYFEVGATYYFNKNMSTYVDYIINQIDSDNKLGVGSDDTVAVGIVYQF	362	['PF00267']	['ecj:Y75_p0901', 'eco:b0929']	['NP_415449.1', 'NC_000913.3', 'YP_489201.1', 'NC_007779.1']	['GO:0009279; C:cell outer membrane; IDA:EcoCyc.', 'GO:0046930; C:pore complex; IDA:EcoCyc.', 'GO:0042912; F:colicin transmembrane transporter activity; IMP:EcoCyc.', 'GO:0015238; F:drug transmembrane transporter activity; IMP:EcoCyc.', 'GO:0015075; F:ion transmembrane transporter activity; TAS:EcoCyc.', 'GO:0015288; F:porin activity; IMP:EcoliWiki.', 'GO:0043213; P:bacteriocin transport; IMP:GOC…	30	4LSI	{'A': ['P02931'], 'C': ['P02931'], 'B': ['P02931']}	['A', 'C', 'B']	['C8E', 'BR', 'PEG', 'GOL', 'MG']	22-JUL-13	10.1021/JA407783A		X-RAY DIFFRACTION	24106986	2.09	0.955736	C 1 2 1	OMPF_ECOLI	362	1opfA	13	0.968	http://zhanglab.ccmb.med.umich.edu/QUARK/ecoli2/E12394/	E12394	template-based	1774	334	0.922652	TRUE	334	0.900615	1.10405	TRUE	0.635729	0.0303867	0.555249	0.585635
12PPDRtex	Transport, Outer Membrane Porin	12ppd_DASH_R_e <=> 12ppd_DASH_R_p	['12ppd_DASH_R_e', '12ppd_DASH_R_p']	(b0241 or b0929 or b1377 or b2215)	b0929	P02931	1	ompF		['Porin OmpF', 'Outer membrane protein IA', 'Outer membrane protein B', 'Outer membrane protein 1A', 'Outer membrane protein F']	MMKRNILAVIVPALLVAGTANAAEIYNKDGNKVDLYGKAVGLHYFSKGNGENSYGGNGDMTYARLGFKGETQINSDLTGYGQWEYNFQGNNSEGADAQTGNKTRLAFAGLKYADVGSFDYGRNYGVVYDALGYTDMLPEFGGDTAYSDDFFVGRVGGVATYRNSNFFGLVDGLNFAVQYLGKNERDTARRSNGDGVGGSISYEYEGFGIVGAYGAADRTNLQEAQPLGNGKKAEQWATGLKYDANNIYLAANYGETRNATPITNKFTNTSGFANKTQDVLLVAQYQFDFGLRPSIAYTKSKAKDVEGIGDVDLVNYFEVGATYYFNKNMSTYVDYIINQIDSDNKLGVGSDDTVAVGIVYQF	362	['PF00267']	['ecj:Y75_p0901', 'eco:b0929']	['NP_415449.1', 'NC_000913.3', 'YP_489201.1', 'NC_007779.1']	['GO:0009279; C:cell outer membrane; IDA:EcoCyc.', 'GO:0046930; C:pore complex; IDA:EcoCyc.', 'GO:0042912; F:colicin transmembrane transporter activity; IMP:EcoCyc.', 'GO:0015238; F:drug transmembrane transporter activity; IMP:EcoCyc.', 'GO:0015075; F:ion transmembrane transporter activity; TAS:EcoCyc.', 'GO:0015288; F:porin activity; IMP:EcoliWiki.', 'GO:0043213; P:bacteriocin transport; IMP:GOC…	30	3HWB	{'A': ['P02931'], 'B': ['P02931']}	['A', 'B']	['P6G', 'RB']	17-JUN-09	10.1016/J.JMB.2009.11.042		X-RAY DIFFRACTION	19932117	3	0.922169	P 63	OMPF_ECOLI	362	1opfA	13	0.968	http://zhanglab.ccmb.med.umich.edu/QUARK/ecoli2/E12394/	E12394	template-based	1805	340	0.939227	TRUE	340	0.916793	1.12388	TRUE	0.623529	0.0303867	0.555249	0.585635
12PPDRtex	Transport, Outer Membrane Porin	12ppd_DASH_R_e <=> 12ppd_DASH_R_p	['12ppd_DASH_R_e', '12ppd_DASH_R_p']	(b0241 or b0929 or b1377 or b2215)	b0929	P02931	1	ompF		['Porin OmpF', 'Outer membrane protein IA', 'Outer membrane protein B', 'Outer membrane protein 1A', 'Outer membrane protein F']	MMKRNILAVIVPALLVAGTANAAEIYNKDGNKVDLYGKAVGLHYFSKGNGENSYGGNGDMTYARLGFKGETQINSDLTGYGQWEYNFQGNNSEGADAQTGNKTRLAFAGLKYADVGSFDYGRNYGVVYDALGYTDMLPEFGGDTAYSDDFFVGRVGGVATYRNSNFFGLVDGLNFAVQYLGKNERDTARRSNGDGVGGSISYEYEGFGIVGAYGAADRTNLQEAQPLGNGKKAEQWATGLKYDANNIYLAANYGETRNATPITNKFTNTSGFANKTQDVLLVAQYQFDFGLRPSIAYTKSKAKDVEGIGDVDLVNYFEVGATYYFNKNMSTYVDYIINQIDSDNKLGVGSDDTVAVGIVYQF	362	['PF00267']	['ecj:Y75_p0901', 'eco:b0929']	['NP_415449.1', 'NC_000913.3', 'YP_489201.1', 'NC_007779.1']	['GO:0009279; C:cell outer membrane; IDA:EcoCyc.', 'GO:0046930; C:pore complex; IDA:EcoCyc.', 'GO:0042912; F:colicin transmembrane transporter activity; IMP:EcoCyc.', 'GO:0015238; F:drug transmembrane transporter activity; IMP:EcoCyc.', 'GO:0015075; F:ion transmembrane transporter activity; TAS:EcoCyc.', 'GO:0015288; F:porin activity; IMP:EcoliWiki.', 'GO:0043213; P:bacteriocin transport; IMP:GOC…	30	4JFB	{'A': ['P02931'], 'C': ['P02931'], 'B': ['P02931'], 'E': ['P02931'], 'D': ['P02931'], 'F': ['P02931']}	['A', 'C', 'B', 'F', 'D', 'E']		28-FEB-13			X-RAY DIFFRACTION		3.8	0.89266	C 1 2 1	OMPF_ECOLI	362	1opfA	13	0.968	http://zhanglab.ccmb.med.umich.edu/QUARK/ecoli2/E12394/	E12394	template-based	1805	340	0.939227	TRUE	340	0.916793	1.12388	TRUE	0.640196	0.0303867	0.555249	0.585635
12PPDRtex	Transport, Outer Membrane Porin	12ppd_DASH_R_e <=> 12ppd_DASH_R_p	['12ppd_DASH_R_e', '12ppd_DASH_R_p']	(b0241 or b0929 or b1377 or b2215)	b0929	P02931	1	ompF		['Porin OmpF', 'Outer membrane protein IA', 'Outer membrane protein B', 'Outer membrane protein 1A', 'Outer membrane protein F']	MMKRNILAVIVPALLVAGTANAAEIYNKDGNKVDLYGKAVGLHYFSKGNGENSYGGNGDMTYARLGFKGETQINSDLTGYGQWEYNFQGNNSEGADAQTGNKTRLAFAGLKYADVGSFDYGRNYGVVYDALGYTDMLPEFGGDTAYSDDFFVGRVGGVATYRNSNFFGLVDGLNFAVQYLGKNERDTARRSNGDGVGGSISYEYEGFGIVGAYGAADRTNLQEAQPLGNGKKAEQWATGLKYDANNIYLAANYGETRNATPITNKFTNTSGFANKTQDVLLVAQYQFDFGLRPSIAYTKSKAKDVEGIGDVDLVNYFEVGATYYFNKNMSTYVDYIINQIDSDNKLGVGSDDTVAVGIVYQF	362	['PF00267']	['ecj:Y75_p0901', 'eco:b0929']	['NP_415449.1', 'NC_000913.3', 'YP_489201.1', 'NC_007779.1']	['GO:0009279; C:cell outer membrane; IDA:EcoCyc.', 'GO:0046930; C:pore complex; IDA:EcoCyc.', 'GO:0042912; F:colicin transmembrane transporter activity; IMP:EcoCyc.', 'GO:0015238; F:drug transmembrane transporter activity; IMP:EcoCyc.', 'GO:0015075; F:ion transmembrane transporter activity; TAS:EcoCyc.', 'GO:0015288; F:porin activity; IMP:EcoliWiki.', 'GO:0043213; P:bacteriocin transport; IMP:GOC…	30	3FYX	{'A': ['P02931']}	['A']	['EPE', '451']	23-JAN-09	10.1002/ANIE.200900457		X-RAY DIFFRACTION	19322865	3.4	0.907414	P 3 2 1	OMPF_ECOLI	362	1opfA	13	0.968	http://zhanglab.ccmb.med.umich.edu/QUARK/ecoli2/E12394/	E12394	template-based	1797	339	0.936464	TRUE	339	0.914097	1.12057	TRUE	0.623529	0.0303867	0.555249	0.585635
12PPDRtex	Transport, Outer Membrane Porin	12ppd_DASH_R_e <=> 12ppd_DASH_R_p	['12ppd_DASH_R_e', '12ppd_DASH_R_p']	(b0241 or b0929 or b1377 or b2215)	b0929	P02931	1	ompF		['Porin OmpF', 'Outer membrane protein IA', 'Outer membrane protein B', 'Outer membrane protein 1A', 'Outer membrane protein F']	MMKRNILAVIVPALLVAGTANAAEIYNKDGNKVDLYGKAVGLHYFSKGNGENSYGGNGDMTYARLGFKGETQINSDLTGYGQWEYNFQGNNSEGADAQTGNKTRLAFAGLKYADVGSFDYGRNYGVVYDALGYTDMLPEFGGDTAYSDDFFVGRVGGVATYRNSNFFGLVDGLNFAVQYLGKNERDTARRSNGDGVGGSISYEYEGFGIVGAYGAADRTNLQEAQPLGNGKKAEQWATGLKYDANNIYLAANYGETRNATPITNKFTNTSGFANKTQDVLLVAQYQFDFGLRPSIAYTKSKAKDVEGIGDVDLVNYFEVGATYYFNKNMSTYVDYIINQIDSDNKLGVGSDDTVAVGIVYQF	362	['PF00267']	['ecj:Y75_p0901', 'eco:b0929']	['NP_415449.1', 'NC_000913.3', 'YP_489201.1', 'NC_007779.1']	['GO:0009279; C:cell outer membrane; IDA:EcoCyc.', 'GO:0046930; C:pore complex; IDA:EcoCyc.', 'GO:0042912; F:colicin transmembrane transporter activity; IMP:EcoCyc.', 'GO:0015238; F:drug transmembrane transporter activity; IMP:EcoCyc.', 'GO:0015075; F:ion transmembrane transporter activity; TAS:EcoCyc.', 'GO:0015288; F:porin activity; IMP:EcoliWiki.', 'GO:0043213; P:bacteriocin transport; IMP:GOC…	30	3K1B	{'A': ['P02931'], 'C': ['P02931'], 'B': ['P02931'], 'D': ['P02931']}	['A', 'C', 'B', 'D']		26-SEP-09	10.1002/PRO.369		X-RAY DIFFRACTION	20196071	4.39	0.870896	P 3 2 1	OMPF_ECOLI	362	1opfA	13	0.968	http://zhanglab.ccmb.med.umich.edu/QUARK/ecoli2/E12394/	E12394	template-based	1805	340	0.939227	TRUE	340	0.916793	1.12388	TRUE	0.574265	0.0303867	0.555249	0.585635
12PPDRtex	Transport, Outer Membrane Porin	12ppd_DASH_R_e <=> 12ppd_DASH_R_p	['12ppd_DASH_R_e', '12ppd_DASH_R_p']	(b0241 or b0929 or b1377 or b2215)	b0929	P02931	1	ompF		['Porin OmpF', 'Outer membrane protein IA', 'Outer membrane protein B', 'Outer membrane protein 1A', 'Outer membrane protein F']	MMKRNILAVIVPALLVAGTANAAEIYNKDGNKVDLYGKAVGLHYFSKGNGENSYGGNGDMTYARLGFKGETQINSDLTGYGQWEYNFQGNNSEGADAQTGNKTRLAFAGLKYADVGSFDYGRNYGVVYDALGYTDMLPEFGGDTAYSDDFFVGRVGGVATYRNSNFFGLVDGLNFAVQYLGKNERDTARRSNGDGVGGSISYEYEGFGIVGAYGAADRTNLQEAQPLGNGKKAEQWATGLKYDANNIYLAANYGETRNATPITNKFTNTSGFANKTQDVLLVAQYQFDFGLRPSIAYTKSKAKDVEGIGDVDLVNYFEVGATYYFNKNMSTYVDYIINQIDSDNKLGVGSDDTVAVGIVYQF	362	['PF00267']	['ecj:Y75_p0901', 'eco:b0929']	['NP_415449.1', 'NC_000913.3', 'YP_489201.1', 'NC_007779.1']	['GO:0009279; C:cell outer membrane; IDA:EcoCyc.', 'GO:0046930; C:pore complex; IDA:EcoCyc.', 'GO:0042912; F:colicin transmembrane transporter activity; IMP:EcoCyc.', 'GO:0015238; F:drug transmembrane transporter activity; IMP:EcoCyc.', 'GO:0015075; F:ion transmembrane transporter activity; TAS:EcoCyc.', 'GO:0015288; F:porin activity; IMP:EcoliWiki.', 'GO:0043213; P:bacteriocin transport; IMP:GOC…	30	1GFN	{'A': ['P02931']}	['A']	['C8E']	08-MAY-96	10.1074/JBC.271.34.20676		X-RAY DIFFRACTION	8702816	3.1	0.91848	P 3 2 1	OMPF_ECOLI	362	1opfA	13	0.968	http://zhanglab.ccmb.med.umich.edu/QUARK/ecoli2/E12394/	E12394	template-based	1724	327	0.903315	TRUE	327	0.881739	1.08091	TRUE	0.633028	0.0303867	0.555249	0.585635
12PPDRtex	Transport, Outer Membrane Porin	12ppd_DASH_R_e <=> 12ppd_DASH_R_p	['12ppd_DASH_R_e', '12ppd_DASH_R_p']	(b0241 or b0929 or b1377 or b2215)	b0929	P02931	1	ompF		['Porin OmpF', 'Outer membrane protein IA', 'Outer membrane protein B', 'Outer membrane protein 1A', 'Outer membrane protein F']	MMKRNILAVIVPALLVAGTANAAEIYNKDGNKVDLYGKAVGLHYFSKGNGENSYGGNGDMTYARLGFKGETQINSDLTGYGQWEYNFQGNNSEGADAQTGNKTRLAFAGLKYADVGSFDYGRNYGVVYDALGYTDMLPEFGGDTAYSDDFFVGRVGGVATYRNSNFFGLVDGLNFAVQYLGKNERDTARRSNGDGVGGSISYEYEGFGIVGAYGAADRTNLQEAQPLGNGKKAEQWATGLKYDANNIYLAANYGETRNATPITNKFTNTSGFANKTQDVLLVAQYQFDFGLRPSIAYTKSKAKDVEGIGDVDLVNYFEVGATYYFNKNMSTYVDYIINQIDSDNKLGVGSDDTVAVGIVYQF	362	['PF00267']	['ecj:Y75_p0901', 'eco:b0929']	['NP_415449.1', 'NC_000913.3', 'YP_489201.1', 'NC_007779.1']	['GO:0009279; C:cell outer membrane; IDA:EcoCyc.', 'GO:0046930; C:pore complex; IDA:EcoCyc.', 'GO:0042912; F:colicin transmembrane transporter activity; IMP:EcoCyc.', 'GO:0015238; F:drug transmembrane transporter activity; IMP:EcoCyc.', 'GO:0015075; F:ion transmembrane transporter activity; TAS:EcoCyc.', 'GO:0015288; F:porin activity; IMP:EcoliWiki.', 'GO:0043213; P:bacteriocin transport; IMP:GOC…	30	1GFO	{'A': ['P02931']}	['A']	['C8E']	08-MAY-96	10.1074/JBC.271.34.20676		X-RAY DIFFRACTION	8702816	3.3	0.911103	P 3 2 1	OMPF_ECOLI	362	1opfA	13	0.968	http://zhanglab.ccmb.med.umich.edu/QUARK/ecoli2/E12394/	E12394	template-based	1798	339	0.936464	TRUE	339	0.914097	1.12057	TRUE	0.617647	0.0303867	0.555249	0.585635
12PPDRtex	Transport, Outer Membrane Porin	12ppd_DASH_R_e <=> 12ppd_DASH_R_p	['12ppd_DASH_R_e', '12ppd_DASH_R_p']	(b0241 or b0929 or b1377 or b2215)	b0929	P02931	1	ompF		['Porin OmpF', 'Outer membrane protein IA', 'Outer membrane protein B', 'Outer membrane protein 1A', 'Outer membrane protein F']	MMKRNILAVIVPALLVAGTANAAEIYNKDGNKVDLYGKAVGLHYFSKGNGENSYGGNGDMTYARLGFKGETQINSDLTGYGQWEYNFQGNNSEGADAQTGNKTRLAFAGLKYADVGSFDYGRNYGVVYDALGYTDMLPEFGGDTAYSDDFFVGRVGGVATYRNSNFFGLVDGLNFAVQYLGKNERDTARRSNGDGVGGSISYEYEGFGIVGAYGAADRTNLQEAQPLGNGKKAEQWATGLKYDANNIYLAANYGETRNATPITNKFTNTSGFANKTQDVLLVAQYQFDFGLRPSIAYTKSKAKDVEGIGDVDLVNYFEVGATYYFNKNMSTYVDYIINQIDSDNKLGVGSDDTVAVGIVYQF	362	['PF00267']	['ecj:Y75_p0901', 'eco:b0929']	['NP_415449.1', 'NC_000913.3', 'YP_489201.1', 'NC_007779.1']	['GO:0009279; C:cell outer membrane; IDA:EcoCyc.', 'GO:0046930; C:pore complex; IDA:EcoCyc.', 'GO:0042912; F:colicin transmembrane transporter activity; IMP:EcoCyc.', 'GO:0015238; F:drug transmembrane transporter activity; IMP:EcoCyc.', 'GO:0015075; F:ion transmembrane transporter activity; TAS:EcoCyc.', 'GO:0015288; F:porin activity; IMP:EcoliWiki.', 'GO:0043213; P:bacteriocin transport; IMP:GOC…	30	1GFM	{'A': ['P02931']}	['A']	['C8E']	08-MAY-96	10.1074/JBC.271.34.20676		X-RAY DIFFRACTION	8702816	3.5	0.903726	P 3 2 1	OMPF_ECOLI	362	1opfA	13	0.968	http://zhanglab.ccmb.med.umich.edu/QUARK/ecoli2/E12394/	E12394	template-based	1798	339	0.936464	TRUE	339	0.914097	1.12057	TRUE	0.623529	0.0303867	0.555249	0.585635
12PPDRtex	Transport, Outer Membrane Porin	12ppd_DASH_R_e <=> 12ppd_DASH_R_p	['12ppd_DASH_R_e', '12ppd_DASH_R_p']	(b0241 or b0929 or b1377 or b2215)	b0929	P02931	1	ompF		['Porin OmpF', 'Outer membrane protein IA', 'Outer membrane protein B', 'Outer membrane protein 1A', 'Outer membrane protein F']	MMKRNILAVIVPALLVAGTANAAEIYNKDGNKVDLYGKAVGLHYFSKGNGENSYGGNGDMTYARLGFKGETQINSDLTGYGQWEYNFQGNNSEGADAQTGNKTRLAFAGLKYADVGSFDYGRNYGVVYDALGYTDMLPEFGGDTAYSDDFFVGRVGGVATYRNSNFFGLVDGLNFAVQYLGKNERDTARRSNGDGVGGSISYEYEGFGIVGAYGAADRTNLQEAQPLGNGKKAEQWATGLKYDANNIYLAANYGETRNATPITNKFTNTSGFANKTQDVLLVAQYQFDFGLRPSIAYTKSKAKDVEGIGDVDLVNYFEVGATYYFNKNMSTYVDYIINQIDSDNKLGVGSDDTVAVGIVYQF	362	['PF00267']	['ecj:Y75_p0901', 'eco:b0929']	['NP_415449.1', 'NC_000913.3', 'YP_489201.1', 'NC_007779.1']	['GO:0009279; C:cell outer membrane; IDA:EcoCyc.', 'GO:0046930; C:pore complex; IDA:EcoCyc.', 'GO:0042912; F:colicin transmembrane transporter activity; IMP:EcoCyc.', 'GO:0015238; F:drug transmembrane transporter activity; IMP:EcoCyc.', 'GO:0015075; F:ion transmembrane transporter activity; TAS:EcoCyc.', 'GO:0015288; F:porin activity; IMP:EcoliWiki.', 'GO:0043213; P:bacteriocin transport; IMP:GOC…	30	1OPF	{'A': ['P02931'], 'C': ['P02931'], 'B': ['P02931'], 'E': ['P02931'], 'D': ['P02931'], 'F': ['P02931']}	['A', 'C', 'B', 'F', 'D', 'E']		21-NOV-94	10.1016/S0969-2126(01)00240-4		X-RAY DIFFRACTION	8589999	3.2	0.914792	P 42	OMPF_ECOLI	362	1opfA	13	0.968	http://zhanglab.ccmb.med.umich.edu/QUARK/ecoli2/E12394/	E12394	template-based	1805	340	0.939227	TRUE	340	0.916793	1.12388	TRUE	0.635294	0.0303867	0.555249	0.585635
12PPDRtex	Transport, Outer Membrane Porin	12ppd_DASH_R_e <=> 12ppd_DASH_R_p	['12ppd_DASH_R_e', '12ppd_DASH_R_p']	(b0241 or b0929 or b1377 or b2215)	b0929	P02931	1	ompF		['Porin OmpF', 'Outer membrane protein IA', 'Outer membrane protein B', 'Outer membrane protein 1A', 'Outer membrane protein F']	MMKRNILAVIVPALLVAGTANAAEIYNKDGNKVDLYGKAVGLHYFSKGNGENSYGGNGDMTYARLGFKGETQINSDLTGYGQWEYNFQGNNSEGADAQTGNKTRLAFAGLKYADVGSFDYGRNYGVVYDALGYTDMLPEFGGDTAYSDDFFVGRVGGVATYRNSNFFGLVDGLNFAVQYLGKNERDTARRSNGDGVGGSISYEYEGFGIVGAYGAADRTNLQEAQPLGNGKKAEQWATGLKYDANNIYLAANYGETRNATPITNKFTNTSGFANKTQDVLLVAQYQFDFGLRPSIAYTKSKAKDVEGIGDVDLVNYFEVGATYYFNKNMSTYVDYIINQIDSDNKLGVGSDDTVAVGIVYQF	362	['PF00267']	['ecj:Y75_p0901', 'eco:b0929']	['NP_415449.1', 'NC_000913.3', 'YP_489201.1', 'NC_007779.1']	['GO:0009279; C:cell outer membrane; IDA:EcoCyc.', 'GO:0046930; C:pore complex; IDA:EcoCyc.', 'GO:0042912; F:colicin transmembrane transporter activity; IMP:EcoCyc.', 'GO:0015238; F:drug transmembrane transporter activity; IMP:EcoCyc.', 'GO:0015075; F:ion transmembrane transporter activity; TAS:EcoCyc.', 'GO:0015288; F:porin activity; IMP:EcoliWiki.', 'GO:0043213; P:bacteriocin transport; IMP:GOC…	30	3K19	{'A': ['P02931'], 'C': ['P02931'], 'B': ['P02931'], 'E': ['P02931'], 'D': ['P02931'], 'G': ['P02931'], 'F': ['P02931'], 'I': ['P02931'], 'H': ['P02931'], 'K': ['P02931'], 'J': ['P02931'], 'L': ['P02931']}	['A', 'C', 'B', 'E', 'D', 'G', 'F', 'I', 'H', 'K', 'J', 'L']		26-SEP-09	10.1002/PRO.369		X-RAY DIFFRACTION	20196071	3.79	0.893028	P 1 21 1	OMPF_ECOLI	362	1opfA	13	0.968	http://zhanglab.ccmb.med.umich.edu/QUARK/ecoli2/E12394/	E12394	template-based	1805	340	0.939227	TRUE	340	0.916793	1.12388	TRUE	0.624755	0.0303867	0.555249	0.585635
12PPDRtex	Transport, Outer Membrane Porin	12ppd_DASH_R_e <=> 12ppd_DASH_R_p	['12ppd_DASH_R_e', '12ppd_DASH_R_p']	(b0241 or b0929 or b1377 or b2215)	b1377	P77747	1	ompN		['Porin OmpN', 'Outer membrane protein N']	MKSKVLALLIPALLAAGAAHAAEVYNKDGNKLDLYGKVDGLHYFSDNSAKDGDQSYARLGFKGETQINDQLTGYGQWEYNIQANNTESSKNQSWTRLAFAGLKFADYGSFDYGRNYGVMYDIEGWTDMLPEFGGDSYTNADNFMTGRANGVATYRNTDFFGLVNGLNFAVQYQGNNEGASNGQEGTNNGRDVRHENGDGWGLSTTYDLGMGFSAGAAYTSSDRTNDQVNHTAAGGDKADAWTAGLKYDANNIYLATMYSETRNMTPFGDSDYAVANKTQNFEVTAQYQFDFGLRPAVSFLMSKGRDLHAAGGADNPAGVDDKDLVKYADIGATYYFNKNMSTYVDYKINLLDEDDSFYAANGISTDDIVALGLVYQF	377	['PF00267']	['ecj:Y75_p1353', 'eco:b1377']	['NP_415895.1', 'NC_000913.3', 'YP_489645.1', 'NC_007779.1']	['GO:0009279; C:cell outer membrane; IEA:UniProtKB-SubCell.', 'GO:0016020; C:membrane; IDA:EcoCyc.', 'GO:0046930; C:pore complex; IEA:UniProtKB-KW.', 'GO:0015288; F:porin activity; IDA:EcoCyc.', 'GO:0034219; P:carbohydrate transmembrane transport; IDA:EcoCyc.', 'GO:0006811; P:ion transport; IEA:UniProtKB-KW.']	0													OMPN_ECOLI	377	Â	9	0.91	http://zhanglab.ccmb.med.umich.edu/QUARK/ecoli2/E12397/	E12397	template-based										0.0450928	0.527851	0.572944
12PPDRtex	Transport, Outer Membrane Porin	12ppd_DASH_R_e <=> 12ppd_DASH_R_p	['12ppd_DASH_R_e', '12ppd_DASH_R_p']	(b0241 or b0929 or b1377 or b2215)	b2215	P06996	1	ompC		['Porin OmpC', 'Outer membrane protein 1B', 'Outer membrane protein C']	MKVKVLSLLVPALLVAGAANAAEVYNKDGNKLDLYGKVDGLHYFSDNKDVDGDQTYMRLGFKGETQVTDQLTGYGQWEYQIQGNSAENENNSWTRVAFAGLKFQDVGSFDYGRNYGVVYDVTSWTDVLPEFGGDTYGSDNFMQQRGNGFATYRNTDFFGLVDGLNFAVQYQGKNGNPSGEGFTSGVTNNGRDALRQNGDGVGGSITYDYEGFGIGGAISSSKRTDAQNTAAYIGNGDRAETYTGGLKYDANNIYLAAQYTQTYNATRVGSLGWANKAQNFEAVAQYQFDFGLRPSLAYLQSKGKNLGRGYDDEDILKYVDVGATYYFNKNMSTYVDYKINLLDDNQFTRDAGINTDNIVALGLVYQF	367	['PF00267']	['ecj:Y75_p2176', 'eco:b2215']	['NP_416719.1', 'NC_000913.3', 'YP_490453.1', 'NC_007779.1']	['GO:0045203; C:integral component of cell outer membrane; IDA:EcoliWiki.', 'GO:0046930; C:pore complex; IEA:UniProtKB-KW.', 'GO:0046872; F:metal ion binding; IEA:UniProtKB-KW.', 'GO:0015288; F:porin activity; IEA:UniProtKB-KW.', 'GO:0006974; P:cellular response to DNA damage stimulus; IEP:EcoliWiki.', 'GO:0006811; P:ion transport; IEA:UniProtKB-KW.']	5	2J1N	{'A': ['P06996'], 'C': ['P06996'], 'B': ['P06996']}	['A', 'B', 'C']	['MG', 'CL', 'D12']	15-AUG-06	10.1016/J.JMB.2006.08.002		X-RAY DIFFRACTION	16949612	2	0.959056	P 21 21 2	OMPC_ECOLI	367	2j1nA	7	0.915	http://zhanglab.ccmb.med.umich.edu/QUARK/ecoli2/E12393/	E12393	template-based	1857	346	0.942779	TRUE	346	0.932972	1.12813	TRUE	0.611753	0.0463215	0.550409	0.59673
12PPDRtex	Transport, Outer Membrane Porin	12ppd_DASH_R_e <=> 12ppd_DASH_R_p	['12ppd_DASH_R_e', '12ppd_DASH_R_p']	(b0241 or b0929 or b1377 or b2215)	b2215	P06996	1	ompC		['Porin OmpC', 'Outer membrane protein 1B', 'Outer membrane protein C']	MKVKVLSLLVPALLVAGAANAAEVYNKDGNKLDLYGKVDGLHYFSDNKDVDGDQTYMRLGFKGETQVTDQLTGYGQWEYQIQGNSAENENNSWTRVAFAGLKFQDVGSFDYGRNYGVVYDVTSWTDVLPEFGGDTYGSDNFMQQRGNGFATYRNTDFFGLVDGLNFAVQYQGKNGNPSGEGFTSGVTNNGRDALRQNGDGVGGSITYDYEGFGIGGAISSSKRTDAQNTAAYIGNGDRAETYTGGLKYDANNIYLAAQYTQTYNATRVGSLGWANKAQNFEAVAQYQFDFGLRPSLAYLQSKGKNLGRGYDDEDILKYVDVGATYYFNKNMSTYVDYKINLLDDNQFTRDAGINTDNIVALGLVYQF	367	['PF00267']	['ecj:Y75_p2176', 'eco:b2215']	['NP_416719.1', 'NC_000913.3', 'YP_490453.1', 'NC_007779.1']	['GO:0045203; C:integral component of cell outer membrane; IDA:EcoliWiki.', 'GO:0046930; C:pore complex; IEA:UniProtKB-KW.', 'GO:0046872; F:metal ion binding; IEA:UniProtKB-KW.', 'GO:0015288; F:porin activity; IEA:UniProtKB-KW.', 'GO:0006974; P:cellular response to DNA damage stimulus; IEP:EcoliWiki.', 'GO:0006811; P:ion transport; IEA:UniProtKB-KW.']	5	2J4U	{'Q': ['P06996'], 'P': ['P06996'], 'S': ['Q9TUM0'], 'R': ['P06996'], 'U': ['P06996'], 'W': ['P06996'], 'V': ['P06996'], 'X': ['Q9TUM0']}	['Q', 'P', 'S', 'R', 'U', 'W', 'V', 'X']		06-SEP-06		[('S', ['3.4.21.-']), ('X', ['3.4.21.-'])]	X-RAY DIFFRACTION		2.99	0.922538	C 1 2 1	OMPC_ECOLI	367	2j1nA	7	0.915	http://zhanglab.ccmb.med.umich.edu/QUARK/ecoli2/E12393/	E12393	template-based	1803	337	0.918256	TRUE	337	0.908704	1.09879	FALSE	0	0.0463215	0.550409	0.59673
12PPDRtex	Transport, Outer Membrane Porin	12ppd_DASH_R_e <=> 12ppd_DASH_R_p	['12ppd_DASH_R_e', '12ppd_DASH_R_p']	(b0241 or b0929 or b1377 or b2215)	b2215	P06996	1	ompC		['Porin OmpC', 'Outer membrane protein 1B', 'Outer membrane protein C']	MKVKVLSLLVPALLVAGAANAAEVYNKDGNKLDLYGKVDGLHYFSDNKDVDGDQTYMRLGFKGETQVTDQLTGYGQWEYQIQGNSAENENNSWTRVAFAGLKFQDVGSFDYGRNYGVVYDVTSWTDVLPEFGGDTYGSDNFMQQRGNGFATYRNTDFFGLVDGLNFAVQYQGKNGNPSGEGFTSGVTNNGRDALRQNGDGVGGSITYDYEGFGIGGAISSSKRTDAQNTAAYIGNGDRAETYTGGLKYDANNIYLAAQYTQTYNATRVGSLGWANKAQNFEAVAQYQFDFGLRPSLAYLQSKGKNLGRGYDDEDILKYVDVGATYYFNKNMSTYVDYKINLLDDNQFTRDAGINTDNIVALGLVYQF	367	['PF00267']	['ecj:Y75_p2176', 'eco:b2215']	['NP_416719.1', 'NC_000913.3', 'YP_490453.1', 'NC_007779.1']	['GO:0045203; C:integral component of cell outer membrane; IDA:EcoliWiki.', 'GO:0046930; C:pore complex; IEA:UniProtKB-KW.', 'GO:0046872; F:metal ion binding; IEA:UniProtKB-KW.', 'GO:0015288; F:porin activity; IEA:UniProtKB-KW.', 'GO:0006974; P:cellular response to DNA damage stimulus; IEP:EcoliWiki.', 'GO:0006811; P:ion transport; IEA:UniProtKB-KW.']	5	3NB3	{'A': ['P0A910'], 'C': ['P0A910'], 'B': ['P0A910'], 'D': ['P06996']}	['A', 'C', 'B', 'D']		02-JUN-10	10.1016/J.VIROL.2010.10.030		ELECTRON MICROSCOPY	21071053	19	0.331981	P 1	OMPC_ECOLI	367	2j1nA	7	0.915	http://zhanglab.ccmb.med.umich.edu/QUARK/ecoli2/E12393/	E12393	template-based	1857	346	0.942779	TRUE	346	0.932972	1.12813	TRUE	0.717305	0.0463215	0.550409	0.59673
12PPDRtex	Transport, Outer Membrane Porin	12ppd_DASH_R_e <=> 12ppd_DASH_R_p	['12ppd_DASH_R_e', '12ppd_DASH_R_p']	(b0241 or b0929 or b1377 or b2215)	b2215	P06996	1	ompC		['Porin OmpC', 'Outer membrane protein 1B', 'Outer membrane protein C']	MKVKVLSLLVPALLVAGAANAAEVYNKDGNKLDLYGKVDGLHYFSDNKDVDGDQTYMRLGFKGETQVTDQLTGYGQWEYQIQGNSAENENNSWTRVAFAGLKFQDVGSFDYGRNYGVVYDVTSWTDVLPEFGGDTYGSDNFMQQRGNGFATYRNTDFFGLVDGLNFAVQYQGKNGNPSGEGFTSGVTNNGRDALRQNGDGVGGSITYDYEGFGIGGAISSSKRTDAQNTAAYIGNGDRAETYTGGLKYDANNIYLAAQYTQTYNATRVGSLGWANKAQNFEAVAQYQFDFGLRPSLAYLQSKGKNLGRGYDDEDILKYVDVGATYYFNKNMSTYVDYKINLLDDNQFTRDAGINTDNIVALGLVYQF	367	['PF00267']	['ecj:Y75_p2176', 'eco:b2215']	['NP_416719.1', 'NC_000913.3', 'YP_490453.1', 'NC_007779.1']	['GO:0045203; C:integral component of cell outer membrane; IDA:EcoliWiki.', 'GO:0046930; C:pore complex; IEA:UniProtKB-KW.', 'GO:0046872; F:metal ion binding; IEA:UniProtKB-KW.', 'GO:0015288; F:porin activity; IEA:UniProtKB-KW.', 'GO:0006974; P:cellular response to DNA damage stimulus; IEP:EcoliWiki.', 'GO:0006811; P:ion transport; IEA:UniProtKB-KW.']	5	4A8D	{'A': ['P0C0V0'], 'C': ['P0C0V0'], 'B': ['P0C0V0'], 'E': ['P0C0V0'], 'D': ['P0C0V0'], 'G': ['P0C0V0'], 'F': ['P0C0V0'], 'I': ['P0C0V0'], 'H': ['P0C0V0'], 'K': ['P0C0V0'], 'J': ['P0C0V0'], 'M': ['P06996'], 'L': ['P0C0V0']}	['A', 'C', 'B', 'E', 'D', 'G', 'F', 'I', 'H', 'K', 'J', 'M', 'L']		20-NOV-11	10.1038/NSMB.2210	[('A', ['3.4.21.107']), ('C', ['3.4.21.107']), ('B', ['3.4.21.107']), ('E', ['3.4.21.107']), ('D', ['3.4.21.107']), ('G', ['3.4.21.107']), ('F', ['3.4.21.107']), ('I', ['3.4.21.107']), ('H', ['3.4.21.107']), ('K', ['3.4.21.107']), ('J', ['3.4.21.107']), ('L', ['3.4.21.107'])]	ELECTRON MICROSCOPY	22245966	28	0	P 1	OMPC_ECOLI	367	2j1nA	7	0.915	http://zhanglab.ccmb.med.umich.edu/QUARK/ecoli2/E12393/	E12393	template-based	1857	346	0.942779	TRUE	346	0.932972	1.12813	FALSE	0	0.0463215	0.550409	0.59673
12PPDRtex	Transport, Outer Membrane Porin	12ppd_DASH_R_e <=> 12ppd_DASH_R_p	['12ppd_DASH_R_e', '12ppd_DASH_R_p']	(b0241 or b0929 or b1377 or b2215)	b2215	P06996	1	ompC		['Porin OmpC', 'Outer membrane protein 1B', 'Outer membrane protein C']	MKVKVLSLLVPALLVAGAANAAEVYNKDGNKLDLYGKVDGLHYFSDNKDVDGDQTYMRLGFKGETQVTDQLTGYGQWEYQIQGNSAENENNSWTRVAFAGLKFQDVGSFDYGRNYGVVYDVTSWTDVLPEFGGDTYGSDNFMQQRGNGFATYRNTDFFGLVDGLNFAVQYQGKNGNPSGEGFTSGVTNNGRDALRQNGDGVGGSITYDYEGFGIGGAISSSKRTDAQNTAAYIGNGDRAETYTGGLKYDANNIYLAAQYTQTYNATRVGSLGWANKAQNFEAVAQYQFDFGLRPSLAYLQSKGKNLGRGYDDEDILKYVDVGATYYFNKNMSTYVDYKINLLDDNQFTRDAGINTDNIVALGLVYQF	367	['PF00267']	['ecj:Y75_p2176', 'eco:b2215']	['NP_416719.1', 'NC_000913.3', 'YP_490453.1', 'NC_007779.1']	['GO:0045203; C:integral component of cell outer membrane; IDA:EcoliWiki.', 'GO:0046930; C:pore complex; IEA:UniProtKB-KW.', 'GO:0046872; F:metal ion binding; IEA:UniProtKB-KW.', 'GO:0015288; F:porin activity; IEA:UniProtKB-KW.', 'GO:0006974; P:cellular response to DNA damage stimulus; IEP:EcoliWiki.', 'GO:0006811; P:ion transport; IEA:UniProtKB-KW.']	5	2ZLE	{'A': ['P0C0V0'], 'C': ['P0C0V0'], 'B': ['P0C0V0'], 'E': ['P0C0V0'], 'D': ['P06996'], 'G': ['P0C0V0'], 'F': ['P0C0V0'], 'I': ['P0C0V0'], 'H': ['P0C0V0'], 'K': ['P0C0V0'], 'J': ['P0C0V0'], 'M': ['P0C0V0'], 'L': ['P0C0V0']}	['A', 'C', 'B', 'E', 'D', 'G', 'F', 'I', 'H', 'K', 'J', 'M', 'L']		09-APR-08	10.1038/NATURE07004	[('A', ['3.4.21.-']), ('C', ['3.4.21.-']), ('B', ['3.4.21.-']), ('E', ['3.4.21.-']), ('G', ['3.4.21.-']), ('F', ['3.4.21.-']), ('I', ['3.4.21.-']), ('H', ['3.4.21.-']), ('K', ['3.4.21.-']), ('J', ['3.4.21.-']), ('M', ['3.4.21.-']), ('L', ['3.4.21.-'])]	ELECTRON MICROSCOPY	18496527	28	0	P 1	OMPC_ECOLI	367	2j1nA	7	0.915	http://zhanglab.ccmb.med.umich.edu/QUARK/ecoli2/E12393/	E12393	template-based	1857	346	0.942779	TRUE	346	0.932972	1.12813	FALSE	0.497646	0.0463215	0.550409	0.59673
12PPDStex	Transport, Outer Membrane Porin	12ppd_DASH_S_e <=> 12ppd_DASH_S_p	['12ppd_DASH_S_e', '12ppd_DASH_S_p']	(b0241 or b0929 or b1377 or b2215)	b0241	P02932	1	phoE		['Outer membrane pore protein E']	MKKSTLALVVMGIVASASVQAAEIYNKDGNKLDVYGKVKAMHYMSDNASKDGDQSYIRFGFKGETQINDQLTGYGRWEAEFAGNKAESDTAQQKTRLAFAGLKYKDLGSFDYGRNLGALYDVEAWTDMFPEFGGDSSAQTDNFMTKRASGLATYRNTDFFGVIDGLNLTLQYQGKNENRDVKKQNGDGFGTSLTYDFGGSDFAISGAYTNSDRTNEQNLQSRGTGKRAEAWATGLKYDANNIYLATFYSETRKMTPITGGFANKTQNFEAVAQYQFDFGLRPSLGYVLSKGKDIEGIGDEDLVNYIDVGATYYFNKNMSAFVDYKINQLDSDNKLNINNDDIVAVGMTYQF	351	['PF00267']	['ecj:Y75_p0232', 'eco:b0241']	['NP_414776.1', 'NC_000913.3', 'YP_488536.1', 'NC_007779.1']	['GO:0009279; C:cell outer membrane; IEA:UniProtKB-SubCell.', 'GO:0046930; C:pore complex; IDA:CACAO.', 'GO:0015288; F:porin activity; IEA:UniProtKB-KW.', 'GO:0006811; P:ion transport; IEA:UniProtKB-KW.']	1	1PHO	{'A': ['P02932']}	['A']		15-JAN-93	10.1038/358727A0		X-RAY DIFFRACTION	1380671	3	0.922169	P 3 2 1	PHOE_ECOLI	351	1phoA	7	0.966	http://zhanglab.ccmb.med.umich.edu/QUARK/ecoli2/E12496/	E12496	template-based	1710	330	0.940171	TRUE	330	0.889829	1.12501	TRUE	0.575758	0.019943	0.535613	0.555556
12PPDStex	Transport, Outer Membrane Porin	12ppd_DASH_S_e <=> 12ppd_DASH_S_p	['12ppd_DASH_S_e', '12ppd_DASH_S_p']	(b0241 or b0929 or b1377 or b2215)	b0929	P02931	1	ompF		['Porin OmpF', 'Outer membrane protein IA', 'Outer membrane protein B', 'Outer membrane protein 1A', 'Outer membrane protein F']	MMKRNILAVIVPALLVAGTANAAEIYNKDGNKVDLYGKAVGLHYFSKGNGENSYGGNGDMTYARLGFKGETQINSDLTGYGQWEYNFQGNNSEGADAQTGNKTRLAFAGLKYADVGSFDYGRNYGVVYDALGYTDMLPEFGGDTAYSDDFFVGRVGGVATYRNSNFFGLVDGLNFAVQYLGKNERDTARRSNGDGVGGSISYEYEGFGIVGAYGAADRTNLQEAQPLGNGKKAEQWATGLKYDANNIYLAANYGETRNATPITNKFTNTSGFANKTQDVLLVAQYQFDFGLRPSIAYTKSKAKDVEGIGDVDLVNYFEVGATYYFNKNMSTYVDYIINQIDSDNKLGVGSDDTVAVGIVYQF	362	['PF00267']	['ecj:Y75_p0901', 'eco:b0929']	['NP_415449.1', 'NC_000913.3', 'YP_489201.1', 'NC_007779.1']	['GO:0009279; C:cell outer membrane; IDA:EcoCyc.', 'GO:0046930; C:pore complex; IDA:EcoCyc.', 'GO:0042912; F:colicin transmembrane transporter activity; IMP:EcoCyc.', 'GO:0015238; F:drug transmembrane transporter activity; IMP:EcoCyc.', 'GO:0015075; F:ion transmembrane transporter activity; TAS:EcoCyc.', 'GO:0015288; F:porin activity; IMP:EcoliWiki.', 'GO:0043213; P:bacteriocin transport; IMP:GOC…	30	2ZFG	{'A': ['P02931']}	['A']	['MG', 'C8E']	04-JAN-08	10.1038/EMBOJ.2008.137		X-RAY DIFFRACTION	18636093	1.59	0.974179	P 3 2 1	OMPF_ECOLI	362	1opfA	13	0.968	http://zhanglab.ccmb.med.umich.edu/QUARK/ecoli2/E12394/	E12394	template-based	1798	339	0.936464	TRUE	339	0.914097	1.12057	TRUE	0.640118	0.0303867	0.555249	0.585635
12PPDStex	Transport, Outer Membrane Porin	12ppd_DASH_S_e <=> 12ppd_DASH_S_p	['12ppd_DASH_S_e', '12ppd_DASH_S_p']	(b0241 or b0929 or b1377 or b2215)	b0929	P02931	1	ompF		['Porin OmpF', 'Outer membrane protein IA', 'Outer membrane protein B', 'Outer membrane protein 1A', 'Outer membrane protein F']	MMKRNILAVIVPALLVAGTANAAEIYNKDGNKVDLYGKAVGLHYFSKGNGENSYGGNGDMTYARLGFKGETQINSDLTGYGQWEYNFQGNNSEGADAQTGNKTRLAFAGLKYADVGSFDYGRNYGVVYDALGYTDMLPEFGGDTAYSDDFFVGRVGGVATYRNSNFFGLVDGLNFAVQYLGKNERDTARRSNGDGVGGSISYEYEGFGIVGAYGAADRTNLQEAQPLGNGKKAEQWATGLKYDANNIYLAANYGETRNATPITNKFTNTSGFANKTQDVLLVAQYQFDFGLRPSIAYTKSKAKDVEGIGDVDLVNYFEVGATYYFNKNMSTYVDYIINQIDSDNKLGVGSDDTVAVGIVYQF	362	['PF00267']	['ecj:Y75_p0901', 'eco:b0929']	['NP_415449.1', 'NC_000913.3', 'YP_489201.1', 'NC_007779.1']	['GO:0009279; C:cell outer membrane; IDA:EcoCyc.', 'GO:0046930; C:pore complex; IDA:EcoCyc.', 'GO:0042912; F:colicin transmembrane transporter activity; IMP:EcoCyc.', 'GO:0015238; F:drug transmembrane transporter activity; IMP:EcoCyc.', 'GO:0015075; F:ion transmembrane transporter activity; TAS:EcoCyc.', 'GO:0015288; F:porin activity; IMP:EcoliWiki.', 'GO:0043213; P:bacteriocin transport; IMP:GOC…	30	3POX	{'A': ['P02931'], 'C': ['P02931'], 'B': ['P02931'], 'E': ['P02931'], 'D': ['P02931'], 'F': ['P02931']}	['A', 'C', 'B', 'E', 'D', 'F']	['SCN', 'K', 'OLC']	23-NOV-10	10.1016/J.JSB.2012.03.005		X-RAY DIFFRACTION	22484237	2	0.959056	P 1	OMPF_ECOLI	362	1opfA	13	0.968	http://zhanglab.ccmb.med.umich.edu/QUARK/ecoli2/E12394/	E12394	template-based	1805	340	0.939227	TRUE	340	0.916793	1.12388	TRUE	0.627941	0.0303867	0.555249	0.585635
12PPDStex	Transport, Outer Membrane Porin	12ppd_DASH_S_e <=> 12ppd_DASH_S_p	['12ppd_DASH_S_e', '12ppd_DASH_S_p']	(b0241 or b0929 or b1377 or b2215)	b0929	P02931	1	ompF		['Porin OmpF', 'Outer membrane protein IA', 'Outer membrane protein B', 'Outer membrane protein 1A', 'Outer membrane protein F']	MMKRNILAVIVPALLVAGTANAAEIYNKDGNKVDLYGKAVGLHYFSKGNGENSYGGNGDMTYARLGFKGETQINSDLTGYGQWEYNFQGNNSEGADAQTGNKTRLAFAGLKYADVGSFDYGRNYGVVYDALGYTDMLPEFGGDTAYSDDFFVGRVGGVATYRNSNFFGLVDGLNFAVQYLGKNERDTARRSNGDGVGGSISYEYEGFGIVGAYGAADRTNLQEAQPLGNGKKAEQWATGLKYDANNIYLAANYGETRNATPITNKFTNTSGFANKTQDVLLVAQYQFDFGLRPSIAYTKSKAKDVEGIGDVDLVNYFEVGATYYFNKNMSTYVDYIINQIDSDNKLGVGSDDTVAVGIVYQF	362	['PF00267']	['ecj:Y75_p0901', 'eco:b0929']	['NP_415449.1', 'NC_000913.3', 'YP_489201.1', 'NC_007779.1']	['GO:0009279; C:cell outer membrane; IDA:EcoCyc.', 'GO:0046930; C:pore complex; IDA:EcoCyc.', 'GO:0042912; F:colicin transmembrane transporter activity; IMP:EcoCyc.', 'GO:0015238; F:drug transmembrane transporter activity; IMP:EcoCyc.', 'GO:0015075; F:ion transmembrane transporter activity; TAS:EcoCyc.', 'GO:0015288; F:porin activity; IMP:EcoliWiki.', 'GO:0043213; P:bacteriocin transport; IMP:GOC…	30	1HXX	{'A': ['P02931']}	['A']	['C8E']	17-JAN-01	10.1021/BI010046K		X-RAY DIFFRACTION	11371193	2.2	0.951678	P 3 2 1	OMPF_ECOLI	362	1opfA	13	0.968	http://zhanglab.ccmb.med.umich.edu/QUARK/ecoli2/E12394/	E12394	template-based	1801	339	0.936464	TRUE	340	0.914097	1.12057	TRUE	0.641176	0.0303867	0.555249	0.585635
12PPDStex	Transport, Outer Membrane Porin	12ppd_DASH_S_e <=> 12ppd_DASH_S_p	['12ppd_DASH_S_e', '12ppd_DASH_S_p']	(b0241 or b0929 or b1377 or b2215)	b0929	P02931	1	ompF		['Porin OmpF', 'Outer membrane protein IA', 'Outer membrane protein B', 'Outer membrane protein 1A', 'Outer membrane protein F']	MMKRNILAVIVPALLVAGTANAAEIYNKDGNKVDLYGKAVGLHYFSKGNGENSYGGNGDMTYARLGFKGETQINSDLTGYGQWEYNFQGNNSEGADAQTGNKTRLAFAGLKYADVGSFDYGRNYGVVYDALGYTDMLPEFGGDTAYSDDFFVGRVGGVATYRNSNFFGLVDGLNFAVQYLGKNERDTARRSNGDGVGGSISYEYEGFGIVGAYGAADRTNLQEAQPLGNGKKAEQWATGLKYDANNIYLAANYGETRNATPITNKFTNTSGFANKTQDVLLVAQYQFDFGLRPSIAYTKSKAKDVEGIGDVDLVNYFEVGATYYFNKNMSTYVDYIINQIDSDNKLGVGSDDTVAVGIVYQF	362	['PF00267']	['ecj:Y75_p0901', 'eco:b0929']	['NP_415449.1', 'NC_000913.3', 'YP_489201.1', 'NC_007779.1']	['GO:0009279; C:cell outer membrane; IDA:EcoCyc.', 'GO:0046930; C:pore complex; IDA:EcoCyc.', 'GO:0042912; F:colicin transmembrane transporter activity; IMP:EcoCyc.', 'GO:0015238; F:drug transmembrane transporter activity; IMP:EcoCyc.', 'GO:0015075; F:ion transmembrane transporter activity; TAS:EcoCyc.', 'GO:0015288; F:porin activity; IMP:EcoliWiki.', 'GO:0043213; P:bacteriocin transport; IMP:GOC…	30	1GFP	{'A': ['P02931']}	['A']	['C8E']	08-MAY-96	10.1074/JBC.271.34.20676		X-RAY DIFFRACTION	8702816	2.7	0.933235	P 3 2 1	OMPF_ECOLI	362	1opfA	13	0.968	http://zhanglab.ccmb.med.umich.edu/QUARK/ecoli2/E12394/	E12394	template-based	1797	339	0.936464	TRUE	339	0.914097	1.12057	TRUE	0.626471	0.0303867	0.555249	0.585635
12PPDStex	Transport, Outer Membrane Porin	12ppd_DASH_S_e <=> 12ppd_DASH_S_p	['12ppd_DASH_S_e', '12ppd_DASH_S_p']	(b0241 or b0929 or b1377 or b2215)	b0929	P02931	1	ompF		['Porin OmpF', 'Outer membrane protein IA', 'Outer membrane protein B', 'Outer membrane protein 1A', 'Outer membrane protein F']	MMKRNILAVIVPALLVAGTANAAEIYNKDGNKVDLYGKAVGLHYFSKGNGENSYGGNGDMTYARLGFKGETQINSDLTGYGQWEYNFQGNNSEGADAQTGNKTRLAFAGLKYADVGSFDYGRNYGVVYDALGYTDMLPEFGGDTAYSDDFFVGRVGGVATYRNSNFFGLVDGLNFAVQYLGKNERDTARRSNGDGVGGSISYEYEGFGIVGAYGAADRTNLQEAQPLGNGKKAEQWATGLKYDANNIYLAANYGETRNATPITNKFTNTSGFANKTQDVLLVAQYQFDFGLRPSIAYTKSKAKDVEGIGDVDLVNYFEVGATYYFNKNMSTYVDYIINQIDSDNKLGVGSDDTVAVGIVYQF	362	['PF00267']	['ecj:Y75_p0901', 'eco:b0929']	['NP_415449.1', 'NC_000913.3', 'YP_489201.1', 'NC_007779.1']	['GO:0009279; C:cell outer membrane; IDA:EcoCyc.', 'GO:0046930; C:pore complex; IDA:EcoCyc.', 'GO:0042912; F:colicin transmembrane transporter activity; IMP:EcoCyc.', 'GO:0015238; F:drug transmembrane transporter activity; IMP:EcoCyc.', 'GO:0015075; F:ion transmembrane transporter activity; TAS:EcoCyc.', 'GO:0015288; F:porin activity; IMP:EcoliWiki.', 'GO:0043213; P:bacteriocin transport; IMP:GOC…	30	4LSE	{'A': ['P02931'], 'C': ['P02931'], 'B': ['P02931']}	['A', 'C', 'B']	['C8E', 'BR', 'PEG', 'MG']	22-JUL-13	10.1021/JA407783A		X-RAY DIFFRACTION	24106986	2.1	0.955367	P 21 21 21	OMPF_ECOLI	362	1opfA	13	0.968	http://zhanglab.ccmb.med.umich.edu/QUARK/ecoli2/E12394/	E12394	template-based	1805	340	0.939227	TRUE	340	0.916793	1.12388	TRUE	0.641176	0.0303867	0.555249	0.585635
12PPDStex	Transport, Outer Membrane Porin	12ppd_DASH_S_e <=> 12ppd_DASH_S_p	['12ppd_DASH_S_e', '12ppd_DASH_S_p']	(b0241 or b0929 or b1377 or b2215)	b0929	P02931	1	ompF		['Porin OmpF', 'Outer membrane protein IA', 'Outer membrane protein B', 'Outer membrane protein 1A', 'Outer membrane protein F']	MMKRNILAVIVPALLVAGTANAAEIYNKDGNKVDLYGKAVGLHYFSKGNGENSYGGNGDMTYARLGFKGETQINSDLTGYGQWEYNFQGNNSEGADAQTGNKTRLAFAGLKYADVGSFDYGRNYGVVYDALGYTDMLPEFGGDTAYSDDFFVGRVGGVATYRNSNFFGLVDGLNFAVQYLGKNERDTARRSNGDGVGGSISYEYEGFGIVGAYGAADRTNLQEAQPLGNGKKAEQWATGLKYDANNIYLAANYGETRNATPITNKFTNTSGFANKTQDVLLVAQYQFDFGLRPSIAYTKSKAKDVEGIGDVDLVNYFEVGATYYFNKNMSTYVDYIINQIDSDNKLGVGSDDTVAVGIVYQF	362	['PF00267']	['ecj:Y75_p0901', 'eco:b0929']	['NP_415449.1', 'NC_000913.3', 'YP_489201.1', 'NC_007779.1']	['GO:0009279; C:cell outer membrane; IDA:EcoCyc.', 'GO:0046930; C:pore complex; IDA:EcoCyc.', 'GO:0042912; F:colicin transmembrane transporter activity; IMP:EcoCyc.', 'GO:0015238; F:drug transmembrane transporter activity; IMP:EcoCyc.', 'GO:0015075; F:ion transmembrane transporter activity; TAS:EcoCyc.', 'GO:0015288; F:porin activity; IMP:EcoliWiki.', 'GO:0043213; P:bacteriocin transport; IMP:GOC…	30	3POQ	{'A': ['P02931']}	['A']	['SCN', 'OLC']	23-NOV-10	10.1016/J.JSB.2012.03.005		X-RAY DIFFRACTION	22484237	1.9	0.962744	H 3 2	OMPF_ECOLI	362	1opfA	13	0.968	http://zhanglab.ccmb.med.umich.edu/QUARK/ecoli2/E12394/	E12394	template-based	1805	340	0.939227	TRUE	340	0.916793	1.12388	TRUE	0.635294	0.0303867	0.555249	0.585635
12PPDStex	Transport, Outer Membrane Porin	12ppd_DASH_S_e <=> 12ppd_DASH_S_p	['12ppd_DASH_S_e', '12ppd_DASH_S_p']	(b0241 or b0929 or b1377 or b2215)	b0929	P02931	1	ompF		['Porin OmpF', 'Outer membrane protein IA', 'Outer membrane protein B', 'Outer membrane protein 1A', 'Outer membrane protein F']	MMKRNILAVIVPALLVAGTANAAEIYNKDGNKVDLYGKAVGLHYFSKGNGENSYGGNGDMTYARLGFKGETQINSDLTGYGQWEYNFQGNNSEGADAQTGNKTRLAFAGLKYADVGSFDYGRNYGVVYDALGYTDMLPEFGGDTAYSDDFFVGRVGGVATYRNSNFFGLVDGLNFAVQYLGKNERDTARRSNGDGVGGSISYEYEGFGIVGAYGAADRTNLQEAQPLGNGKKAEQWATGLKYDANNIYLAANYGETRNATPITNKFTNTSGFANKTQDVLLVAQYQFDFGLRPSIAYTKSKAKDVEGIGDVDLVNYFEVGATYYFNKNMSTYVDYIINQIDSDNKLGVGSDDTVAVGIVYQF	362	['PF00267']	['ecj:Y75_p0901', 'eco:b0929']	['NP_415449.1', 'NC_000913.3', 'YP_489201.1', 'NC_007779.1']	['GO:0009279; C:cell outer membrane; IDA:EcoCyc.', 'GO:0046930; C:pore complex; IDA:EcoCyc.', 'GO:0042912; F:colicin transmembrane transporter activity; IMP:EcoCyc.', 'GO:0015238; F:drug transmembrane transporter activity; IMP:EcoCyc.', 'GO:0015075; F:ion transmembrane transporter activity; TAS:EcoCyc.', 'GO:0015288; F:porin activity; IMP:EcoliWiki.', 'GO:0043213; P:bacteriocin transport; IMP:GOC…	30	2OMF	{'A': ['P02931']}	['A']	['C8E']	28-FEB-95			X-RAY DIFFRACTION		2.4	0.944301	P 3 2 1	OMPF_ECOLI	362	1opfA	13	0.968	http://zhanglab.ccmb.med.umich.edu/QUARK/ecoli2/E12394/	E12394	template-based	1805	340	0.939227	TRUE	340	0.916793	1.12388	TRUE	0.641176	0.0303867	0.555249	0.585635
12PPDStex	Transport, Outer Membrane Porin	12ppd_DASH_S_e <=> 12ppd_DASH_S_p	['12ppd_DASH_S_e', '12ppd_DASH_S_p']	(b0241 or b0929 or b1377 or b2215)	b0929	P02931	1	ompF		['Porin OmpF', 'Outer membrane protein IA', 'Outer membrane protein B', 'Outer membrane protein 1A', 'Outer membrane protein F']	MMKRNILAVIVPALLVAGTANAAEIYNKDGNKVDLYGKAVGLHYFSKGNGENSYGGNGDMTYARLGFKGETQINSDLTGYGQWEYNFQGNNSEGADAQTGNKTRLAFAGLKYADVGSFDYGRNYGVVYDALGYTDMLPEFGGDTAYSDDFFVGRVGGVATYRNSNFFGLVDGLNFAVQYLGKNERDTARRSNGDGVGGSISYEYEGFGIVGAYGAADRTNLQEAQPLGNGKKAEQWATGLKYDANNIYLAANYGETRNATPITNKFTNTSGFANKTQDVLLVAQYQFDFGLRPSIAYTKSKAKDVEGIGDVDLVNYFEVGATYYFNKNMSTYVDYIINQIDSDNKLGVGSDDTVAVGIVYQF	362	['PF00267']	['ecj:Y75_p0901', 'eco:b0929']	['NP_415449.1', 'NC_000913.3', 'YP_489201.1', 'NC_007779.1']	['GO:0009279; C:cell outer membrane; IDA:EcoCyc.', 'GO:0046930; C:pore complex; IDA:EcoCyc.', 'GO:0042912; F:colicin transmembrane transporter activity; IMP:EcoCyc.', 'GO:0015238; F:drug transmembrane transporter activity; IMP:EcoCyc.', 'GO:0015075; F:ion transmembrane transporter activity; TAS:EcoCyc.', 'GO:0015288; F:porin activity; IMP:EcoliWiki.', 'GO:0043213; P:bacteriocin transport; IMP:GOC…	30	4LSF	{'A': ['P02931'], 'B': ['P02931']}	['A', 'B']	['GOL', 'BR']	22-JUL-13	10.1021/JA407783A		X-RAY DIFFRACTION	24106986	1.9	0.962744	P 3	OMPF_ECOLI	362	1opfA	13	0.968	http://zhanglab.ccmb.med.umich.edu/QUARK/ecoli2/E12394/	E12394	template-based	1798	339	0.936464	TRUE	339	0.914097	1.12057	TRUE	0.640118	0.0303867	0.555249	0.585635
12PPDStex	Transport, Outer Membrane Porin	12ppd_DASH_S_e <=> 12ppd_DASH_S_p	['12ppd_DASH_S_e', '12ppd_DASH_S_p']	(b0241 or b0929 or b1377 or b2215)	b0929	P02931	1	ompF		['Porin OmpF', 'Outer membrane protein IA', 'Outer membrane protein B', 'Outer membrane protein 1A', 'Outer membrane protein F']	MMKRNILAVIVPALLVAGTANAAEIYNKDGNKVDLYGKAVGLHYFSKGNGENSYGGNGDMTYARLGFKGETQINSDLTGYGQWEYNFQGNNSEGADAQTGNKTRLAFAGLKYADVGSFDYGRNYGVVYDALGYTDMLPEFGGDTAYSDDFFVGRVGGVATYRNSNFFGLVDGLNFAVQYLGKNERDTARRSNGDGVGGSISYEYEGFGIVGAYGAADRTNLQEAQPLGNGKKAEQWATGLKYDANNIYLAANYGETRNATPITNKFTNTSGFANKTQDVLLVAQYQFDFGLRPSIAYTKSKAKDVEGIGDVDLVNYFEVGATYYFNKNMSTYVDYIINQIDSDNKLGVGSDDTVAVGIVYQF	362	['PF00267']	['ecj:Y75_p0901', 'eco:b0929']	['NP_415449.1', 'NC_000913.3', 'YP_489201.1', 'NC_007779.1']	['GO:0009279; C:cell outer membrane; IDA:EcoCyc.', 'GO:0046930; C:pore complex; IDA:EcoCyc.', 'GO:0042912; F:colicin transmembrane transporter activity; IMP:EcoCyc.', 'GO:0015238; F:drug transmembrane transporter activity; IMP:EcoCyc.', 'GO:0015075; F:ion transmembrane transporter activity; TAS:EcoCyc.', 'GO:0015288; F:porin activity; IMP:EcoliWiki.', 'GO:0043213; P:bacteriocin transport; IMP:GOC…	30	3HW9	{'A': ['P02931'], 'B': ['P02931']}	['A', 'B']	['P6G', 'CL', 'K']	17-JUN-09	10.1016/J.JMB.2009.11.042		X-RAY DIFFRACTION	19932117	2.61	0.936555	P 63	OMPF_ECOLI	362	1opfA	13	0.968	http://zhanglab.ccmb.med.umich.edu/QUARK/ecoli2/E12394/	E12394	template-based	1798	339	0.936464	TRUE	339	0.914097	1.12057	TRUE	0.632743	0.0303867	0.555249	0.585635
12PPDStex	Transport, Outer Membrane Porin	12ppd_DASH_S_e <=> 12ppd_DASH_S_p	['12ppd_DASH_S_e', '12ppd_DASH_S_p']	(b0241 or b0929 or b1377 or b2215)	b0929	P02931	1	ompF		['Porin OmpF', 'Outer membrane protein IA', 'Outer membrane protein B', 'Outer membrane protein 1A', 'Outer membrane protein F']	MMKRNILAVIVPALLVAGTANAAEIYNKDGNKVDLYGKAVGLHYFSKGNGENSYGGNGDMTYARLGFKGETQINSDLTGYGQWEYNFQGNNSEGADAQTGNKTRLAFAGLKYADVGSFDYGRNYGVVYDALGYTDMLPEFGGDTAYSDDFFVGRVGGVATYRNSNFFGLVDGLNFAVQYLGKNERDTARRSNGDGVGGSISYEYEGFGIVGAYGAADRTNLQEAQPLGNGKKAEQWATGLKYDANNIYLAANYGETRNATPITNKFTNTSGFANKTQDVLLVAQYQFDFGLRPSIAYTKSKAKDVEGIGDVDLVNYFEVGATYYFNKNMSTYVDYIINQIDSDNKLGVGSDDTVAVGIVYQF	362	['PF00267']	['ecj:Y75_p0901', 'eco:b0929']	['NP_415449.1', 'NC_000913.3', 'YP_489201.1', 'NC_007779.1']	['GO:0009279; C:cell outer membrane; IDA:EcoCyc.', 'GO:0046930; C:pore complex; IDA:EcoCyc.', 'GO:0042912; F:colicin transmembrane transporter activity; IMP:EcoCyc.', 'GO:0015238; F:drug transmembrane transporter activity; IMP:EcoCyc.', 'GO:0015075; F:ion transmembrane transporter activity; TAS:EcoCyc.', 'GO:0015288; F:porin activity; IMP:EcoliWiki.', 'GO:0043213; P:bacteriocin transport; IMP:GOC…	30	1BT9	{'A': ['P02931']}	['A']		01-SEP-98	10.1021/BI981215C		X-RAY DIFFRACTION	9843370	3	0.922169	P 3 2 1	OMPF_ECOLI	362	1opfA	13	0.968	http://zhanglab.ccmb.med.umich.edu/QUARK/ecoli2/E12394/	E12394	template-based	1797	339	0.936464	TRUE	339	0.914097	1.12057	TRUE	0.623529	0.0303867	0.555249	0.585635
12PPDStex	Transport, Outer Membrane Porin	12ppd_DASH_S_e <=> 12ppd_DASH_S_p	['12ppd_DASH_S_e', '12ppd_DASH_S_p']	(b0241 or b0929 or b1377 or b2215)	b0929	P02931	1	ompF		['Porin OmpF', 'Outer membrane protein IA', 'Outer membrane protein B', 'Outer membrane protein 1A', 'Outer membrane protein F']	MMKRNILAVIVPALLVAGTANAAEIYNKDGNKVDLYGKAVGLHYFSKGNGENSYGGNGDMTYARLGFKGETQINSDLTGYGQWEYNFQGNNSEGADAQTGNKTRLAFAGLKYADVGSFDYGRNYGVVYDALGYTDMLPEFGGDTAYSDDFFVGRVGGVATYRNSNFFGLVDGLNFAVQYLGKNERDTARRSNGDGVGGSISYEYEGFGIVGAYGAADRTNLQEAQPLGNGKKAEQWATGLKYDANNIYLAANYGETRNATPITNKFTNTSGFANKTQDVLLVAQYQFDFGLRPSIAYTKSKAKDVEGIGDVDLVNYFEVGATYYFNKNMSTYVDYIINQIDSDNKLGVGSDDTVAVGIVYQF	362	['PF00267']	['ecj:Y75_p0901', 'eco:b0929']	['NP_415449.1', 'NC_000913.3', 'YP_489201.1', 'NC_007779.1']	['GO:0009279; C:cell outer membrane; IDA:EcoCyc.', 'GO:0046930; C:pore complex; IDA:EcoCyc.', 'GO:0042912; F:colicin transmembrane transporter activity; IMP:EcoCyc.', 'GO:0015238; F:drug transmembrane transporter activity; IMP:EcoCyc.', 'GO:0015075; F:ion transmembrane transporter activity; TAS:EcoCyc.', 'GO:0015288; F:porin activity; IMP:EcoliWiki.', 'GO:0043213; P:bacteriocin transport; IMP:GOC…	30	3POU	{'A': ['P02931']}	['A']	['OLC']	23-NOV-10	10.1016/J.JSB.2012.03.005		X-RAY DIFFRACTION	22484237	2.8	0.929546	H 3 2	OMPF_ECOLI	362	1opfA	13	0.968	http://zhanglab.ccmb.med.umich.edu/QUARK/ecoli2/E12394/	E12394	template-based	1805	340	0.939227	TRUE	340	0.916793	1.12388	TRUE	0.632353	0.0303867	0.555249	0.585635
12PPDStex	Transport, Outer Membrane Porin	12ppd_DASH_S_e <=> 12ppd_DASH_S_p	['12ppd_DASH_S_e', '12ppd_DASH_S_p']	(b0241 or b0929 or b1377 or b2215)	b0929	P02931	1	ompF		['Porin OmpF', 'Outer membrane protein IA', 'Outer membrane protein B', 'Outer membrane protein 1A', 'Outer membrane protein F']	MMKRNILAVIVPALLVAGTANAAEIYNKDGNKVDLYGKAVGLHYFSKGNGENSYGGNGDMTYARLGFKGETQINSDLTGYGQWEYNFQGNNSEGADAQTGNKTRLAFAGLKYADVGSFDYGRNYGVVYDALGYTDMLPEFGGDTAYSDDFFVGRVGGVATYRNSNFFGLVDGLNFAVQYLGKNERDTARRSNGDGVGGSISYEYEGFGIVGAYGAADRTNLQEAQPLGNGKKAEQWATGLKYDANNIYLAANYGETRNATPITNKFTNTSGFANKTQDVLLVAQYQFDFGLRPSIAYTKSKAKDVEGIGDVDLVNYFEVGATYYFNKNMSTYVDYIINQIDSDNKLGVGSDDTVAVGIVYQF	362	['PF00267']	['ecj:Y75_p0901', 'eco:b0929']	['NP_415449.1', 'NC_000913.3', 'YP_489201.1', 'NC_007779.1']	['GO:0009279; C:cell outer membrane; IDA:EcoCyc.', 'GO:0046930; C:pore complex; IDA:EcoCyc.', 'GO:0042912; F:colicin transmembrane transporter activity; IMP:EcoCyc.', 'GO:0015238; F:drug transmembrane transporter activity; IMP:EcoCyc.', 'GO:0015075; F:ion transmembrane transporter activity; TAS:EcoCyc.', 'GO:0015288; F:porin activity; IMP:EcoliWiki.', 'GO:0043213; P:bacteriocin transport; IMP:GOC…	30	1GFQ	{'A': ['P02931']}	['A']	['C8E']	08-MAY-96	10.1074/JBC.271.34.20676		X-RAY DIFFRACTION	8702816	2.8	0.929546	P 3 2 1	OMPF_ECOLI	362	1opfA	13	0.968	http://zhanglab.ccmb.med.umich.edu/QUARK/ecoli2/E12394/	E12394	template-based	1797	339	0.936464	TRUE	339	0.914097	1.12057	TRUE	0.638235	0.0303867	0.555249	0.585635
12PPDStex	Transport, Outer Membrane Porin	12ppd_DASH_S_e <=> 12ppd_DASH_S_p	['12ppd_DASH_S_e', '12ppd_DASH_S_p']	(b0241 or b0929 or b1377 or b2215)	b0929	P02931	1	ompF		['Porin OmpF', 'Outer membrane protein IA', 'Outer membrane protein B', 'Outer membrane protein 1A', 'Outer membrane protein F']	MMKRNILAVIVPALLVAGTANAAEIYNKDGNKVDLYGKAVGLHYFSKGNGENSYGGNGDMTYARLGFKGETQINSDLTGYGQWEYNFQGNNSEGADAQTGNKTRLAFAGLKYADVGSFDYGRNYGVVYDALGYTDMLPEFGGDTAYSDDFFVGRVGGVATYRNSNFFGLVDGLNFAVQYLGKNERDTARRSNGDGVGGSISYEYEGFGIVGAYGAADRTNLQEAQPLGNGKKAEQWATGLKYDANNIYLAANYGETRNATPITNKFTNTSGFANKTQDVLLVAQYQFDFGLRPSIAYTKSKAKDVEGIGDVDLVNYFEVGATYYFNKNMSTYVDYIINQIDSDNKLGVGSDDTVAVGIVYQF	362	['PF00267']	['ecj:Y75_p0901', 'eco:b0929']	['NP_415449.1', 'NC_000913.3', 'YP_489201.1', 'NC_007779.1']	['GO:0009279; C:cell outer membrane; IDA:EcoCyc.', 'GO:0046930; C:pore complex; IDA:EcoCyc.', 'GO:0042912; F:colicin transmembrane transporter activity; IMP:EcoCyc.', 'GO:0015238; F:drug transmembrane transporter activity; IMP:EcoCyc.', 'GO:0015075; F:ion transmembrane transporter activity; TAS:EcoCyc.', 'GO:0015288; F:porin activity; IMP:EcoliWiki.', 'GO:0043213; P:bacteriocin transport; IMP:GOC…	30	1HXT	{'A': ['P02931']}	['A']	['C8E']	17-JAN-01	10.1021/BI010046K		X-RAY DIFFRACTION	11371193	2.4	0.944301	P 3 2 1	OMPF_ECOLI	362	1opfA	13	0.968	http://zhanglab.ccmb.med.umich.edu/QUARK/ecoli2/E12394/	E12394	template-based	1779	335	0.925414	TRUE	337	0.903311	1.10735	TRUE	0.635294	0.0303867	0.555249	0.585635
12PPDStex	Transport, Outer Membrane Porin	12ppd_DASH_S_e <=> 12ppd_DASH_S_p	['12ppd_DASH_S_e', '12ppd_DASH_S_p']	(b0241 or b0929 or b1377 or b2215)	b0929	P02931	1	ompF		['Porin OmpF', 'Outer membrane protein IA', 'Outer membrane protein B', 'Outer membrane protein 1A', 'Outer membrane protein F']	MMKRNILAVIVPALLVAGTANAAEIYNKDGNKVDLYGKAVGLHYFSKGNGENSYGGNGDMTYARLGFKGETQINSDLTGYGQWEYNFQGNNSEGADAQTGNKTRLAFAGLKYADVGSFDYGRNYGVVYDALGYTDMLPEFGGDTAYSDDFFVGRVGGVATYRNSNFFGLVDGLNFAVQYLGKNERDTARRSNGDGVGGSISYEYEGFGIVGAYGAADRTNLQEAQPLGNGKKAEQWATGLKYDANNIYLAANYGETRNATPITNKFTNTSGFANKTQDVLLVAQYQFDFGLRPSIAYTKSKAKDVEGIGDVDLVNYFEVGATYYFNKNMSTYVDYIINQIDSDNKLGVGSDDTVAVGIVYQF	362	['PF00267']	['ecj:Y75_p0901', 'eco:b0929']	['NP_415449.1', 'NC_000913.3', 'YP_489201.1', 'NC_007779.1']	['GO:0009279; C:cell outer membrane; IDA:EcoCyc.', 'GO:0046930; C:pore complex; IDA:EcoCyc.', 'GO:0042912; F:colicin transmembrane transporter activity; IMP:EcoCyc.', 'GO:0015238; F:drug transmembrane transporter activity; IMP:EcoCyc.', 'GO:0015075; F:ion transmembrane transporter activity; TAS:EcoCyc.', 'GO:0015288; F:porin activity; IMP:EcoliWiki.', 'GO:0043213; P:bacteriocin transport; IMP:GOC…	30	1MPF	{'A': ['P02931']}	['A']	['C8E']	10-AUG-94	10.1073/PNAS.91.22.10675		X-RAY DIFFRACTION	7524100	3	0.922169	P 3 2 1	OMPF_ECOLI	362	1opfA	13	0.968	http://zhanglab.ccmb.med.umich.edu/QUARK/ecoli2/E12394/	E12394	template-based	1798	339	0.936464	TRUE	339	0.914097	1.12057	TRUE	0.638235	0.0303867	0.555249	0.585635
12PPDStex	Transport, Outer Membrane Porin	12ppd_DASH_S_e <=> 12ppd_DASH_S_p	['12ppd_DASH_S_e', '12ppd_DASH_S_p']	(b0241 or b0929 or b1377 or b2215)	b0929	P02931	1	ompF		['Porin OmpF', 'Outer membrane protein IA', 'Outer membrane protein B', 'Outer membrane protein 1A', 'Outer membrane protein F']	MMKRNILAVIVPALLVAGTANAAEIYNKDGNKVDLYGKAVGLHYFSKGNGENSYGGNGDMTYARLGFKGETQINSDLTGYGQWEYNFQGNNSEGADAQTGNKTRLAFAGLKYADVGSFDYGRNYGVVYDALGYTDMLPEFGGDTAYSDDFFVGRVGGVATYRNSNFFGLVDGLNFAVQYLGKNERDTARRSNGDGVGGSISYEYEGFGIVGAYGAADRTNLQEAQPLGNGKKAEQWATGLKYDANNIYLAANYGETRNATPITNKFTNTSGFANKTQDVLLVAQYQFDFGLRPSIAYTKSKAKDVEGIGDVDLVNYFEVGATYYFNKNMSTYVDYIINQIDSDNKLGVGSDDTVAVGIVYQF	362	['PF00267']	['ecj:Y75_p0901', 'eco:b0929']	['NP_415449.1', 'NC_000913.3', 'YP_489201.1', 'NC_007779.1']	['GO:0009279; C:cell outer membrane; IDA:EcoCyc.', 'GO:0046930; C:pore complex; IDA:EcoCyc.', 'GO:0042912; F:colicin transmembrane transporter activity; IMP:EcoCyc.', 'GO:0015238; F:drug transmembrane transporter activity; IMP:EcoCyc.', 'GO:0015075; F:ion transmembrane transporter activity; TAS:EcoCyc.', 'GO:0015288; F:porin activity; IMP:EcoliWiki.', 'GO:0043213; P:bacteriocin transport; IMP:GOC…	30	4GCS	{'A': ['P02931'], 'B': ['P02931']}	['A', 'B']	['1RG']	30-JUL-12	10.1016/J.STR.2012.10.014		X-RAY DIFFRACTION	23201272	1.87	0.963851	P 3	OMPF_ECOLI	362	1opfA	13	0.968	http://zhanglab.ccmb.med.umich.edu/QUARK/ecoli2/E12394/	E12394	template-based	1768	333	0.91989	TRUE	333	0.897918	1.10074	TRUE	0.63964	0.0303867	0.555249	0.585635
12PPDStex	Transport, Outer Membrane Porin	12ppd_DASH_S_e <=> 12ppd_DASH_S_p	['12ppd_DASH_S_e', '12ppd_DASH_S_p']	(b0241 or b0929 or b1377 or b2215)	b0929	P02931	1	ompF		['Porin OmpF', 'Outer membrane protein IA', 'Outer membrane protein B', 'Outer membrane protein 1A', 'Outer membrane protein F']	MMKRNILAVIVPALLVAGTANAAEIYNKDGNKVDLYGKAVGLHYFSKGNGENSYGGNGDMTYARLGFKGETQINSDLTGYGQWEYNFQGNNSEGADAQTGNKTRLAFAGLKYADVGSFDYGRNYGVVYDALGYTDMLPEFGGDTAYSDDFFVGRVGGVATYRNSNFFGLVDGLNFAVQYLGKNERDTARRSNGDGVGGSISYEYEGFGIVGAYGAADRTNLQEAQPLGNGKKAEQWATGLKYDANNIYLAANYGETRNATPITNKFTNTSGFANKTQDVLLVAQYQFDFGLRPSIAYTKSKAKDVEGIGDVDLVNYFEVGATYYFNKNMSTYVDYIINQIDSDNKLGVGSDDTVAVGIVYQF	362	['PF00267']	['ecj:Y75_p0901', 'eco:b0929']	['NP_415449.1', 'NC_000913.3', 'YP_489201.1', 'NC_007779.1']	['GO:0009279; C:cell outer membrane; IDA:EcoCyc.', 'GO:0046930; C:pore complex; IDA:EcoCyc.', 'GO:0042912; F:colicin transmembrane transporter activity; IMP:EcoCyc.', 'GO:0015238; F:drug transmembrane transporter activity; IMP:EcoCyc.', 'GO:0015075; F:ion transmembrane transporter activity; TAS:EcoCyc.', 'GO:0015288; F:porin activity; IMP:EcoliWiki.', 'GO:0043213; P:bacteriocin transport; IMP:GOC…	30	4GCP	{'A': ['P02931'], 'B': ['P02931']}	['A', 'B']	['AIC']	30-JUL-12	10.1016/J.STR.2012.10.014		X-RAY DIFFRACTION	23201272	1.98	0.959793	P 3	OMPF_ECOLI	362	1opfA	13	0.968	http://zhanglab.ccmb.med.umich.edu/QUARK/ecoli2/E12394/	E12394	template-based	1768	333	0.91989	TRUE	333	0.897918	1.10074	TRUE	0.644144	0.0303867	0.555249	0.585635
12PPDStex	Transport, Outer Membrane Porin	12ppd_DASH_S_e <=> 12ppd_DASH_S_p	['12ppd_DASH_S_e', '12ppd_DASH_S_p']	(b0241 or b0929 or b1377 or b2215)	b0929	P02931	1	ompF		['Porin OmpF', 'Outer membrane protein IA', 'Outer membrane protein B', 'Outer membrane protein 1A', 'Outer membrane protein F']	MMKRNILAVIVPALLVAGTANAAEIYNKDGNKVDLYGKAVGLHYFSKGNGENSYGGNGDMTYARLGFKGETQINSDLTGYGQWEYNFQGNNSEGADAQTGNKTRLAFAGLKYADVGSFDYGRNYGVVYDALGYTDMLPEFGGDTAYSDDFFVGRVGGVATYRNSNFFGLVDGLNFAVQYLGKNERDTARRSNGDGVGGSISYEYEGFGIVGAYGAADRTNLQEAQPLGNGKKAEQWATGLKYDANNIYLAANYGETRNATPITNKFTNTSGFANKTQDVLLVAQYQFDFGLRPSIAYTKSKAKDVEGIGDVDLVNYFEVGATYYFNKNMSTYVDYIINQIDSDNKLGVGSDDTVAVGIVYQF	362	['PF00267']	['ecj:Y75_p0901', 'eco:b0929']	['NP_415449.1', 'NC_000913.3', 'YP_489201.1', 'NC_007779.1']	['GO:0009279; C:cell outer membrane; IDA:EcoCyc.', 'GO:0046930; C:pore complex; IDA:EcoCyc.', 'GO:0042912; F:colicin transmembrane transporter activity; IMP:EcoCyc.', 'GO:0015238; F:drug transmembrane transporter activity; IMP:EcoCyc.', 'GO:0015075; F:ion transmembrane transporter activity; TAS:EcoCyc.', 'GO:0015288; F:porin activity; IMP:EcoliWiki.', 'GO:0043213; P:bacteriocin transport; IMP:GOC…	30	1HXU	{'A': ['P02931']}	['A']		17-JAN-01	10.1021/BI010046K		X-RAY DIFFRACTION	11371193	3	0.922169	P 3 2 1	OMPF_ECOLI	362	1opfA	13	0.968	http://zhanglab.ccmb.med.umich.edu/QUARK/ecoli2/E12394/	E12394	template-based	1791	338	0.933702	TRUE	338	0.9114	1.11727	TRUE	0.611765	0.0303867	0.555249	0.585635
12PPDStex	Transport, Outer Membrane Porin	12ppd_DASH_S_e <=> 12ppd_DASH_S_p	['12ppd_DASH_S_e', '12ppd_DASH_S_p']	(b0241 or b0929 or b1377 or b2215)	b0929	P02931	1	ompF		['Porin OmpF', 'Outer membrane protein IA', 'Outer membrane protein B', 'Outer membrane protein 1A', 'Outer membrane protein F']	MMKRNILAVIVPALLVAGTANAAEIYNKDGNKVDLYGKAVGLHYFSKGNGENSYGGNGDMTYARLGFKGETQINSDLTGYGQWEYNFQGNNSEGADAQTGNKTRLAFAGLKYADVGSFDYGRNYGVVYDALGYTDMLPEFGGDTAYSDDFFVGRVGGVATYRNSNFFGLVDGLNFAVQYLGKNERDTARRSNGDGVGGSISYEYEGFGIVGAYGAADRTNLQEAQPLGNGKKAEQWATGLKYDANNIYLAANYGETRNATPITNKFTNTSGFANKTQDVLLVAQYQFDFGLRPSIAYTKSKAKDVEGIGDVDLVNYFEVGATYYFNKNMSTYVDYIINQIDSDNKLGVGSDDTVAVGIVYQF	362	['PF00267']	['ecj:Y75_p0901', 'eco:b0929']	['NP_415449.1', 'NC_000913.3', 'YP_489201.1', 'NC_007779.1']	['GO:0009279; C:cell outer membrane; IDA:EcoCyc.', 'GO:0046930; C:pore complex; IDA:EcoCyc.', 'GO:0042912; F:colicin transmembrane transporter activity; IMP:EcoCyc.', 'GO:0015238; F:drug transmembrane transporter activity; IMP:EcoCyc.', 'GO:0015075; F:ion transmembrane transporter activity; TAS:EcoCyc.', 'GO:0015288; F:porin activity; IMP:EcoliWiki.', 'GO:0043213; P:bacteriocin transport; IMP:GOC…	30	2ZLD	{'A': ['P02931'], 'C': ['PDB-C'], 'B': ['P02931'], 'D': ['PDB-D']}	['A', 'C', 'B', 'D']		09-APR-08	10.1038/EMBOJ.2008.137	[('C', ['3.1.-.-']), ('D', ['3.1.-.-'])]	X-RAY DIFFRACTION	18636093	3	0.922169	P 63	OMPF_ECOLI	362	1opfA	13	0.968	http://zhanglab.ccmb.med.umich.edu/QUARK/ecoli2/E12394/	E12394	template-based	1798	339	0.936464	TRUE	339	0.914097	1.12057	TRUE	0.643068	0.0303867	0.555249	0.585635
12PPDStex	Transport, Outer Membrane Porin	12ppd_DASH_S_e <=> 12ppd_DASH_S_p	['12ppd_DASH_S_e', '12ppd_DASH_S_p']	(b0241 or b0929 or b1377 or b2215)	b0929	P02931	1	ompF		['Porin OmpF', 'Outer membrane protein IA', 'Outer membrane protein B', 'Outer membrane protein 1A', 'Outer membrane protein F']	MMKRNILAVIVPALLVAGTANAAEIYNKDGNKVDLYGKAVGLHYFSKGNGENSYGGNGDMTYARLGFKGETQINSDLTGYGQWEYNFQGNNSEGADAQTGNKTRLAFAGLKYADVGSFDYGRNYGVVYDALGYTDMLPEFGGDTAYSDDFFVGRVGGVATYRNSNFFGLVDGLNFAVQYLGKNERDTARRSNGDGVGGSISYEYEGFGIVGAYGAADRTNLQEAQPLGNGKKAEQWATGLKYDANNIYLAANYGETRNATPITNKFTNTSGFANKTQDVLLVAQYQFDFGLRPSIAYTKSKAKDVEGIGDVDLVNYFEVGATYYFNKNMSTYVDYIINQIDSDNKLGVGSDDTVAVGIVYQF	362	['PF00267']	['ecj:Y75_p0901', 'eco:b0929']	['NP_415449.1', 'NC_000913.3', 'YP_489201.1', 'NC_007779.1']	['GO:0009279; C:cell outer membrane; IDA:EcoCyc.', 'GO:0046930; C:pore complex; IDA:EcoCyc.', 'GO:0042912; F:colicin transmembrane transporter activity; IMP:EcoCyc.', 'GO:0015238; F:drug transmembrane transporter activity; IMP:EcoCyc.', 'GO:0015075; F:ion transmembrane transporter activity; TAS:EcoCyc.', 'GO:0015288; F:porin activity; IMP:EcoliWiki.', 'GO:0043213; P:bacteriocin transport; IMP:GOC…	30	4LSH	{'A': ['P02931'], 'B': ['P02931']}	['A', 'B']	['MG', 'BR']	22-JUL-13	10.1021/JA407783A		X-RAY DIFFRACTION	24106986	2.2	0.951678	P 3	OMPF_ECOLI	362	1opfA	13	0.968	http://zhanglab.ccmb.med.umich.edu/QUARK/ecoli2/E12394/	E12394	template-based	1770	335	0.925414	TRUE	335	0.903311	1.10735	TRUE	0.638266	0.0303867	0.555249	0.585635
12PPDStex	Transport, Outer Membrane Porin	12ppd_DASH_S_e <=> 12ppd_DASH_S_p	['12ppd_DASH_S_e', '12ppd_DASH_S_p']	(b0241 or b0929 or b1377 or b2215)	b0929	P02931	1	ompF		['Porin OmpF', 'Outer membrane protein IA', 'Outer membrane protein B', 'Outer membrane protein 1A', 'Outer membrane protein F']	MMKRNILAVIVPALLVAGTANAAEIYNKDGNKVDLYGKAVGLHYFSKGNGENSYGGNGDMTYARLGFKGETQINSDLTGYGQWEYNFQGNNSEGADAQTGNKTRLAFAGLKYADVGSFDYGRNYGVVYDALGYTDMLPEFGGDTAYSDDFFVGRVGGVATYRNSNFFGLVDGLNFAVQYLGKNERDTARRSNGDGVGGSISYEYEGFGIVGAYGAADRTNLQEAQPLGNGKKAEQWATGLKYDANNIYLAANYGETRNATPITNKFTNTSGFANKTQDVLLVAQYQFDFGLRPSIAYTKSKAKDVEGIGDVDLVNYFEVGATYYFNKNMSTYVDYIINQIDSDNKLGVGSDDTVAVGIVYQF	362	['PF00267']	['ecj:Y75_p0901', 'eco:b0929']	['NP_415449.1', 'NC_000913.3', 'YP_489201.1', 'NC_007779.1']	['GO:0009279; C:cell outer membrane; IDA:EcoCyc.', 'GO:0046930; C:pore complex; IDA:EcoCyc.', 'GO:0042912; F:colicin transmembrane transporter activity; IMP:EcoCyc.', 'GO:0015238; F:drug transmembrane transporter activity; IMP:EcoCyc.', 'GO:0015075; F:ion transmembrane transporter activity; TAS:EcoCyc.', 'GO:0015288; F:porin activity; IMP:EcoliWiki.', 'GO:0043213; P:bacteriocin transport; IMP:GOC…	30	4GCQ	{'A': ['P02931'], 'B': ['P02931']}	['A', 'B']	['0JM']	30-JUL-12	10.1016/J.STR.2012.10.014		X-RAY DIFFRACTION	23201272	2.2	0.951678	P 3	OMPF_ECOLI	362	1opfA	13	0.968	http://zhanglab.ccmb.med.umich.edu/QUARK/ecoli2/E12394/	E12394	template-based	1768	333	0.91989	TRUE	333	0.897918	1.10074	TRUE	0.63964	0.0303867	0.555249	0.585635
12PPDStex	Transport, Outer Membrane Porin	12ppd_DASH_S_e <=> 12ppd_DASH_S_p	['12ppd_DASH_S_e', '12ppd_DASH_S_p']	(b0241 or b0929 or b1377 or b2215)	b0929	P02931	1	ompF		['Porin OmpF', 'Outer membrane protein IA', 'Outer membrane protein B', 'Outer membrane protein 1A', 'Outer membrane protein F']	MMKRNILAVIVPALLVAGTANAAEIYNKDGNKVDLYGKAVGLHYFSKGNGENSYGGNGDMTYARLGFKGETQINSDLTGYGQWEYNFQGNNSEGADAQTGNKTRLAFAGLKYADVGSFDYGRNYGVVYDALGYTDMLPEFGGDTAYSDDFFVGRVGGVATYRNSNFFGLVDGLNFAVQYLGKNERDTARRSNGDGVGGSISYEYEGFGIVGAYGAADRTNLQEAQPLGNGKKAEQWATGLKYDANNIYLAANYGETRNATPITNKFTNTSGFANKTQDVLLVAQYQFDFGLRPSIAYTKSKAKDVEGIGDVDLVNYFEVGATYYFNKNMSTYVDYIINQIDSDNKLGVGSDDTVAVGIVYQF	362	['PF00267']	['ecj:Y75_p0901', 'eco:b0929']	['NP_415449.1', 'NC_000913.3', 'YP_489201.1', 'NC_007779.1']	['GO:0009279; C:cell outer membrane; IDA:EcoCyc.', 'GO:0046930; C:pore complex; IDA:EcoCyc.', 'GO:0042912; F:colicin transmembrane transporter activity; IMP:EcoCyc.', 'GO:0015238; F:drug transmembrane transporter activity; IMP:EcoCyc.', 'GO:0015075; F:ion transmembrane transporter activity; TAS:EcoCyc.', 'GO:0015288; F:porin activity; IMP:EcoliWiki.', 'GO:0043213; P:bacteriocin transport; IMP:GOC…	30	4LSI	{'A': ['P02931'], 'C': ['P02931'], 'B': ['P02931']}	['A', 'C', 'B']	['C8E', 'BR', 'PEG', 'GOL', 'MG']	22-JUL-13	10.1021/JA407783A		X-RAY DIFFRACTION	24106986	2.09	0.955736	C 1 2 1	OMPF_ECOLI	362	1opfA	13	0.968	http://zhanglab.ccmb.med.umich.edu/QUARK/ecoli2/E12394/	E12394	template-based	1774	334	0.922652	TRUE	334	0.900615	1.10405	TRUE	0.635729	0.0303867	0.555249	0.585635
12PPDStex	Transport, Outer Membrane Porin	12ppd_DASH_S_e <=> 12ppd_DASH_S_p	['12ppd_DASH_S_e', '12ppd_DASH_S_p']	(b0241 or b0929 or b1377 or b2215)	b0929	P02931	1	ompF		['Porin OmpF', 'Outer membrane protein IA', 'Outer membrane protein B', 'Outer membrane protein 1A', 'Outer membrane protein F']	MMKRNILAVIVPALLVAGTANAAEIYNKDGNKVDLYGKAVGLHYFSKGNGENSYGGNGDMTYARLGFKGETQINSDLTGYGQWEYNFQGNNSEGADAQTGNKTRLAFAGLKYADVGSFDYGRNYGVVYDALGYTDMLPEFGGDTAYSDDFFVGRVGGVATYRNSNFFGLVDGLNFAVQYLGKNERDTARRSNGDGVGGSISYEYEGFGIVGAYGAADRTNLQEAQPLGNGKKAEQWATGLKYDANNIYLAANYGETRNATPITNKFTNTSGFANKTQDVLLVAQYQFDFGLRPSIAYTKSKAKDVEGIGDVDLVNYFEVGATYYFNKNMSTYVDYIINQIDSDNKLGVGSDDTVAVGIVYQF	362	['PF00267']	['ecj:Y75_p0901', 'eco:b0929']	['NP_415449.1', 'NC_000913.3', 'YP_489201.1', 'NC_007779.1']	['GO:0009279; C:cell outer membrane; IDA:EcoCyc.', 'GO:0046930; C:pore complex; IDA:EcoCyc.', 'GO:0042912; F:colicin transmembrane transporter activity; IMP:EcoCyc.', 'GO:0015238; F:drug transmembrane transporter activity; IMP:EcoCyc.', 'GO:0015075; F:ion transmembrane transporter activity; TAS:EcoCyc.', 'GO:0015288; F:porin activity; IMP:EcoliWiki.', 'GO:0043213; P:bacteriocin transport; IMP:GOC…	30	3HWB	{'A': ['P02931'], 'B': ['P02931']}	['A', 'B']	['P6G', 'RB']	17-JUN-09	10.1016/J.JMB.2009.11.042		X-RAY DIFFRACTION	19932117	3	0.922169	P 63	OMPF_ECOLI	362	1opfA	13	0.968	http://zhanglab.ccmb.med.umich.edu/QUARK/ecoli2/E12394/	E12394	template-based	1805	340	0.939227	TRUE	340	0.916793	1.12388	TRUE	0.623529	0.0303867	0.555249	0.585635
12PPDStex	Transport, Outer Membrane Porin	12ppd_DASH_S_e <=> 12ppd_DASH_S_p	['12ppd_DASH_S_e', '12ppd_DASH_S_p']	(b0241 or b0929 or b1377 or b2215)	b0929	P02931	1	ompF		['Porin OmpF', 'Outer membrane protein IA', 'Outer membrane protein B', 'Outer membrane protein 1A', 'Outer membrane protein F']	MMKRNILAVIVPALLVAGTANAAEIYNKDGNKVDLYGKAVGLHYFSKGNGENSYGGNGDMTYARLGFKGETQINSDLTGYGQWEYNFQGNNSEGADAQTGNKTRLAFAGLKYADVGSFDYGRNYGVVYDALGYTDMLPEFGGDTAYSDDFFVGRVGGVATYRNSNFFGLVDGLNFAVQYLGKNERDTARRSNGDGVGGSISYEYEGFGIVGAYGAADRTNLQEAQPLGNGKKAEQWATGLKYDANNIYLAANYGETRNATPITNKFTNTSGFANKTQDVLLVAQYQFDFGLRPSIAYTKSKAKDVEGIGDVDLVNYFEVGATYYFNKNMSTYVDYIINQIDSDNKLGVGSDDTVAVGIVYQF	362	['PF00267']	['ecj:Y75_p0901', 'eco:b0929']	['NP_415449.1', 'NC_000913.3', 'YP_489201.1', 'NC_007779.1']	['GO:0009279; C:cell outer membrane; IDA:EcoCyc.', 'GO:0046930; C:pore complex; IDA:EcoCyc.', 'GO:0042912; F:colicin transmembrane transporter activity; IMP:EcoCyc.', 'GO:0015238; F:drug transmembrane transporter activity; IMP:EcoCyc.', 'GO:0015075; F:ion transmembrane transporter activity; TAS:EcoCyc.', 'GO:0015288; F:porin activity; IMP:EcoliWiki.', 'GO:0043213; P:bacteriocin transport; IMP:GOC…	30	4JFB	{'A': ['P02931'], 'C': ['P02931'], 'B': ['P02931'], 'E': ['P02931'], 'D': ['P02931'], 'F': ['P02931']}	['A', 'C', 'B', 'F', 'D', 'E']		28-FEB-13			X-RAY DIFFRACTION		3.8	0.89266	C 1 2 1	OMPF_ECOLI	362	1opfA	13	0.968	http://zhanglab.ccmb.med.umich.edu/QUARK/ecoli2/E12394/	E12394	template-based	1805	340	0.939227	TRUE	340	0.916793	1.12388	TRUE	0.640196	0.0303867	0.555249	0.585635
12PPDStex	Transport, Outer Membrane Porin	12ppd_DASH_S_e <=> 12ppd_DASH_S_p	['12ppd_DASH_S_e', '12ppd_DASH_S_p']	(b0241 or b0929 or b1377 or b2215)	b0929	P02931	1	ompF		['Porin OmpF', 'Outer membrane protein IA', 'Outer membrane protein B', 'Outer membrane protein 1A', 'Outer membrane protein F']	MMKRNILAVIVPALLVAGTANAAEIYNKDGNKVDLYGKAVGLHYFSKGNGENSYGGNGDMTYARLGFKGETQINSDLTGYGQWEYNFQGNNSEGADAQTGNKTRLAFAGLKYADVGSFDYGRNYGVVYDALGYTDMLPEFGGDTAYSDDFFVGRVGGVATYRNSNFFGLVDGLNFAVQYLGKNERDTARRSNGDGVGGSISYEYEGFGIVGAYGAADRTNLQEAQPLGNGKKAEQWATGLKYDANNIYLAANYGETRNATPITNKFTNTSGFANKTQDVLLVAQYQFDFGLRPSIAYTKSKAKDVEGIGDVDLVNYFEVGATYYFNKNMSTYVDYIINQIDSDNKLGVGSDDTVAVGIVYQF	362	['PF00267']	['ecj:Y75_p0901', 'eco:b0929']	['NP_415449.1', 'NC_000913.3', 'YP_489201.1', 'NC_007779.1']	['GO:0009279; C:cell outer membrane; IDA:EcoCyc.', 'GO:0046930; C:pore complex; IDA:EcoCyc.', 'GO:0042912; F:colicin transmembrane transporter activity; IMP:EcoCyc.', 'GO:0015238; F:drug transmembrane transporter activity; IMP:EcoCyc.', 'GO:0015075; F:ion transmembrane transporter activity; TAS:EcoCyc.', 'GO:0015288; F:porin activity; IMP:EcoliWiki.', 'GO:0043213; P:bacteriocin transport; IMP:GOC…	30	3FYX	{'A': ['P02931']}	['A']	['EPE', '451']	23-JAN-09	10.1002/ANIE.200900457		X-RAY DIFFRACTION	19322865	3.4	0.907414	P 3 2 1	OMPF_ECOLI	362	1opfA	13	0.968	http://zhanglab.ccmb.med.umich.edu/QUARK/ecoli2/E12394/	E12394	template-based	1797	339	0.936464	TRUE	339	0.914097	1.12057	TRUE	0.623529	0.0303867	0.555249	0.585635
12PPDStex	Transport, Outer Membrane Porin	12ppd_DASH_S_e <=> 12ppd_DASH_S_p	['12ppd_DASH_S_e', '12ppd_DASH_S_p']	(b0241 or b0929 or b1377 or b2215)	b0929	P02931	1	ompF		['Porin OmpF', 'Outer membrane protein IA', 'Outer membrane protein B', 'Outer membrane protein 1A', 'Outer membrane protein F']	MMKRNILAVIVPALLVAGTANAAEIYNKDGNKVDLYGKAVGLHYFSKGNGENSYGGNGDMTYARLGFKGETQINSDLTGYGQWEYNFQGNNSEGADAQTGNKTRLAFAGLKYADVGSFDYGRNYGVVYDALGYTDMLPEFGGDTAYSDDFFVGRVGGVATYRNSNFFGLVDGLNFAVQYLGKNERDTARRSNGDGVGGSISYEYEGFGIVGAYGAADRTNLQEAQPLGNGKKAEQWATGLKYDANNIYLAANYGETRNATPITNKFTNTSGFANKTQDVLLVAQYQFDFGLRPSIAYTKSKAKDVEGIGDVDLVNYFEVGATYYFNKNMSTYVDYIINQIDSDNKLGVGSDDTVAVGIVYQF	362	['PF00267']	['ecj:Y75_p0901', 'eco:b0929']	['NP_415449.1', 'NC_000913.3', 'YP_489201.1', 'NC_007779.1']	['GO:0009279; C:cell outer membrane; IDA:EcoCyc.', 'GO:0046930; C:pore complex; IDA:EcoCyc.', 'GO:0042912; F:colicin transmembrane transporter activity; IMP:EcoCyc.', 'GO:0015238; F:drug transmembrane transporter activity; IMP:EcoCyc.', 'GO:0015075; F:ion transmembrane transporter activity; TAS:EcoCyc.', 'GO:0015288; F:porin activity; IMP:EcoliWiki.', 'GO:0043213; P:bacteriocin transport; IMP:GOC…	30	3K1B	{'A': ['P02931'], 'C': ['P02931'], 'B': ['P02931'], 'D': ['P02931']}	['A', 'C', 'B', 'D']		26-SEP-09	10.1002/PRO.369		X-RAY DIFFRACTION	20196071	4.39	0.870896	P 3 2 1	OMPF_ECOLI	362	1opfA	13	0.968	http://zhanglab.ccmb.med.umich.edu/QUARK/ecoli2/E12394/	E12394	template-based	1805	340	0.939227	TRUE	340	0.916793	1.12388	TRUE	0.574265	0.0303867	0.555249	0.585635
12PPDStex	Transport, Outer Membrane Porin	12ppd_DASH_S_e <=> 12ppd_DASH_S_p	['12ppd_DASH_S_e', '12ppd_DASH_S_p']	(b0241 or b0929 or b1377 or b2215)	b0929	P02931	1	ompF		['Porin OmpF', 'Outer membrane protein IA', 'Outer membrane protein B', 'Outer membrane protein 1A', 'Outer membrane protein F']	MMKRNILAVIVPALLVAGTANAAEIYNKDGNKVDLYGKAVGLHYFSKGNGENSYGGNGDMTYARLGFKGETQINSDLTGYGQWEYNFQGNNSEGADAQTGNKTRLAFAGLKYADVGSFDYGRNYGVVYDALGYTDMLPEFGGDTAYSDDFFVGRVGGVATYRNSNFFGLVDGLNFAVQYLGKNERDTARRSNGDGVGGSISYEYEGFGIVGAYGAADRTNLQEAQPLGNGKKAEQWATGLKYDANNIYLAANYGETRNATPITNKFTNTSGFANKTQDVLLVAQYQFDFGLRPSIAYTKSKAKDVEGIGDVDLVNYFEVGATYYFNKNMSTYVDYIINQIDSDNKLGVGSDDTVAVGIVYQF	362	['PF00267']	['ecj:Y75_p0901', 'eco:b0929']	['NP_415449.1', 'NC_000913.3', 'YP_489201.1', 'NC_007779.1']	['GO:0009279; C:cell outer membrane; IDA:EcoCyc.', 'GO:0046930; C:pore complex; IDA:EcoCyc.', 'GO:0042912; F:colicin transmembrane transporter activity; IMP:EcoCyc.', 'GO:0015238; F:drug transmembrane transporter activity; IMP:EcoCyc.', 'GO:0015075; F:ion transmembrane transporter activity; TAS:EcoCyc.', 'GO:0015288; F:porin activity; IMP:EcoliWiki.', 'GO:0043213; P:bacteriocin transport; IMP:GOC…	30	1GFN	{'A': ['P02931']}	['A']	['C8E']	08-MAY-96	10.1074/JBC.271.34.20676		X-RAY DIFFRACTION	8702816	3.1	0.91848	P 3 2 1	OMPF_ECOLI	362	1opfA	13	0.968	http://zhanglab.ccmb.med.umich.edu/QUARK/ecoli2/E12394/	E12394	template-based	1724	327	0.903315	TRUE	327	0.881739	1.08091	TRUE	0.633028	0.0303867	0.555249	0.585635
12PPDStex	Transport, Outer Membrane Porin	12ppd_DASH_S_e <=> 12ppd_DASH_S_p	['12ppd_DASH_S_e', '12ppd_DASH_S_p']	(b0241 or b0929 or b1377 or b2215)	b0929	P02931	1	ompF		['Porin OmpF', 'Outer membrane protein IA', 'Outer membrane protein B', 'Outer membrane protein 1A', 'Outer membrane protein F']	MMKRNILAVIVPALLVAGTANAAEIYNKDGNKVDLYGKAVGLHYFSKGNGENSYGGNGDMTYARLGFKGETQINSDLTGYGQWEYNFQGNNSEGADAQTGNKTRLAFAGLKYADVGSFDYGRNYGVVYDALGYTDMLPEFGGDTAYSDDFFVGRVGGVATYRNSNFFGLVDGLNFAVQYLGKNERDTARRSNGDGVGGSISYEYEGFGIVGAYGAADRTNLQEAQPLGNGKKAEQWATGLKYDANNIYLAANYGETRNATPITNKFTNTSGFANKTQDVLLVAQYQFDFGLRPSIAYTKSKAKDVEGIGDVDLVNYFEVGATYYFNKNMSTYVDYIINQIDSDNKLGVGSDDTVAVGIVYQF	362	['PF00267']	['ecj:Y75_p0901', 'eco:b0929']	['NP_415449.1', 'NC_000913.3', 'YP_489201.1', 'NC_007779.1']	['GO:0009279; C:cell outer membrane; IDA:EcoCyc.', 'GO:0046930; C:pore complex; IDA:EcoCyc.', 'GO:0042912; F:colicin transmembrane transporter activity; IMP:EcoCyc.', 'GO:0015238; F:drug transmembrane transporter activity; IMP:EcoCyc.', 'GO:0015075; F:ion transmembrane transporter activity; TAS:EcoCyc.', 'GO:0015288; F:porin activity; IMP:EcoliWiki.', 'GO:0043213; P:bacteriocin transport; IMP:GOC…	30	1GFO	{'A': ['P02931']}	['A']	['C8E']	08-MAY-96	10.1074/JBC.271.34.20676		X-RAY DIFFRACTION	8702816	3.3	0.911103	P 3 2 1	OMPF_ECOLI	362	1opfA	13	0.968	http://zhanglab.ccmb.med.umich.edu/QUARK/ecoli2/E12394/	E12394	template-based	1798	339	0.936464	TRUE	339	0.914097	1.12057	TRUE	0.617647	0.0303867	0.555249	0.585635
12PPDStex	Transport, Outer Membrane Porin	12ppd_DASH_S_e <=> 12ppd_DASH_S_p	['12ppd_DASH_S_e', '12ppd_DASH_S_p']	(b0241 or b0929 or b1377 or b2215)	b0929	P02931	1	ompF		['Porin OmpF', 'Outer membrane protein IA', 'Outer membrane protein B', 'Outer membrane protein 1A', 'Outer membrane protein F']	MMKRNILAVIVPALLVAGTANAAEIYNKDGNKVDLYGKAVGLHYFSKGNGENSYGGNGDMTYARLGFKGETQINSDLTGYGQWEYNFQGNNSEGADAQTGNKTRLAFAGLKYADVGSFDYGRNYGVVYDALGYTDMLPEFGGDTAYSDDFFVGRVGGVATYRNSNFFGLVDGLNFAVQYLGKNERDTARRSNGDGVGGSISYEYEGFGIVGAYGAADRTNLQEAQPLGNGKKAEQWATGLKYDANNIYLAANYGETRNATPITNKFTNTSGFANKTQDVLLVAQYQFDFGLRPSIAYTKSKAKDVEGIGDVDLVNYFEVGATYYFNKNMSTYVDYIINQIDSDNKLGVGSDDTVAVGIVYQF	362	['PF00267']	['ecj:Y75_p0901', 'eco:b0929']	['NP_415449.1', 'NC_000913.3', 'YP_489201.1', 'NC_007779.1']	['GO:0009279; C:cell outer membrane; IDA:EcoCyc.', 'GO:0046930; C:pore complex; IDA:EcoCyc.', 'GO:0042912; F:colicin transmembrane transporter activity; IMP:EcoCyc.', 'GO:0015238; F:drug transmembrane transporter activity; IMP:EcoCyc.', 'GO:0015075; F:ion transmembrane transporter activity; TAS:EcoCyc.', 'GO:0015288; F:porin activity; IMP:EcoliWiki.', 'GO:0043213; P:bacteriocin transport; IMP:GOC…	30	1GFM	{'A': ['P02931']}	['A']	['C8E']	08-MAY-96	10.1074/JBC.271.34.20676		X-RAY DIFFRACTION	8702816	3.5	0.903726	P 3 2 1	OMPF_ECOLI	362	1opfA	13	0.968	http://zhanglab.ccmb.med.umich.edu/QUARK/ecoli2/E12394/	E12394	template-based	1798	339	0.936464	TRUE	339	0.914097	1.12057	TRUE	0.623529	0.0303867	0.555249	0.585635
12PPDStex	Transport, Outer Membrane Porin	12ppd_DASH_S_e <=> 12ppd_DASH_S_p	['12ppd_DASH_S_e', '12ppd_DASH_S_p']	(b0241 or b0929 or b1377 or b2215)	b0929	P02931	1	ompF		['Porin OmpF', 'Outer membrane protein IA', 'Outer membrane protein B', 'Outer membrane protein 1A', 'Outer membrane protein F']	MMKRNILAVIVPALLVAGTANAAEIYNKDGNKVDLYGKAVGLHYFSKGNGENSYGGNGDMTYARLGFKGETQINSDLTGYGQWEYNFQGNNSEGADAQTGNKTRLAFAGLKYADVGSFDYGRNYGVVYDALGYTDMLPEFGGDTAYSDDFFVGRVGGVATYRNSNFFGLVDGLNFAVQYLGKNERDTARRSNGDGVGGSISYEYEGFGIVGAYGAADRTNLQEAQPLGNGKKAEQWATGLKYDANNIYLAANYGETRNATPITNKFTNTSGFANKTQDVLLVAQYQFDFGLRPSIAYTKSKAKDVEGIGDVDLVNYFEVGATYYFNKNMSTYVDYIINQIDSDNKLGVGSDDTVAVGIVYQF	362	['PF00267']	['ecj:Y75_p0901', 'eco:b0929']	['NP_415449.1', 'NC_000913.3', 'YP_489201.1', 'NC_007779.1']	['GO:0009279; C:cell outer membrane; IDA:EcoCyc.', 'GO:0046930; C:pore complex; IDA:EcoCyc.', 'GO:0042912; F:colicin transmembrane transporter activity; IMP:EcoCyc.', 'GO:0015238; F:drug transmembrane transporter activity; IMP:EcoCyc.', 'GO:0015075; F:ion transmembrane transporter activity; TAS:EcoCyc.', 'GO:0015288; F:porin activity; IMP:EcoliWiki.', 'GO:0043213; P:bacteriocin transport; IMP:GOC…	30	1OPF	{'A': ['P02931'], 'C': ['P02931'], 'B': ['P02931'], 'E': ['P02931'], 'D': ['P02931'], 'F': ['P02931']}	['A', 'C', 'B', 'F', 'D', 'E']		21-NOV-94	10.1016/S0969-2126(01)00240-4		X-RAY DIFFRACTION	8589999	3.2	0.914792	P 42	OMPF_ECOLI	362	1opfA	13	0.968	http://zhanglab.ccmb.med.umich.edu/QUARK/ecoli2/E12394/	E12394	template-based	1805	340	0.939227	TRUE	340	0.916793	1.12388	TRUE	0.635294	0.0303867	0.555249	0.585635
12PPDStex	Transport, Outer Membrane Porin	12ppd_DASH_S_e <=> 12ppd_DASH_S_p	['12ppd_DASH_S_e', '12ppd_DASH_S_p']	(b0241 or b0929 or b1377 or b2215)	b0929	P02931	1	ompF		['Porin OmpF', 'Outer membrane protein IA', 'Outer membrane protein B', 'Outer membrane protein 1A', 'Outer membrane protein F']	MMKRNILAVIVPALLVAGTANAAEIYNKDGNKVDLYGKAVGLHYFSKGNGENSYGGNGDMTYARLGFKGETQINSDLTGYGQWEYNFQGNNSEGADAQTGNKTRLAFAGLKYADVGSFDYGRNYGVVYDALGYTDMLPEFGGDTAYSDDFFVGRVGGVATYRNSNFFGLVDGLNFAVQYLGKNERDTARRSNGDGVGGSISYEYEGFGIVGAYGAADRTNLQEAQPLGNGKKAEQWATGLKYDANNIYLAANYGETRNATPITNKFTNTSGFANKTQDVLLVAQYQFDFGLRPSIAYTKSKAKDVEGIGDVDLVNYFEVGATYYFNKNMSTYVDYIINQIDSDNKLGVGSDDTVAVGIVYQF	362	['PF00267']	['ecj:Y75_p0901', 'eco:b0929']	['NP_415449.1', 'NC_000913.3', 'YP_489201.1', 'NC_007779.1']	['GO:0009279; C:cell outer membrane; IDA:EcoCyc.', 'GO:0046930; C:pore complex; IDA:EcoCyc.', 'GO:0042912; F:colicin transmembrane transporter activity; IMP:EcoCyc.', 'GO:0015238; F:drug transmembrane transporter activity; IMP:EcoCyc.', 'GO:0015075; F:ion transmembrane transporter activity; TAS:EcoCyc.', 'GO:0015288; F:porin activity; IMP:EcoliWiki.', 'GO:0043213; P:bacteriocin transport; IMP:GOC…	30	3K19	{'A': ['P02931'], 'C': ['P02931'], 'B': ['P02931'], 'E': ['P02931'], 'D': ['P02931'], 'G': ['P02931'], 'F': ['P02931'], 'I': ['P02931'], 'H': ['P02931'], 'K': ['P02931'], 'J': ['P02931'], 'L': ['P02931']}	['A', 'C', 'B', 'E', 'D', 'G', 'F', 'I', 'H', 'K', 'J', 'L']		26-SEP-09	10.1002/PRO.369		X-RAY DIFFRACTION	20196071	3.79	0.893028	P 1 21 1	OMPF_ECOLI	362	1opfA	13	0.968	http://zhanglab.ccmb.med.umich.edu/QUARK/ecoli2/E12394/	E12394	template-based	1805	340	0.939227	TRUE	340	0.916793	1.12388	TRUE	0.624755	0.0303867	0.555249	0.585635
12PPDStex	Transport, Outer Membrane Porin	12ppd_DASH_S_e <=> 12ppd_DASH_S_p	['12ppd_DASH_S_e', '12ppd_DASH_S_p']	(b0241 or b0929 or b1377 or b2215)	b1377	P77747	1	ompN		['Porin OmpN', 'Outer membrane protein N']	MKSKVLALLIPALLAAGAAHAAEVYNKDGNKLDLYGKVDGLHYFSDNSAKDGDQSYARLGFKGETQINDQLTGYGQWEYNIQANNTESSKNQSWTRLAFAGLKFADYGSFDYGRNYGVMYDIEGWTDMLPEFGGDSYTNADNFMTGRANGVATYRNTDFFGLVNGLNFAVQYQGNNEGASNGQEGTNNGRDVRHENGDGWGLSTTYDLGMGFSAGAAYTSSDRTNDQVNHTAAGGDKADAWTAGLKYDANNIYLATMYSETRNMTPFGDSDYAVANKTQNFEVTAQYQFDFGLRPAVSFLMSKGRDLHAAGGADNPAGVDDKDLVKYADIGATYYFNKNMSTYVDYKINLLDEDDSFYAANGISTDDIVALGLVYQF	377	['PF00267']	['ecj:Y75_p1353', 'eco:b1377']	['NP_415895.1', 'NC_000913.3', 'YP_489645.1', 'NC_007779.1']	['GO:0009279; C:cell outer membrane; IEA:UniProtKB-SubCell.', 'GO:0016020; C:membrane; IDA:EcoCyc.', 'GO:0046930; C:pore complex; IEA:UniProtKB-KW.', 'GO:0015288; F:porin activity; IDA:EcoCyc.', 'GO:0034219; P:carbohydrate transmembrane transport; IDA:EcoCyc.', 'GO:0006811; P:ion transport; IEA:UniProtKB-KW.']	0													OMPN_ECOLI	377	Â	9	0.91	http://zhanglab.ccmb.med.umich.edu/QUARK/ecoli2/E12397/	E12397	template-based										0.0450928	0.527851	0.572944
12PPDStex	Transport, Outer Membrane Porin	12ppd_DASH_S_e <=> 12ppd_DASH_S_p	['12ppd_DASH_S_e', '12ppd_DASH_S_p']	(b0241 or b0929 or b1377 or b2215)	b2215	P06996	1	ompC		['Porin OmpC', 'Outer membrane protein 1B', 'Outer membrane protein C']	MKVKVLSLLVPALLVAGAANAAEVYNKDGNKLDLYGKVDGLHYFSDNKDVDGDQTYMRLGFKGETQVTDQLTGYGQWEYQIQGNSAENENNSWTRVAFAGLKFQDVGSFDYGRNYGVVYDVTSWTDVLPEFGGDTYGSDNFMQQRGNGFATYRNTDFFGLVDGLNFAVQYQGKNGNPSGEGFTSGVTNNGRDALRQNGDGVGGSITYDYEGFGIGGAISSSKRTDAQNTAAYIGNGDRAETYTGGLKYDANNIYLAAQYTQTYNATRVGSLGWANKAQNFEAVAQYQFDFGLRPSLAYLQSKGKNLGRGYDDEDILKYVDVGATYYFNKNMSTYVDYKINLLDDNQFTRDAGINTDNIVALGLVYQF	367	['PF00267']	['ecj:Y75_p2176', 'eco:b2215']	['NP_416719.1', 'NC_000913.3', 'YP_490453.1', 'NC_007779.1']	['GO:0045203; C:integral component of cell outer membrane; IDA:EcoliWiki.', 'GO:0046930; C:pore complex; IEA:UniProtKB-KW.', 'GO:0046872; F:metal ion binding; IEA:UniProtKB-KW.', 'GO:0015288; F:porin activity; IEA:UniProtKB-KW.', 'GO:0006974; P:cellular response to DNA damage stimulus; IEP:EcoliWiki.', 'GO:0006811; P:ion transport; IEA:UniProtKB-KW.']	5	2J1N	{'A': ['P06996'], 'C': ['P06996'], 'B': ['P06996']}	['A', 'B', 'C']	['MG', 'CL', 'D12']	15-AUG-06	10.1016/J.JMB.2006.08.002		X-RAY DIFFRACTION	16949612	2	0.959056	P 21 21 2	OMPC_ECOLI	367	2j1nA	7	0.915	http://zhanglab.ccmb.med.umich.edu/QUARK/ecoli2/E12393/	E12393	template-based	1857	346	0.942779	TRUE	346	0.932972	1.12813	TRUE	0.611753	0.0463215	0.550409	0.59673
12PPDStex	Transport, Outer Membrane Porin	12ppd_DASH_S_e <=> 12ppd_DASH_S_p	['12ppd_DASH_S_e', '12ppd_DASH_S_p']	(b0241 or b0929 or b1377 or b2215)	b2215	P06996	1	ompC		['Porin OmpC', 'Outer membrane protein 1B', 'Outer membrane protein C']	MKVKVLSLLVPALLVAGAANAAEVYNKDGNKLDLYGKVDGLHYFSDNKDVDGDQTYMRLGFKGETQVTDQLTGYGQWEYQIQGNSAENENNSWTRVAFAGLKFQDVGSFDYGRNYGVVYDVTSWTDVLPEFGGDTYGSDNFMQQRGNGFATYRNTDFFGLVDGLNFAVQYQGKNGNPSGEGFTSGVTNNGRDALRQNGDGVGGSITYDYEGFGIGGAISSSKRTDAQNTAAYIGNGDRAETYTGGLKYDANNIYLAAQYTQTYNATRVGSLGWANKAQNFEAVAQYQFDFGLRPSLAYLQSKGKNLGRGYDDEDILKYVDVGATYYFNKNMSTYVDYKINLLDDNQFTRDAGINTDNIVALGLVYQF	367	['PF00267']	['ecj:Y75_p2176', 'eco:b2215']	['NP_416719.1', 'NC_000913.3', 'YP_490453.1', 'NC_007779.1']	['GO:0045203; C:integral component of cell outer membrane; IDA:EcoliWiki.', 'GO:0046930; C:pore complex; IEA:UniProtKB-KW.', 'GO:0046872; F:metal ion binding; IEA:UniProtKB-KW.', 'GO:0015288; F:porin activity; IEA:UniProtKB-KW.', 'GO:0006974; P:cellular response to DNA damage stimulus; IEP:EcoliWiki.', 'GO:0006811; P:ion transport; IEA:UniProtKB-KW.']	5	2J4U	{'Q': ['P06996'], 'P': ['P06996'], 'S': ['Q9TUM0'], 'R': ['P06996'], 'U': ['P06996'], 'W': ['P06996'], 'V': ['P06996'], 'X': ['Q9TUM0']}	['Q', 'P', 'S', 'R', 'U', 'W', 'V', 'X']		06-SEP-06		[('S', ['3.4.21.-']), ('X', ['3.4.21.-'])]	X-RAY DIFFRACTION		2.99	0.922538	C 1 2 1	OMPC_ECOLI	367	2j1nA	7	0.915	http://zhanglab.ccmb.med.umich.edu/QUARK/ecoli2/E12393/	E12393	template-based	1803	337	0.918256	TRUE	337	0.908704	1.09879	FALSE	0	0.0463215	0.550409	0.59673
12PPDStex	Transport, Outer Membrane Porin	12ppd_DASH_S_e <=> 12ppd_DASH_S_p	['12ppd_DASH_S_e', '12ppd_DASH_S_p']	(b0241 or b0929 or b1377 or b2215)	b2215	P06996	1	ompC		['Porin OmpC', 'Outer membrane protein 1B', 'Outer membrane protein C']	MKVKVLSLLVPALLVAGAANAAEVYNKDGNKLDLYGKVDGLHYFSDNKDVDGDQTYMRLGFKGETQVTDQLTGYGQWEYQIQGNSAENENNSWTRVAFAGLKFQDVGSFDYGRNYGVVYDVTSWTDVLPEFGGDTYGSDNFMQQRGNGFATYRNTDFFGLVDGLNFAVQYQGKNGNPSGEGFTSGVTNNGRDALRQNGDGVGGSITYDYEGFGIGGAISSSKRTDAQNTAAYIGNGDRAETYTGGLKYDANNIYLAAQYTQTYNATRVGSLGWANKAQNFEAVAQYQFDFGLRPSLAYLQSKGKNLGRGYDDEDILKYVDVGATYYFNKNMSTYVDYKINLLDDNQFTRDAGINTDNIVALGLVYQF	367	['PF00267']	['ecj:Y75_p2176', 'eco:b2215']	['NP_416719.1', 'NC_000913.3', 'YP_490453.1', 'NC_007779.1']	['GO:0045203; C:integral component of cell outer membrane; IDA:EcoliWiki.', 'GO:0046930; C:pore complex; IEA:UniProtKB-KW.', 'GO:0046872; F:metal ion binding; IEA:UniProtKB-KW.', 'GO:0015288; F:porin activity; IEA:UniProtKB-KW.', 'GO:0006974; P:cellular response to DNA damage stimulus; IEP:EcoliWiki.', 'GO:0006811; P:ion transport; IEA:UniProtKB-KW.']	5	3NB3	{'A': ['P0A910'], 'C': ['P0A910'], 'B': ['P0A910'], 'D': ['P06996']}	['A', 'C', 'B', 'D']		02-JUN-10	10.1016/J.VIROL.2010.10.030		ELECTRON MICROSCOPY	21071053	19	0.331981	P 1	OMPC_ECOLI	367	2j1nA	7	0.915	http://zhanglab.ccmb.med.umich.edu/QUARK/ecoli2/E12393/	E12393	template-based	1857	346	0.942779	TRUE	346	0.932972	1.12813	TRUE	0.717305	0.0463215	0.550409	0.59673
12PPDStex	Transport, Outer Membrane Porin	12ppd_DASH_S_e <=> 12ppd_DASH_S_p	['12ppd_DASH_S_e', '12ppd_DASH_S_p']	(b0241 or b0929 or b1377 or b2215)	b2215	P06996	1	ompC		['Porin OmpC', 'Outer membrane protein 1B', 'Outer membrane protein C']	MKVKVLSLLVPALLVAGAANAAEVYNKDGNKLDLYGKVDGLHYFSDNKDVDGDQTYMRLGFKGETQVTDQLTGYGQWEYQIQGNSAENENNSWTRVAFAGLKFQDVGSFDYGRNYGVVYDVTSWTDVLPEFGGDTYGSDNFMQQRGNGFATYRNTDFFGLVDGLNFAVQYQGKNGNPSGEGFTSGVTNNGRDALRQNGDGVGGSITYDYEGFGIGGAISSSKRTDAQNTAAYIGNGDRAETYTGGLKYDANNIYLAAQYTQTYNATRVGSLGWANKAQNFEAVAQYQFDFGLRPSLAYLQSKGKNLGRGYDDEDILKYVDVGATYYFNKNMSTYVDYKINLLDDNQFTRDAGINTDNIVALGLVYQF	367	['PF00267']	['ecj:Y75_p2176', 'eco:b2215']	['NP_416719.1', 'NC_000913.3', 'YP_490453.1', 'NC_007779.1']	['GO:0045203; C:integral component of cell outer membrane; IDA:EcoliWiki.', 'GO:0046930; C:pore complex; IEA:UniProtKB-KW.', 'GO:0046872; F:metal ion binding; IEA:UniProtKB-KW.', 'GO:0015288; F:porin activity; IEA:UniProtKB-KW.', 'GO:0006974; P:cellular response to DNA damage stimulus; IEP:EcoliWiki.', 'GO:0006811; P:ion transport; IEA:UniProtKB-KW.']	5	4A8D	{'A': ['P0C0V0'], 'C': ['P0C0V0'], 'B': ['P0C0V0'], 'E': ['P0C0V0'], 'D': ['P0C0V0'], 'G': ['P0C0V0'], 'F': ['P0C0V0'], 'I': ['P0C0V0'], 'H': ['P0C0V0'], 'K': ['P0C0V0'], 'J': ['P0C0V0'], 'M': ['P06996'], 'L': ['P0C0V0']}	['A', 'C', 'B', 'E', 'D', 'G', 'F', 'I', 'H', 'K', 'J', 'M', 'L']		20-NOV-11	10.1038/NSMB.2210	[('A', ['3.4.21.107']), ('C', ['3.4.21.107']), ('B', ['3.4.21.107']), ('E', ['3.4.21.107']), ('D', ['3.4.21.107']), ('G', ['3.4.21.107']), ('F', ['3.4.21.107']), ('I', ['3.4.21.107']), ('H', ['3.4.21.107']), ('K', ['3.4.21.107']), ('J', ['3.4.21.107']), ('L', ['3.4.21.107'])]	ELECTRON MICROSCOPY	22245966	28	0	P 1	OMPC_ECOLI	367	2j1nA	7	0.915	http://zhanglab.ccmb.med.umich.edu/QUARK/ecoli2/E12393/	E12393	template-based	1857	346	0.942779	TRUE	346	0.932972	1.12813	FALSE	0	0.0463215	0.550409	0.59673
12PPDStex	Transport, Outer Membrane Porin	12ppd_DASH_S_e <=> 12ppd_DASH_S_p	['12ppd_DASH_S_e', '12ppd_DASH_S_p']	(b0241 or b0929 or b1377 or b2215)	b2215	P06996	1	ompC		['Porin OmpC', 'Outer membrane protein 1B', 'Outer membrane protein C']	MKVKVLSLLVPALLVAGAANAAEVYNKDGNKLDLYGKVDGLHYFSDNKDVDGDQTYMRLGFKGETQVTDQLTGYGQWEYQIQGNSAENENNSWTRVAFAGLKFQDVGSFDYGRNYGVVYDVTSWTDVLPEFGGDTYGSDNFMQQRGNGFATYRNTDFFGLVDGLNFAVQYQGKNGNPSGEGFTSGVTNNGRDALRQNGDGVGGSITYDYEGFGIGGAISSSKRTDAQNTAAYIGNGDRAETYTGGLKYDANNIYLAAQYTQTYNATRVGSLGWANKAQNFEAVAQYQFDFGLRPSLAYLQSKGKNLGRGYDDEDILKYVDVGATYYFNKNMSTYVDYKINLLDDNQFTRDAGINTDNIVALGLVYQF	367	['PF00267']	['ecj:Y75_p2176', 'eco:b2215']	['NP_416719.1', 'NC_000913.3', 'YP_490453.1', 'NC_007779.1']	['GO:0045203; C:integral component of cell outer membrane; IDA:EcoliWiki.', 'GO:0046930; C:pore complex; IEA:UniProtKB-KW.', 'GO:0046872; F:metal ion binding; IEA:UniProtKB-KW.', 'GO:0015288; F:porin activity; IEA:UniProtKB-KW.', 'GO:0006974; P:cellular response to DNA damage stimulus; IEP:EcoliWiki.', 'GO:0006811; P:ion transport; IEA:UniProtKB-KW.']	5	2ZLE	{'A': ['P0C0V0'], 'C': ['P0C0V0'], 'B': ['P0C0V0'], 'E': ['P0C0V0'], 'D': ['P06996'], 'G': ['P0C0V0'], 'F': ['P0C0V0'], 'I': ['P0C0V0'], 'H': ['P0C0V0'], 'K': ['P0C0V0'], 'J': ['P0C0V0'], 'M': ['P0C0V0'], 'L': ['P0C0V0']}	['A', 'C', 'B', 'E', 'D', 'G', 'F', 'I', 'H', 'K', 'J', 'M', 'L']		09-APR-08	10.1038/NATURE07004	[('A', ['3.4.21.-']), ('C', ['3.4.21.-']), ('B', ['3.4.21.-']), ('E', ['3.4.21.-']), ('G', ['3.4.21.-']), ('F', ['3.4.21.-']), ('I', ['3.4.21.-']), ('H', ['3.4.21.-']), ('K', ['3.4.21.-']), ('J', ['3.4.21.-']), ('M', ['3.4.21.-']), ('L', ['3.4.21.-'])]	ELECTRON MICROSCOPY	18496527	28	0	P 1	OMPC_ECOLI	367	2j1nA	7	0.915	http://zhanglab.ccmb.med.umich.edu/QUARK/ecoli2/E12393/	E12393	template-based	1857	346	0.942779	TRUE	346	0.932972	1.12813	FALSE	0.497646	0.0463215	0.550409	0.59673
14GLUCANabcpp	Transport, Inner Membrane	14glucan_p + atp_c + h2o_c --> h_c + adp_c + 14glucan_c + pi_c	['h_c', '14glucan_p', '14glucan_c', 'adp_c', 'pi_c', 'atp_c', 'h2o_c']	(b4034 and b4033 and b4032 and b4035)	b4032	P68183	1	malG		['Maltose transport system permease protein MalG']	MAMVQPKSQKARLFITHLLLLLFIAAIMFPLLMVVAISLRQGNFATGSLIPEQISWDHWKLALGFSVEQADGRITPPPFPVLLWLWNSVKVAGISAIGIVALSTTCAYAFARMRFPGKATLLKGMLIFQMFPAVLSLVALYALFDRLGEYIPFIGLNTHGGVIFAYLGGIALHVWTIKGYFETIDSSLEEAAALDGATPWQAFRLVLLPLSVPILAVVFILSFIAAITEVPVASLLLRDVNSYTLAVGMQQYLNPQNYLWGDFAAAAVMSALPITIVFLLAQRWLVNGLTAGGVKG	296	['PF00528']	['ecj:Y75_p3919', 'eco:b4032']	['NP_418456.1', 'NC_000913.3', 'YP_492175.1', 'NC_007779.1']	['GO:0043190; C:ATP-binding cassette (ABC) transporter complex; IDA:EcoCyc.', 'GO:0016020; C:membrane; IDA:UniProtKB.', 'GO:0015423; F:maltose-transporting ATPase activity; IDA:EcoCyc.', 'GO:0015768; P:maltose transport; IDA:EcoCyc.']	10	3PUX	{'A': ['P68187'], 'B': ['P68187'], 'E': ['P0AEX9'], 'G': ['P68183'], 'F': ['P02916']}	['G', 'A', 'B', 'E', 'F']	['UMQ', 'BEF', 'PGV', 'ADP', 'MG', 'MAL']	06-DEC-10	10.1073/PNAS.1108858108	[('A', ['3.6.3.19']), ('B', ['3.6.3.19'])]	X-RAY DIFFRACTION	21825153	2.3	0.94799	P 1	MALG_ECOLI	296	3puxG	140	0.951	http://zhanglab.ccmb.med.umich.edu/QUARK/ecoli2/E12089/	E12089	template-based	1486	293	0.989865	TRUE	293	0.79006	1.18447	TRUE	0.64263	0.668919	0	0.668919
14GLUCANabcpp	Transport, Inner Membrane	14glucan_p + atp_c + h2o_c --> h_c + adp_c + 14glucan_c + pi_c	['h_c', '14glucan_p', '14glucan_c', 'adp_c', 'pi_c', 'atp_c', 'h2o_c']	(b4034 and b4033 and b4032 and b4035)	b4032	P68183	1	malG		['Maltose transport system permease protein MalG']	MAMVQPKSQKARLFITHLLLLLFIAAIMFPLLMVVAISLRQGNFATGSLIPEQISWDHWKLALGFSVEQADGRITPPPFPVLLWLWNSVKVAGISAIGIVALSTTCAYAFARMRFPGKATLLKGMLIFQMFPAVLSLVALYALFDRLGEYIPFIGLNTHGGVIFAYLGGIALHVWTIKGYFETIDSSLEEAAALDGATPWQAFRLVLLPLSVPILAVVFILSFIAAITEVPVASLLLRDVNSYTLAVGMQQYLNPQNYLWGDFAAAAVMSALPITIVFLLAQRWLVNGLTAGGVKG	296	['PF00528']	['ecj:Y75_p3919', 'eco:b4032']	['NP_418456.1', 'NC_000913.3', 'YP_492175.1', 'NC_007779.1']	['GO:0043190; C:ATP-binding cassette (ABC) transporter complex; IDA:EcoCyc.', 'GO:0016020; C:membrane; IDA:UniProtKB.', 'GO:0015423; F:maltose-transporting ATPase activity; IDA:EcoCyc.', 'GO:0015768; P:maltose transport; IDA:EcoCyc.']	10	3PUV	{'A': ['P68187'], 'B': ['P68187'], 'E': ['P0AEX9'], 'G': ['P68183'], 'F': ['P02916']}	['A', 'B', 'E', 'F', 'G']	['UMQ', 'VO4', 'PGV', 'ADP', 'MG', 'MAL']	06-DEC-10	10.1073/PNAS.1108858108	[('A', ['3.6.3.19']), ('B', ['3.6.3.19'])]	X-RAY DIFFRACTION	21825153	2.4	0.944301	P 1	MALG_ECOLI	296	3puxG	140	0.951	http://zhanglab.ccmb.med.umich.edu/QUARK/ecoli2/E12089/	E12089	template-based	1462	288	0.972973	TRUE	288	0.776578	1.16426	TRUE	0.636364	0.668919	0	0.668919
14GLUCANabcpp	Transport, Inner Membrane	14glucan_p + atp_c + h2o_c --> h_c + adp_c + 14glucan_c + pi_c	['h_c', '14glucan_p', '14glucan_c', 'adp_c', 'pi_c', 'atp_c', 'h2o_c']	(b4034 and b4033 and b4032 and b4035)	b4032	P68183	1	malG		['Maltose transport system permease protein MalG']	MAMVQPKSQKARLFITHLLLLLFIAAIMFPLLMVVAISLRQGNFATGSLIPEQISWDHWKLALGFSVEQADGRITPPPFPVLLWLWNSVKVAGISAIGIVALSTTCAYAFARMRFPGKATLLKGMLIFQMFPAVLSLVALYALFDRLGEYIPFIGLNTHGGVIFAYLGGIALHVWTIKGYFETIDSSLEEAAALDGATPWQAFRLVLLPLSVPILAVVFILSFIAAITEVPVASLLLRDVNSYTLAVGMQQYLNPQNYLWGDFAAAAVMSALPITIVFLLAQRWLVNGLTAGGVKG	296	['PF00528']	['ecj:Y75_p3919', 'eco:b4032']	['NP_418456.1', 'NC_000913.3', 'YP_492175.1', 'NC_007779.1']	['GO:0043190; C:ATP-binding cassette (ABC) transporter complex; IDA:EcoCyc.', 'GO:0016020; C:membrane; IDA:UniProtKB.', 'GO:0015423; F:maltose-transporting ATPase activity; IDA:EcoCyc.', 'GO:0015768; P:maltose transport; IDA:EcoCyc.']	10	3RLF	{'A': ['P68187'], 'B': ['P68187'], 'E': ['P0AEX9'], 'G': ['P68183'], 'F': ['P02916']}	['A', 'B', 'E', 'G', 'F']	['UMQ', 'PGV', 'MG', 'ANP', 'MAL']	19-APR-11	10.1073/PNAS.1108858108	[('A', ['3.6.3.19']), ('B', ['3.6.3.19'])]	X-RAY DIFFRACTION	21825153	2.2	0.951678	P 1	MALG_ECOLI	296	3puxG	140	0.951	http://zhanglab.ccmb.med.umich.edu/QUARK/ecoli2/E12089/	E12089	template-based	1452	286	0.966216	TRUE	286	0.771185	1.15618	TRUE	0.625595	0.668919	0	0.668919
14GLUCANabcpp	Transport, Inner Membrane	14glucan_p + atp_c + h2o_c --> h_c + adp_c + 14glucan_c + pi_c	['h_c', '14glucan_p', '14glucan_c', 'adp_c', 'pi_c', 'atp_c', 'h2o_c']	(b4034 and b4033 and b4032 and b4035)	b4032	P68183	1	malG		['Maltose transport system permease protein MalG']	MAMVQPKSQKARLFITHLLLLLFIAAIMFPLLMVVAISLRQGNFATGSLIPEQISWDHWKLALGFSVEQADGRITPPPFPVLLWLWNSVKVAGISAIGIVALSTTCAYAFARMRFPGKATLLKGMLIFQMFPAVLSLVALYALFDRLGEYIPFIGLNTHGGVIFAYLGGIALHVWTIKGYFETIDSSLEEAAALDGATPWQAFRLVLLPLSVPILAVVFILSFIAAITEVPVASLLLRDVNSYTLAVGMQQYLNPQNYLWGDFAAAAVMSALPITIVFLLAQRWLVNGLTAGGVKG	296	['PF00528']	['ecj:Y75_p3919', 'eco:b4032']	['NP_418456.1', 'NC_000913.3', 'YP_492175.1', 'NC_007779.1']	['GO:0043190; C:ATP-binding cassette (ABC) transporter complex; IDA:EcoCyc.', 'GO:0016020; C:membrane; IDA:UniProtKB.', 'GO:0015423; F:maltose-transporting ATPase activity; IDA:EcoCyc.', 'GO:0015768; P:maltose transport; IDA:EcoCyc.']	10	3PUZ	{'A': ['P68187'], 'B': ['P68187'], 'E': ['P0AEX9'], 'G': ['P68183'], 'F': ['P02916']}	['A', 'B', 'E', 'G', 'F']	['PGV', 'MG', 'ANP', 'MAL']	06-DEC-10	10.1126/SCIENCE.1200767		X-RAY DIFFRACTION	21566157	2.9	0.925858	P 1	MALG_ECOLI	296	3puxG	140	0.951	http://zhanglab.ccmb.med.umich.edu/QUARK/ecoli2/E12089/	E12089	template-based	1425	282	0.952703	TRUE	282	0.760399	1.14	TRUE	0.626802	0.668919	0	0.668919
14GLUCANabcpp	Transport, Inner Membrane	14glucan_p + atp_c + h2o_c --> h_c + adp_c + 14glucan_c + pi_c	['h_c', '14glucan_p', '14glucan_c', 'adp_c', 'pi_c', 'atp_c', 'h2o_c']	(b4034 and b4033 and b4032 and b4035)	b4032	P68183	1	malG		['Maltose transport system permease protein MalG']	MAMVQPKSQKARLFITHLLLLLFIAAIMFPLLMVVAISLRQGNFATGSLIPEQISWDHWKLALGFSVEQADGRITPPPFPVLLWLWNSVKVAGISAIGIVALSTTCAYAFARMRFPGKATLLKGMLIFQMFPAVLSLVALYALFDRLGEYIPFIGLNTHGGVIFAYLGGIALHVWTIKGYFETIDSSLEEAAALDGATPWQAFRLVLLPLSVPILAVVFILSFIAAITEVPVASLLLRDVNSYTLAVGMQQYLNPQNYLWGDFAAAAVMSALPITIVFLLAQRWLVNGLTAGGVKG	296	['PF00528']	['ecj:Y75_p3919', 'eco:b4032']	['NP_418456.1', 'NC_000913.3', 'YP_492175.1', 'NC_007779.1']	['GO:0043190; C:ATP-binding cassette (ABC) transporter complex; IDA:EcoCyc.', 'GO:0016020; C:membrane; IDA:UniProtKB.', 'GO:0015423; F:maltose-transporting ATPase activity; IDA:EcoCyc.', 'GO:0015768; P:maltose transport; IDA:EcoCyc.']	10	3PUW	{'A': ['P68187'], 'B': ['P68187'], 'E': ['P0AEX9'], 'G': ['P68183'], 'F': ['P02916']}	['G', 'A', 'B', 'E', 'F']	['UMQ', 'PGV', 'ADP', 'MG', 'ALF', 'MAL']	06-DEC-10	10.1073/PNAS.1108858108	[('A', ['3.6.3.19']), ('B', ['3.6.3.19'])]	X-RAY DIFFRACTION	21825153	2.3	0.94799	P 1	MALG_ECOLI	296	3puxG	140	0.951	http://zhanglab.ccmb.med.umich.edu/QUARK/ecoli2/E12089/	E12089	template-based	1462	288	0.972973	TRUE	288	0.776578	1.16426	TRUE	0.636895	0.668919	0	0.668919
14GLUCANabcpp	Transport, Inner Membrane	14glucan_p + atp_c + h2o_c --> h_c + adp_c + 14glucan_c + pi_c	['h_c', '14glucan_p', '14glucan_c', 'adp_c', 'pi_c', 'atp_c', 'h2o_c']	(b4034 and b4033 and b4032 and b4035)	b4032	P68183	1	malG		['Maltose transport system permease protein MalG']	MAMVQPKSQKARLFITHLLLLLFIAAIMFPLLMVVAISLRQGNFATGSLIPEQISWDHWKLALGFSVEQADGRITPPPFPVLLWLWNSVKVAGISAIGIVALSTTCAYAFARMRFPGKATLLKGMLIFQMFPAVLSLVALYALFDRLGEYIPFIGLNTHGGVIFAYLGGIALHVWTIKGYFETIDSSLEEAAALDGATPWQAFRLVLLPLSVPILAVVFILSFIAAITEVPVASLLLRDVNSYTLAVGMQQYLNPQNYLWGDFAAAAVMSALPITIVFLLAQRWLVNGLTAGGVKG	296	['PF00528']	['ecj:Y75_p3919', 'eco:b4032']	['NP_418456.1', 'NC_000913.3', 'YP_492175.1', 'NC_007779.1']	['GO:0043190; C:ATP-binding cassette (ABC) transporter complex; IDA:EcoCyc.', 'GO:0016020; C:membrane; IDA:UniProtKB.', 'GO:0015423; F:maltose-transporting ATPase activity; IDA:EcoCyc.', 'GO:0015768; P:maltose transport; IDA:EcoCyc.']	10	2R6G	{'A': ['P68187'], 'B': ['P68187'], 'E': ['P0AEX9'], 'G': ['P68183'], 'F': ['P02916']}	['A', 'B', 'E', 'G', 'F']	['ATP', 'MAL']	05-SEP-07	10.1038/NATURE06264	[('A', ['3.6.3.19']), ('B', ['3.6.3.19'])]	X-RAY DIFFRACTION	18033289	2.8	0.929546	P 1	MALG_ECOLI	296	3puxG	140	0.951	http://zhanglab.ccmb.med.umich.edu/QUARK/ecoli2/E12089/	E12089	template-based	1435	284	0.959459	TRUE	284	0.765792	1.14809	TRUE	0.622682	0.668919	0	0.668919
14GLUCANabcpp	Transport, Inner Membrane	14glucan_p + atp_c + h2o_c --> h_c + adp_c + 14glucan_c + pi_c	['h_c', '14glucan_p', '14glucan_c', 'adp_c', 'pi_c', 'atp_c', 'h2o_c']	(b4034 and b4033 and b4032 and b4035)	b4032	P68183	1	malG		['Maltose transport system permease protein MalG']	MAMVQPKSQKARLFITHLLLLLFIAAIMFPLLMVVAISLRQGNFATGSLIPEQISWDHWKLALGFSVEQADGRITPPPFPVLLWLWNSVKVAGISAIGIVALSTTCAYAFARMRFPGKATLLKGMLIFQMFPAVLSLVALYALFDRLGEYIPFIGLNTHGGVIFAYLGGIALHVWTIKGYFETIDSSLEEAAALDGATPWQAFRLVLLPLSVPILAVVFILSFIAAITEVPVASLLLRDVNSYTLAVGMQQYLNPQNYLWGDFAAAAVMSALPITIVFLLAQRWLVNGLTAGGVKG	296	['PF00528']	['ecj:Y75_p3919', 'eco:b4032']	['NP_418456.1', 'NC_000913.3', 'YP_492175.1', 'NC_007779.1']	['GO:0043190; C:ATP-binding cassette (ABC) transporter complex; IDA:EcoCyc.', 'GO:0016020; C:membrane; IDA:UniProtKB.', 'GO:0015423; F:maltose-transporting ATPase activity; IDA:EcoCyc.', 'GO:0015768; P:maltose transport; IDA:EcoCyc.']	10	3FH6	{'A': ['P68187'], 'C': ['P68187'], 'B': ['P68187'], 'D': ['P68187'], 'G': ['P68183'], 'F': ['P02916'], 'I': ['P68183'], 'H': ['P02916']}	['A', 'C', 'B', 'D', 'G', 'F', 'I', 'H']		08-DEC-08	10.1016/J.MOLCEL.2009.01.035	[('A', ['3.6.3.19']), ('C', ['3.6.3.19']), ('B', ['3.6.3.19']), ('D', ['3.6.3.19'])]	X-RAY DIFFRACTION	19250913	4.5	0.866839	I 2 2 2	MALG_ECOLI	296	3puxG	140	0.951	http://zhanglab.ccmb.med.umich.edu/QUARK/ecoli2/E12089/	E12089	template-based	1250	254	0.858108	TRUE	254	0.684899	1.02681	TRUE	0.534653	0.668919	0	0.668919
14GLUCANabcpp	Transport, Inner Membrane	14glucan_p + atp_c + h2o_c --> h_c + adp_c + 14glucan_c + pi_c	['h_c', '14glucan_p', '14glucan_c', 'adp_c', 'pi_c', 'atp_c', 'h2o_c']	(b4034 and b4033 and b4032 and b4035)	b4032	P68183	1	malG		['Maltose transport system permease protein MalG']	MAMVQPKSQKARLFITHLLLLLFIAAIMFPLLMVVAISLRQGNFATGSLIPEQISWDHWKLALGFSVEQADGRITPPPFPVLLWLWNSVKVAGISAIGIVALSTTCAYAFARMRFPGKATLLKGMLIFQMFPAVLSLVALYALFDRLGEYIPFIGLNTHGGVIFAYLGGIALHVWTIKGYFETIDSSLEEAAALDGATPWQAFRLVLLPLSVPILAVVFILSFIAAITEVPVASLLLRDVNSYTLAVGMQQYLNPQNYLWGDFAAAAVMSALPITIVFLLAQRWLVNGLTAGGVKG	296	['PF00528']	['ecj:Y75_p3919', 'eco:b4032']	['NP_418456.1', 'NC_000913.3', 'YP_492175.1', 'NC_007779.1']	['GO:0043190; C:ATP-binding cassette (ABC) transporter complex; IDA:EcoCyc.', 'GO:0016020; C:membrane; IDA:UniProtKB.', 'GO:0015423; F:maltose-transporting ATPase activity; IDA:EcoCyc.', 'GO:0015768; P:maltose transport; IDA:EcoCyc.']	10	3PV0	{'A': ['P68187'], 'B': ['P68187'], 'E': ['P0AEX9'], 'G': ['P68183'], 'F': ['P02916']}	['A', 'B', 'E', 'G', 'F']	['PGV', 'MAL']	06-DEC-10	10.1126/SCIENCE.1200767		X-RAY DIFFRACTION	21566157	3.1	0.91848	P 1	MALG_ECOLI	296	3puxG	140	0.951	http://zhanglab.ccmb.med.umich.edu/QUARK/ecoli2/E12089/	E12089	template-based	1425	282	0.952703	TRUE	282	0.760399	1.14	TRUE	0.610667	0.668919	0	0.668919
14GLUCANabcpp	Transport, Inner Membrane	14glucan_p + atp_c + h2o_c --> h_c + adp_c + 14glucan_c + pi_c	['h_c', '14glucan_p', '14glucan_c', 'adp_c', 'pi_c', 'atp_c', 'h2o_c']	(b4034 and b4033 and b4032 and b4035)	b4032	P68183	1	malG		['Maltose transport system permease protein MalG']	MAMVQPKSQKARLFITHLLLLLFIAAIMFPLLMVVAISLRQGNFATGSLIPEQISWDHWKLALGFSVEQADGRITPPPFPVLLWLWNSVKVAGISAIGIVALSTTCAYAFARMRFPGKATLLKGMLIFQMFPAVLSLVALYALFDRLGEYIPFIGLNTHGGVIFAYLGGIALHVWTIKGYFETIDSSLEEAAALDGATPWQAFRLVLLPLSVPILAVVFILSFIAAITEVPVASLLLRDVNSYTLAVGMQQYLNPQNYLWGDFAAAAVMSALPITIVFLLAQRWLVNGLTAGGVKG	296	['PF00528']	['ecj:Y75_p3919', 'eco:b4032']	['NP_418456.1', 'NC_000913.3', 'YP_492175.1', 'NC_007779.1']	['GO:0043190; C:ATP-binding cassette (ABC) transporter complex; IDA:EcoCyc.', 'GO:0016020; C:membrane; IDA:UniProtKB.', 'GO:0015423; F:maltose-transporting ATPase activity; IDA:EcoCyc.', 'GO:0015768; P:maltose transport; IDA:EcoCyc.']	10	3PUY	{'A': ['P68187'], 'B': ['P68187'], 'E': ['P0AEX9'], 'G': ['P68183'], 'F': ['P02916']}	['A', 'B', 'E', 'G', 'F']	['PGV', 'MG', 'ANP', 'MAL']	06-DEC-10	10.1126/SCIENCE.1200767		X-RAY DIFFRACTION	21566157	3.1	0.91848	P 1	MALG_ECOLI	296	3puxG	140	0.951	http://zhanglab.ccmb.med.umich.edu/QUARK/ecoli2/E12089/	E12089	template-based	1486	293	0.989865	TRUE	293	0.79006	1.18447	TRUE	0.633086	0.668919	0	0.668919
14GLUCANabcpp	Transport, Inner Membrane	14glucan_p + atp_c + h2o_c --> h_c + adp_c + 14glucan_c + pi_c	['h_c', '14glucan_p', '14glucan_c', 'adp_c', 'pi_c', 'atp_c', 'h2o_c']	(b4034 and b4033 and b4032 and b4035)	b4032	P68183	1	malG		['Maltose transport system permease protein MalG']	MAMVQPKSQKARLFITHLLLLLFIAAIMFPLLMVVAISLRQGNFATGSLIPEQISWDHWKLALGFSVEQADGRITPPPFPVLLWLWNSVKVAGISAIGIVALSTTCAYAFARMRFPGKATLLKGMLIFQMFPAVLSLVALYALFDRLGEYIPFIGLNTHGGVIFAYLGGIALHVWTIKGYFETIDSSLEEAAALDGATPWQAFRLVLLPLSVPILAVVFILSFIAAITEVPVASLLLRDVNSYTLAVGMQQYLNPQNYLWGDFAAAAVMSALPITIVFLLAQRWLVNGLTAGGVKG	296	['PF00528']	['ecj:Y75_p3919', 'eco:b4032']	['NP_418456.1', 'NC_000913.3', 'YP_492175.1', 'NC_007779.1']	['GO:0043190; C:ATP-binding cassette (ABC) transporter complex; IDA:EcoCyc.', 'GO:0016020; C:membrane; IDA:UniProtKB.', 'GO:0015423; F:maltose-transporting ATPase activity; IDA:EcoCyc.', 'GO:0015768; P:maltose transport; IDA:EcoCyc.']	10	4JBW	{'A': ['P68187'], 'C': ['P68187'], 'B': ['P68187'], 'D': ['P68187'], 'G': ['P68183'], 'F': ['P02916'], 'I': ['P68183'], 'H': ['P02916'], 'M': ['P69783'], 'O': ['P69783'], 'N': ['P69783'], 'P': ['P69783']}	['A', 'C', 'B', 'D', 'G', 'F', 'I', 'H', 'M', 'O', 'N', 'P']	['PGV']	20-FEB-13	10.1038/NATURE12232	[('A', ['3.6.3.19']), ('C', ['3.6.3.19']), ('B', ['3.6.3.19']), ('D', ['3.6.3.19']), ('M', ['2.7.1.-']), ('O', ['2.7.1.-']), ('N', ['2.7.1.-']), ('P', ['2.7.1.-'])]	X-RAY DIFFRACTION	23770568	3.91	0.888602	P 21 21 21	MALG_ECOLI	296	3puxG	140	0.951	http://zhanglab.ccmb.med.umich.edu/QUARK/ecoli2/E12089/	E12089	template-based	1450	286	0.966216	TRUE	286	0.771185	1.15618	TRUE	0.586283	0.668919	0	0.668919
14GLUCANabcpp	Transport, Inner Membrane	14glucan_p + atp_c + h2o_c --> h_c + adp_c + 14glucan_c + pi_c	['h_c', '14glucan_p', '14glucan_c', 'adp_c', 'pi_c', 'atp_c', 'h2o_c']	(b4034 and b4033 and b4032 and b4035)	b4033	P02916	1	malF		['Maltose transport system permease protein MalF']	MDVIKKKHWWQSDALKWSVLGLLGLLVGYLVVLMYAQGEYLFAITTLILSSAGLYIFANRKAYAWRYVYPGMAGMGLFVLFPLVCTIAIAFTNYSSTNQLTFERAQEVLLDRSWQAGKTYNFGLYPAGDEWQLALSDGETGKNYLSDAFKFGGEQKLQLKETTAQPEGERANLRVITQNRQALSDITAILPDGNKVMMSSLRQFSGTQPLYTLDGDGTLTNNQSGVKYRPNNQIGFYQSITADGNWGDEKLSPGYTVTTGWKNFTRVFTDEGIQKPFLAIFVWTVVFSLITVFLTVAVGMVLACLVQWEALRGKAVYRVLLILPYAVPSFISILIFKGLFNQSFGEINMMLSALFGVKPAWFSDPTTARTMLIIVNTWLGYPYMMILCMGLLKAIPDDL…	514	['PF00528', 'PF14785']	['ecj:Y75_p3920', 'eco:b4033']	['NP_418457.1', 'NC_000913.3', 'YP_492176.1', 'NC_007779.1']	['GO:0043190; C:ATP-binding cassette (ABC) transporter complex; IDA:EcoCyc.', 'GO:0016020; C:membrane; IDA:UniProtKB.', 'GO:0015423; F:maltose-transporting ATPase activity; IDA:EcoCyc.', 'GO:0006974; P:cellular response to DNA damage stimulus; IEP:EcoliWiki.', 'GO:0042956; P:maltodextrin transport; IEA:InterPro.', 'GO:0015768; P:maltose transport; IDA:EcoCyc.']	12	2R6G	{'A': ['P68187'], 'B': ['P68187'], 'E': ['P0AEX9'], 'G': ['P68183'], 'F': ['P02916']}	['A', 'B', 'E', 'G', 'F']	['ATP', 'MAL']	05-SEP-07	10.1038/NATURE06264	[('A', ['3.6.3.19']), ('B', ['3.6.3.19'])]	X-RAY DIFFRACTION	18033289	2.8	0.929546	P 1	MALF_ECOLI	514	2r6gF	174	0.907	http://zhanglab.ccmb.med.umich.edu/QUARK/ecoli2/E12088/	E12088	template-based	2534	490	0.953307	TRUE	490	1.32126	1.14073	TRUE	0.622682	0.521401	0.13035	0.651751
14GLUCANabcpp	Transport, Inner Membrane	14glucan_p + atp_c + h2o_c --> h_c + adp_c + 14glucan_c + pi_c	['h_c', '14glucan_p', '14glucan_c', 'adp_c', 'pi_c', 'atp_c', 'h2o_c']	(b4034 and b4033 and b4032 and b4035)	b4033	P02916	1	malF		['Maltose transport system permease protein MalF']	MDVIKKKHWWQSDALKWSVLGLLGLLVGYLVVLMYAQGEYLFAITTLILSSAGLYIFANRKAYAWRYVYPGMAGMGLFVLFPLVCTIAIAFTNYSSTNQLTFERAQEVLLDRSWQAGKTYNFGLYPAGDEWQLALSDGETGKNYLSDAFKFGGEQKLQLKETTAQPEGERANLRVITQNRQALSDITAILPDGNKVMMSSLRQFSGTQPLYTLDGDGTLTNNQSGVKYRPNNQIGFYQSITADGNWGDEKLSPGYTVTTGWKNFTRVFTDEGIQKPFLAIFVWTVVFSLITVFLTVAVGMVLACLVQWEALRGKAVYRVLLILPYAVPSFISILIFKGLFNQSFGEINMMLSALFGVKPAWFSDPTTARTMLIIVNTWLGYPYMMILCMGLLKAIPDDL…	514	['PF00528', 'PF14785']	['ecj:Y75_p3920', 'eco:b4033']	['NP_418457.1', 'NC_000913.3', 'YP_492176.1', 'NC_007779.1']	['GO:0043190; C:ATP-binding cassette (ABC) transporter complex; IDA:EcoCyc.', 'GO:0016020; C:membrane; IDA:UniProtKB.', 'GO:0015423; F:maltose-transporting ATPase activity; IDA:EcoCyc.', 'GO:0006974; P:cellular response to DNA damage stimulus; IEP:EcoliWiki.', 'GO:0042956; P:maltodextrin transport; IEA:InterPro.', 'GO:0015768; P:maltose transport; IDA:EcoCyc.']	12	3PUW	{'A': ['P68187'], 'B': ['P68187'], 'E': ['P0AEX9'], 'G': ['P68183'], 'F': ['P02916']}	['G', 'A', 'B', 'E', 'F']	['UMQ', 'PGV', 'ADP', 'MG', 'ALF', 'MAL']	06-DEC-10	10.1073/PNAS.1108858108	[('A', ['3.6.3.19']), ('B', ['3.6.3.19'])]	X-RAY DIFFRACTION	21825153	2.3	0.94799	P 1	MALF_ECOLI	514	2r6gF	174	0.907	http://zhanglab.ccmb.med.umich.edu/QUARK/ecoli2/E12088/	E12088	template-based	2541	490	0.953307	TRUE	490	1.32126	1.14073	TRUE	0.636895	0.521401	0.13035	0.651751
14GLUCANabcpp	Transport, Inner Membrane	14glucan_p + atp_c + h2o_c --> h_c + adp_c + 14glucan_c + pi_c	['h_c', '14glucan_p', '14glucan_c', 'adp_c', 'pi_c', 'atp_c', 'h2o_c']	(b4034 and b4033 and b4032 and b4035)	b4033	P02916	1	malF		['Maltose transport system permease protein MalF']	MDVIKKKHWWQSDALKWSVLGLLGLLVGYLVVLMYAQGEYLFAITTLILSSAGLYIFANRKAYAWRYVYPGMAGMGLFVLFPLVCTIAIAFTNYSSTNQLTFERAQEVLLDRSWQAGKTYNFGLYPAGDEWQLALSDGETGKNYLSDAFKFGGEQKLQLKETTAQPEGERANLRVITQNRQALSDITAILPDGNKVMMSSLRQFSGTQPLYTLDGDGTLTNNQSGVKYRPNNQIGFYQSITADGNWGDEKLSPGYTVTTGWKNFTRVFTDEGIQKPFLAIFVWTVVFSLITVFLTVAVGMVLACLVQWEALRGKAVYRVLLILPYAVPSFISILIFKGLFNQSFGEINMMLSALFGVKPAWFSDPTTARTMLIIVNTWLGYPYMMILCMGLLKAIPDDL…	514	['PF00528', 'PF14785']	['ecj:Y75_p3920', 'eco:b4033']	['NP_418457.1', 'NC_000913.3', 'YP_492176.1', 'NC_007779.1']	['GO:0043190; C:ATP-binding cassette (ABC) transporter complex; IDA:EcoCyc.', 'GO:0016020; C:membrane; IDA:UniProtKB.', 'GO:0015423; F:maltose-transporting ATPase activity; IDA:EcoCyc.', 'GO:0006974; P:cellular response to DNA damage stimulus; IEP:EcoliWiki.', 'GO:0042956; P:maltodextrin transport; IEA:InterPro.', 'GO:0015768; P:maltose transport; IDA:EcoCyc.']	12	3PUX	{'A': ['P68187'], 'B': ['P68187'], 'E': ['P0AEX9'], 'G': ['P68183'], 'F': ['P02916']}	['G', 'A', 'B', 'E', 'F']	['UMQ', 'BEF', 'PGV', 'ADP', 'MG', 'MAL']	06-DEC-10	10.1073/PNAS.1108858108	[('A', ['3.6.3.19']), ('B', ['3.6.3.19'])]	X-RAY DIFFRACTION	21825153	2.3	0.94799	P 1	MALF_ECOLI	514	2r6gF	174	0.907	http://zhanglab.ccmb.med.umich.edu/QUARK/ecoli2/E12088/	E12088	template-based	2541	490	0.953307	TRUE	490	1.32126	1.14073	TRUE	0.64263	0.521401	0.13035	0.651751
14GLUCANabcpp	Transport, Inner Membrane	14glucan_p + atp_c + h2o_c --> h_c + adp_c + 14glucan_c + pi_c	['h_c', '14glucan_p', '14glucan_c', 'adp_c', 'pi_c', 'atp_c', 'h2o_c']	(b4034 and b4033 and b4032 and b4035)	b4033	P02916	1	malF		['Maltose transport system permease protein MalF']	MDVIKKKHWWQSDALKWSVLGLLGLLVGYLVVLMYAQGEYLFAITTLILSSAGLYIFANRKAYAWRYVYPGMAGMGLFVLFPLVCTIAIAFTNYSSTNQLTFERAQEVLLDRSWQAGKTYNFGLYPAGDEWQLALSDGETGKNYLSDAFKFGGEQKLQLKETTAQPEGERANLRVITQNRQALSDITAILPDGNKVMMSSLRQFSGTQPLYTLDGDGTLTNNQSGVKYRPNNQIGFYQSITADGNWGDEKLSPGYTVTTGWKNFTRVFTDEGIQKPFLAIFVWTVVFSLITVFLTVAVGMVLACLVQWEALRGKAVYRVLLILPYAVPSFISILIFKGLFNQSFGEINMMLSALFGVKPAWFSDPTTARTMLIIVNTWLGYPYMMILCMGLLKAIPDDL…	514	['PF00528', 'PF14785']	['ecj:Y75_p3920', 'eco:b4033']	['NP_418457.1', 'NC_000913.3', 'YP_492176.1', 'NC_007779.1']	['GO:0043190; C:ATP-binding cassette (ABC) transporter complex; IDA:EcoCyc.', 'GO:0016020; C:membrane; IDA:UniProtKB.', 'GO:0015423; F:maltose-transporting ATPase activity; IDA:EcoCyc.', 'GO:0006974; P:cellular response to DNA damage stimulus; IEP:EcoliWiki.', 'GO:0042956; P:maltodextrin transport; IEA:InterPro.', 'GO:0015768; P:maltose transport; IDA:EcoCyc.']	12	3RLF	{'A': ['P68187'], 'B': ['P68187'], 'E': ['P0AEX9'], 'G': ['P68183'], 'F': ['P02916']}	['A', 'B', 'E', 'G', 'F']	['UMQ', 'PGV', 'MG', 'ANP', 'MAL']	19-APR-11	10.1073/PNAS.1108858108	[('A', ['3.6.3.19']), ('B', ['3.6.3.19'])]	X-RAY DIFFRACTION	21825153	2.2	0.951678	P 1	MALF_ECOLI	514	2r6gF	174	0.907	http://zhanglab.ccmb.med.umich.edu/QUARK/ecoli2/E12088/	E12088	template-based	2541	490	0.953307	TRUE	490	1.32126	1.14073	TRUE	0.625595	0.521401	0.13035	0.651751
14GLUCANabcpp	Transport, Inner Membrane	14glucan_p + atp_c + h2o_c --> h_c + adp_c + 14glucan_c + pi_c	['h_c', '14glucan_p', '14glucan_c', 'adp_c', 'pi_c', 'atp_c', 'h2o_c']	(b4034 and b4033 and b4032 and b4035)	b4033	P02916	1	malF		['Maltose transport system permease protein MalF']	MDVIKKKHWWQSDALKWSVLGLLGLLVGYLVVLMYAQGEYLFAITTLILSSAGLYIFANRKAYAWRYVYPGMAGMGLFVLFPLVCTIAIAFTNYSSTNQLTFERAQEVLLDRSWQAGKTYNFGLYPAGDEWQLALSDGETGKNYLSDAFKFGGEQKLQLKETTAQPEGERANLRVITQNRQALSDITAILPDGNKVMMSSLRQFSGTQPLYTLDGDGTLTNNQSGVKYRPNNQIGFYQSITADGNWGDEKLSPGYTVTTGWKNFTRVFTDEGIQKPFLAIFVWTVVFSLITVFLTVAVGMVLACLVQWEALRGKAVYRVLLILPYAVPSFISILIFKGLFNQSFGEINMMLSALFGVKPAWFSDPTTARTMLIIVNTWLGYPYMMILCMGLLKAIPDDL…	514	['PF00528', 'PF14785']	['ecj:Y75_p3920', 'eco:b4033']	['NP_418457.1', 'NC_000913.3', 'YP_492176.1', 'NC_007779.1']	['GO:0043190; C:ATP-binding cassette (ABC) transporter complex; IDA:EcoCyc.', 'GO:0016020; C:membrane; IDA:UniProtKB.', 'GO:0015423; F:maltose-transporting ATPase activity; IDA:EcoCyc.', 'GO:0006974; P:cellular response to DNA damage stimulus; IEP:EcoliWiki.', 'GO:0042956; P:maltodextrin transport; IEA:InterPro.', 'GO:0015768; P:maltose transport; IDA:EcoCyc.']	12	3PUV	{'A': ['P68187'], 'B': ['P68187'], 'E': ['P0AEX9'], 'G': ['P68183'], 'F': ['P02916']}	['A', 'B', 'E', 'F', 'G']	['UMQ', 'VO4', 'PGV', 'ADP', 'MG', 'MAL']	06-DEC-10	10.1073/PNAS.1108858108	[('A', ['3.6.3.19']), ('B', ['3.6.3.19'])]	X-RAY DIFFRACTION	21825153	2.4	0.944301	P 1	MALF_ECOLI	514	2r6gF	174	0.907	http://zhanglab.ccmb.med.umich.edu/QUARK/ecoli2/E12088/	E12088	template-based	2541	490	0.953307	TRUE	490	1.32126	1.14073	TRUE	0.636364	0.521401	0.13035	0.651751
14GLUCANabcpp	Transport, Inner Membrane	14glucan_p + atp_c + h2o_c --> h_c + adp_c + 14glucan_c + pi_c	['h_c', '14glucan_p', '14glucan_c', 'adp_c', 'pi_c', 'atp_c', 'h2o_c']	(b4034 and b4033 and b4032 and b4035)	b4033	P02916	1	malF		['Maltose transport system permease protein MalF']	MDVIKKKHWWQSDALKWSVLGLLGLLVGYLVVLMYAQGEYLFAITTLILSSAGLYIFANRKAYAWRYVYPGMAGMGLFVLFPLVCTIAIAFTNYSSTNQLTFERAQEVLLDRSWQAGKTYNFGLYPAGDEWQLALSDGETGKNYLSDAFKFGGEQKLQLKETTAQPEGERANLRVITQNRQALSDITAILPDGNKVMMSSLRQFSGTQPLYTLDGDGTLTNNQSGVKYRPNNQIGFYQSITADGNWGDEKLSPGYTVTTGWKNFTRVFTDEGIQKPFLAIFVWTVVFSLITVFLTVAVGMVLACLVQWEALRGKAVYRVLLILPYAVPSFISILIFKGLFNQSFGEINMMLSALFGVKPAWFSDPTTARTMLIIVNTWLGYPYMMILCMGLLKAIPDDL…	514	['PF00528', 'PF14785']	['ecj:Y75_p3920', 'eco:b4033']	['NP_418457.1', 'NC_000913.3', 'YP_492176.1', 'NC_007779.1']	['GO:0043190; C:ATP-binding cassette (ABC) transporter complex; IDA:EcoCyc.', 'GO:0016020; C:membrane; IDA:UniProtKB.', 'GO:0015423; F:maltose-transporting ATPase activity; IDA:EcoCyc.', 'GO:0006974; P:cellular response to DNA damage stimulus; IEP:EcoliWiki.', 'GO:0042956; P:maltodextrin transport; IEA:InterPro.', 'GO:0015768; P:maltose transport; IDA:EcoCyc.']	12	3PUZ	{'A': ['P68187'], 'B': ['P68187'], 'E': ['P0AEX9'], 'G': ['P68183'], 'F': ['P02916']}	['A', 'B', 'E', 'G', 'F']	['PGV', 'MG', 'ANP', 'MAL']	06-DEC-10	10.1126/SCIENCE.1200767		X-RAY DIFFRACTION	21566157	2.9	0.925858	P 1	MALF_ECOLI	514	2r6gF	174	0.907	http://zhanglab.ccmb.med.umich.edu/QUARK/ecoli2/E12088/	E12088	template-based	2473	481	0.935798	TRUE	481	1.29699	1.11978	TRUE	0.626802	0.521401	0.13035	0.651751
14GLUCANabcpp	Transport, Inner Membrane	14glucan_p + atp_c + h2o_c --> h_c + adp_c + 14glucan_c + pi_c	['h_c', '14glucan_p', '14glucan_c', 'adp_c', 'pi_c', 'atp_c', 'h2o_c']	(b4034 and b4033 and b4032 and b4035)	b4033	P02916	1	malF		['Maltose transport system permease protein MalF']	MDVIKKKHWWQSDALKWSVLGLLGLLVGYLVVLMYAQGEYLFAITTLILSSAGLYIFANRKAYAWRYVYPGMAGMGLFVLFPLVCTIAIAFTNYSSTNQLTFERAQEVLLDRSWQAGKTYNFGLYPAGDEWQLALSDGETGKNYLSDAFKFGGEQKLQLKETTAQPEGERANLRVITQNRQALSDITAILPDGNKVMMSSLRQFSGTQPLYTLDGDGTLTNNQSGVKYRPNNQIGFYQSITADGNWGDEKLSPGYTVTTGWKNFTRVFTDEGIQKPFLAIFVWTVVFSLITVFLTVAVGMVLACLVQWEALRGKAVYRVLLILPYAVPSFISILIFKGLFNQSFGEINMMLSALFGVKPAWFSDPTTARTMLIIVNTWLGYPYMMILCMGLLKAIPDDL…	514	['PF00528', 'PF14785']	['ecj:Y75_p3920', 'eco:b4033']	['NP_418457.1', 'NC_000913.3', 'YP_492176.1', 'NC_007779.1']	['GO:0043190; C:ATP-binding cassette (ABC) transporter complex; IDA:EcoCyc.', 'GO:0016020; C:membrane; IDA:UniProtKB.', 'GO:0015423; F:maltose-transporting ATPase activity; IDA:EcoCyc.', 'GO:0006974; P:cellular response to DNA damage stimulus; IEP:EcoliWiki.', 'GO:0042956; P:maltodextrin transport; IEA:InterPro.', 'GO:0015768; P:maltose transport; IDA:EcoCyc.']	12	4KHZ	{'A': ['C9QV42'], 'B': ['C9QV42'], 'E': ['P0AEX9'], 'G': ['C9QV46'], 'F': ['P02916']}	['A', 'B', 'E', 'G', 'F']	['GLC', 'PGV']	01-MAY-13	10.1073/PNAS.1311407110		X-RAY DIFFRACTION	24145421	2.9	0.925858	P 1	MALF_ECOLI	514	2r6gF	174	0.907	http://zhanglab.ccmb.med.umich.edu/QUARK/ecoli2/E12088/	E12088	template-based	2483	483	0.939689	TRUE	483	1.30239	1.12443	FALSE	0.633743	0.521401	0.13035	0.651751
14GLUCANabcpp	Transport, Inner Membrane	14glucan_p + atp_c + h2o_c --> h_c + adp_c + 14glucan_c + pi_c	['h_c', '14glucan_p', '14glucan_c', 'adp_c', 'pi_c', 'atp_c', 'h2o_c']	(b4034 and b4033 and b4032 and b4035)	b4033	P02916	1	malF		['Maltose transport system permease protein MalF']	MDVIKKKHWWQSDALKWSVLGLLGLLVGYLVVLMYAQGEYLFAITTLILSSAGLYIFANRKAYAWRYVYPGMAGMGLFVLFPLVCTIAIAFTNYSSTNQLTFERAQEVLLDRSWQAGKTYNFGLYPAGDEWQLALSDGETGKNYLSDAFKFGGEQKLQLKETTAQPEGERANLRVITQNRQALSDITAILPDGNKVMMSSLRQFSGTQPLYTLDGDGTLTNNQSGVKYRPNNQIGFYQSITADGNWGDEKLSPGYTVTTGWKNFTRVFTDEGIQKPFLAIFVWTVVFSLITVFLTVAVGMVLACLVQWEALRGKAVYRVLLILPYAVPSFISILIFKGLFNQSFGEINMMLSALFGVKPAWFSDPTTARTMLIIVNTWLGYPYMMILCMGLLKAIPDDL…	514	['PF00528', 'PF14785']	['ecj:Y75_p3920', 'eco:b4033']	['NP_418457.1', 'NC_000913.3', 'YP_492176.1', 'NC_007779.1']	['GO:0043190; C:ATP-binding cassette (ABC) transporter complex; IDA:EcoCyc.', 'GO:0016020; C:membrane; IDA:UniProtKB.', 'GO:0015423; F:maltose-transporting ATPase activity; IDA:EcoCyc.', 'GO:0006974; P:cellular response to DNA damage stimulus; IEP:EcoliWiki.', 'GO:0042956; P:maltodextrin transport; IEA:InterPro.', 'GO:0015768; P:maltose transport; IDA:EcoCyc.']	12	3FH6	{'A': ['P68187'], 'C': ['P68187'], 'B': ['P68187'], 'D': ['P68187'], 'G': ['P68183'], 'F': ['P02916'], 'I': ['P68183'], 'H': ['P02916']}	['A', 'C', 'B', 'D', 'G', 'F', 'I', 'H']		08-DEC-08	10.1016/J.MOLCEL.2009.01.035	[('A', ['3.6.3.19']), ('C', ['3.6.3.19']), ('B', ['3.6.3.19']), ('D', ['3.6.3.19'])]	X-RAY DIFFRACTION	19250913	4.5	0.866839	I 2 2 2	MALF_ECOLI	514	2r6gF	174	0.907	http://zhanglab.ccmb.med.umich.edu/QUARK/ecoli2/E12088/	E12088	template-based	1475	316	0.614786	TRUE	316	0.852078	0.735653	TRUE	0.534653	0.521401	0.13035	0.651751
14GLUCANabcpp	Transport, Inner Membrane	14glucan_p + atp_c + h2o_c --> h_c + adp_c + 14glucan_c + pi_c	['h_c', '14glucan_p', '14glucan_c', 'adp_c', 'pi_c', 'atp_c', 'h2o_c']	(b4034 and b4033 and b4032 and b4035)	b4033	P02916	1	malF		['Maltose transport system permease protein MalF']	MDVIKKKHWWQSDALKWSVLGLLGLLVGYLVVLMYAQGEYLFAITTLILSSAGLYIFANRKAYAWRYVYPGMAGMGLFVLFPLVCTIAIAFTNYSSTNQLTFERAQEVLLDRSWQAGKTYNFGLYPAGDEWQLALSDGETGKNYLSDAFKFGGEQKLQLKETTAQPEGERANLRVITQNRQALSDITAILPDGNKVMMSSLRQFSGTQPLYTLDGDGTLTNNQSGVKYRPNNQIGFYQSITADGNWGDEKLSPGYTVTTGWKNFTRVFTDEGIQKPFLAIFVWTVVFSLITVFLTVAVGMVLACLVQWEALRGKAVYRVLLILPYAVPSFISILIFKGLFNQSFGEINMMLSALFGVKPAWFSDPTTARTMLIIVNTWLGYPYMMILCMGLLKAIPDDL…	514	['PF00528', 'PF14785']	['ecj:Y75_p3920', 'eco:b4033']	['NP_418457.1', 'NC_000913.3', 'YP_492176.1', 'NC_007779.1']	['GO:0043190; C:ATP-binding cassette (ABC) transporter complex; IDA:EcoCyc.', 'GO:0016020; C:membrane; IDA:UniProtKB.', 'GO:0015423; F:maltose-transporting ATPase activity; IDA:EcoCyc.', 'GO:0006974; P:cellular response to DNA damage stimulus; IEP:EcoliWiki.', 'GO:0042956; P:maltodextrin transport; IEA:InterPro.', 'GO:0015768; P:maltose transport; IDA:EcoCyc.']	12	4KI0	{'A': ['C9QV42'], 'B': ['C9QV42'], 'E': ['P0AEX9'], 'G': ['C9QV46'], 'F': ['P02916']}	['A', 'B', 'E', 'G', 'F']	['UMQ', 'GLC', 'PGV', 'MG', 'ANP']	01-MAY-13	10.1073/PNAS.1311407110		X-RAY DIFFRACTION	24145421	2.38	0.945039	P 1	MALF_ECOLI	514	2r6gF	174	0.907	http://zhanglab.ccmb.med.umich.edu/QUARK/ecoli2/E12088/	E12088	template-based	2535	490	0.953307	TRUE	490	1.32126	1.14073	FALSE	0.644104	0.521401	0.13035	0.651751
14GLUCANabcpp	Transport, Inner Membrane	14glucan_p + atp_c + h2o_c --> h_c + adp_c + 14glucan_c + pi_c	['h_c', '14glucan_p', '14glucan_c', 'adp_c', 'pi_c', 'atp_c', 'h2o_c']	(b4034 and b4033 and b4032 and b4035)	b4033	P02916	1	malF		['Maltose transport system permease protein MalF']	MDVIKKKHWWQSDALKWSVLGLLGLLVGYLVVLMYAQGEYLFAITTLILSSAGLYIFANRKAYAWRYVYPGMAGMGLFVLFPLVCTIAIAFTNYSSTNQLTFERAQEVLLDRSWQAGKTYNFGLYPAGDEWQLALSDGETGKNYLSDAFKFGGEQKLQLKETTAQPEGERANLRVITQNRQALSDITAILPDGNKVMMSSLRQFSGTQPLYTLDGDGTLTNNQSGVKYRPNNQIGFYQSITADGNWGDEKLSPGYTVTTGWKNFTRVFTDEGIQKPFLAIFVWTVVFSLITVFLTVAVGMVLACLVQWEALRGKAVYRVLLILPYAVPSFISILIFKGLFNQSFGEINMMLSALFGVKPAWFSDPTTARTMLIIVNTWLGYPYMMILCMGLLKAIPDDL…	514	['PF00528', 'PF14785']	['ecj:Y75_p3920', 'eco:b4033']	['NP_418457.1', 'NC_000913.3', 'YP_492176.1', 'NC_007779.1']	['GO:0043190; C:ATP-binding cassette (ABC) transporter complex; IDA:EcoCyc.', 'GO:0016020; C:membrane; IDA:UniProtKB.', 'GO:0015423; F:maltose-transporting ATPase activity; IDA:EcoCyc.', 'GO:0006974; P:cellular response to DNA damage stimulus; IEP:EcoliWiki.', 'GO:0042956; P:maltodextrin transport; IEA:InterPro.', 'GO:0015768; P:maltose transport; IDA:EcoCyc.']	12	3PV0	{'A': ['P68187'], 'B': ['P68187'], 'E': ['P0AEX9'], 'G': ['P68183'], 'F': ['P02916']}	['A', 'B', 'E', 'G', 'F']	['PGV', 'MAL']	06-DEC-10	10.1126/SCIENCE.1200767		X-RAY DIFFRACTION	21566157	3.1	0.91848	P 1	MALF_ECOLI	514	2r6gF	174	0.907	http://zhanglab.ccmb.med.umich.edu/QUARK/ecoli2/E12088/	E12088	template-based	2483	483	0.939689	TRUE	483	1.30239	1.12443	TRUE	0.610667	0.521401	0.13035	0.651751
14GLUCANabcpp	Transport, Inner Membrane	14glucan_p + atp_c + h2o_c --> h_c + adp_c + 14glucan_c + pi_c	['h_c', '14glucan_p', '14glucan_c', 'adp_c', 'pi_c', 'atp_c', 'h2o_c']	(b4034 and b4033 and b4032 and b4035)	b4033	P02916	1	malF		['Maltose transport system permease protein MalF']	MDVIKKKHWWQSDALKWSVLGLLGLLVGYLVVLMYAQGEYLFAITTLILSSAGLYIFANRKAYAWRYVYPGMAGMGLFVLFPLVCTIAIAFTNYSSTNQLTFERAQEVLLDRSWQAGKTYNFGLYPAGDEWQLALSDGETGKNYLSDAFKFGGEQKLQLKETTAQPEGERANLRVITQNRQALSDITAILPDGNKVMMSSLRQFSGTQPLYTLDGDGTLTNNQSGVKYRPNNQIGFYQSITADGNWGDEKLSPGYTVTTGWKNFTRVFTDEGIQKPFLAIFVWTVVFSLITVFLTVAVGMVLACLVQWEALRGKAVYRVLLILPYAVPSFISILIFKGLFNQSFGEINMMLSALFGVKPAWFSDPTTARTMLIIVNTWLGYPYMMILCMGLLKAIPDDL…	514	['PF00528', 'PF14785']	['ecj:Y75_p3920', 'eco:b4033']	['NP_418457.1', 'NC_000913.3', 'YP_492176.1', 'NC_007779.1']	['GO:0043190; C:ATP-binding cassette (ABC) transporter complex; IDA:EcoCyc.', 'GO:0016020; C:membrane; IDA:UniProtKB.', 'GO:0015423; F:maltose-transporting ATPase activity; IDA:EcoCyc.', 'GO:0006974; P:cellular response to DNA damage stimulus; IEP:EcoliWiki.', 'GO:0042956; P:maltodextrin transport; IEA:InterPro.', 'GO:0015768; P:maltose transport; IDA:EcoCyc.']	12	3PUY	{'A': ['P68187'], 'B': ['P68187'], 'E': ['P0AEX9'], 'G': ['P68183'], 'F': ['P02916']}	['A', 'B', 'E', 'G', 'F']	['PGV', 'MG', 'ANP', 'MAL']	06-DEC-10	10.1126/SCIENCE.1200767		X-RAY DIFFRACTION	21566157	3.1	0.91848	P 1	MALF_ECOLI	514	2r6gF	174	0.907	http://zhanglab.ccmb.med.umich.edu/QUARK/ecoli2/E12088/	E12088	template-based	2541	490	0.953307	TRUE	490	1.32126	1.14073	TRUE	0.633086	0.521401	0.13035	0.651751
14GLUCANabcpp	Transport, Inner Membrane	14glucan_p + atp_c + h2o_c --> h_c + adp_c + 14glucan_c + pi_c	['h_c', '14glucan_p', '14glucan_c', 'adp_c', 'pi_c', 'atp_c', 'h2o_c']	(b4034 and b4033 and b4032 and b4035)	b4033	P02916	1	malF		['Maltose transport system permease protein MalF']	MDVIKKKHWWQSDALKWSVLGLLGLLVGYLVVLMYAQGEYLFAITTLILSSAGLYIFANRKAYAWRYVYPGMAGMGLFVLFPLVCTIAIAFTNYSSTNQLTFERAQEVLLDRSWQAGKTYNFGLYPAGDEWQLALSDGETGKNYLSDAFKFGGEQKLQLKETTAQPEGERANLRVITQNRQALSDITAILPDGNKVMMSSLRQFSGTQPLYTLDGDGTLTNNQSGVKYRPNNQIGFYQSITADGNWGDEKLSPGYTVTTGWKNFTRVFTDEGIQKPFLAIFVWTVVFSLITVFLTVAVGMVLACLVQWEALRGKAVYRVLLILPYAVPSFISILIFKGLFNQSFGEINMMLSALFGVKPAWFSDPTTARTMLIIVNTWLGYPYMMILCMGLLKAIPDDL…	514	['PF00528', 'PF14785']	['ecj:Y75_p3920', 'eco:b4033']	['NP_418457.1', 'NC_000913.3', 'YP_492176.1', 'NC_007779.1']	['GO:0043190; C:ATP-binding cassette (ABC) transporter complex; IDA:EcoCyc.', 'GO:0016020; C:membrane; IDA:UniProtKB.', 'GO:0015423; F:maltose-transporting ATPase activity; IDA:EcoCyc.', 'GO:0006974; P:cellular response to DNA damage stimulus; IEP:EcoliWiki.', 'GO:0042956; P:maltodextrin transport; IEA:InterPro.', 'GO:0015768; P:maltose transport; IDA:EcoCyc.']	12	4JBW	{'A': ['P68187'], 'C': ['P68187'], 'B': ['P68187'], 'D': ['P68187'], 'G': ['P68183'], 'F': ['P02916'], 'I': ['P68183'], 'H': ['P02916'], 'M': ['P69783'], 'O': ['P69783'], 'N': ['P69783'], 'P': ['P69783']}	['A', 'C', 'B', 'D', 'G', 'F', 'I', 'H', 'M', 'O', 'N', 'P']	['PGV']	20-FEB-13	10.1038/NATURE12232	[('A', ['3.6.3.19']), ('C', ['3.6.3.19']), ('B', ['3.6.3.19']), ('D', ['3.6.3.19']), ('M', ['2.7.1.-']), ('O', ['2.7.1.-']), ('N', ['2.7.1.-']), ('P', ['2.7.1.-'])]	X-RAY DIFFRACTION	23770568	3.91	0.888602	P 21 21 21	MALF_ECOLI	514	2r6gF	174	0.907	http://zhanglab.ccmb.med.umich.edu/QUARK/ecoli2/E12088/	E12088	template-based	2542	492	0.957198	TRUE	492	1.32665	1.14538	TRUE	0.586283	0.521401	0.13035	0.651751
14GLUCANabcpp	Transport, Inner Membrane	14glucan_p + atp_c + h2o_c --> h_c + adp_c + 14glucan_c + pi_c	['h_c', '14glucan_p', '14glucan_c', 'adp_c', 'pi_c', 'atp_c', 'h2o_c']	(b4034 and b4033 and b4032 and b4035)	b4034	P0AEX9	1	malE		['Maltodextrin-binding protein', 'MMBP', 'MBP', 'Maltose-binding periplasmic protein']	MKIKTGARILALSALTTMMFSASALAKIEEGKLVIWINGDKGYNGLAEVGKKFEKDTGIKVTVEHPDKLEEKFPQVAATGDGPDIIFWAHDRFGGYAQSGLLAEITPDKAFQDKLYPFTWDAVRYNGKLIAYPIAVEALSLIYNKDLLPNPPKTWEEIPALDKELKAKGKSALMFNLQEPYFTWPLIAADGGYAFKYENGKYDIKDVGVDNAGAKAGLTFLVDLIKNKHMNADTDYSIAEAAFNKGETAMTINGPWAWSNIDTSKVNYGVTVLPTFKGQPSKPFVGVLSAGINAASPNKELAKEFLENYLLTDEGLEAVNKDKPLGAVALKSYEEELAKDPRIAATMENAQKGEIMPNIPQMSAFWYAVRTAVINAASGRQTVDEALKDAQTRITK	396	['PF01547']	['ecj:Y75_p3921', 'eco:b4034']	['NP_418458.1', 'NC_000913.3', 'YP_492177.1', 'NC_007779.1']	['GO:0043190; C:ATP-binding cassette (ABC) transporter complex; IGI:EcoliWiki.', 'GO:0055052; C:ATP-binding cassette (ABC) transporter complex, substrate-binding subunit-containing; IDA:EcoCyc.', 'GO:1990060; C:maltose transport complex; IDA:EcoCyc.', 'GO:0030288; C:outer membrane-bounded periplasmic space; IDA:EcoCyc.', 'GO:0042597; C:periplasmic space; IDA:EcoliWiki.', 'GO:1901982; F:maltose bi…	150	1JVX	{'A': ['P0AEX9']}	['A']	['MAL']	31-AUG-01	10.1093/PROTEIN/15.11.895		X-RAY DIFFRACTION	12538909	2.5	0.940612	C 1 2 1	MALE_ECOLI	396	1anfA	13	0.857	http://zhanglab.ccmb.med.umich.edu/QUARK/ecoli2/E12087/	E12087	template-based	1907	367	0.926768	TRUE	368	0.989597	1.10897	TRUE	0.603774	0.444444	0.159091	0.603535
14GLUCANabcpp	Transport, Inner Membrane	14glucan_p + atp_c + h2o_c --> h_c + adp_c + 14glucan_c + pi_c	['h_c', '14glucan_p', '14glucan_c', 'adp_c', 'pi_c', 'atp_c', 'h2o_c']	(b4034 and b4033 and b4032 and b4035)	b4034	P0AEX9	1	malE		['Maltodextrin-binding protein', 'MMBP', 'MBP', 'Maltose-binding periplasmic protein']	MKIKTGARILALSALTTMMFSASALAKIEEGKLVIWINGDKGYNGLAEVGKKFEKDTGIKVTVEHPDKLEEKFPQVAATGDGPDIIFWAHDRFGGYAQSGLLAEITPDKAFQDKLYPFTWDAVRYNGKLIAYPIAVEALSLIYNKDLLPNPPKTWEEIPALDKELKAKGKSALMFNLQEPYFTWPLIAADGGYAFKYENGKYDIKDVGVDNAGAKAGLTFLVDLIKNKHMNADTDYSIAEAAFNKGETAMTINGPWAWSNIDTSKVNYGVTVLPTFKGQPSKPFVGVLSAGINAASPNKELAKEFLENYLLTDEGLEAVNKDKPLGAVALKSYEEELAKDPRIAATMENAQKGEIMPNIPQMSAFWYAVRTAVINAASGRQTVDEALKDAQTRITK	396	['PF01547']	['ecj:Y75_p3921', 'eco:b4034']	['NP_418458.1', 'NC_000913.3', 'YP_492177.1', 'NC_007779.1']	['GO:0043190; C:ATP-binding cassette (ABC) transporter complex; IGI:EcoliWiki.', 'GO:0055052; C:ATP-binding cassette (ABC) transporter complex, substrate-binding subunit-containing; IDA:EcoCyc.', 'GO:1990060; C:maltose transport complex; IDA:EcoCyc.', 'GO:0030288; C:outer membrane-bounded periplasmic space; IDA:EcoCyc.', 'GO:0042597; C:periplasmic space; IDA:EcoliWiki.', 'GO:1901982; F:maltose bi…	150	1MDQ	{'A': ['P0AEX9']}	['A']	['MAL']	10-AUG-94	10.1006/JMBI.1994.0059		X-RAY DIFFRACTION	7853407	1.9	0.962744	C 1 2 1	MALE_ECOLI	396	1anfA	13	0.857	http://zhanglab.ccmb.med.umich.edu/QUARK/ecoli2/E12087/	E12087	template-based	1926	369	0.931818	TRUE	370	0.99499	1.11501	TRUE	0.6469	0.444444	0.159091	0.603535
14GLUCANabcpp	Transport, Inner Membrane	14glucan_p + atp_c + h2o_c --> h_c + adp_c + 14glucan_c + pi_c	['h_c', '14glucan_p', '14glucan_c', 'adp_c', 'pi_c', 'atp_c', 'h2o_c']	(b4034 and b4033 and b4032 and b4035)	b4034	P0AEX9	1	malE		['Maltodextrin-binding protein', 'MMBP', 'MBP', 'Maltose-binding periplasmic protein']	MKIKTGARILALSALTTMMFSASALAKIEEGKLVIWINGDKGYNGLAEVGKKFEKDTGIKVTVEHPDKLEEKFPQVAATGDGPDIIFWAHDRFGGYAQSGLLAEITPDKAFQDKLYPFTWDAVRYNGKLIAYPIAVEALSLIYNKDLLPNPPKTWEEIPALDKELKAKGKSALMFNLQEPYFTWPLIAADGGYAFKYENGKYDIKDVGVDNAGAKAGLTFLVDLIKNKHMNADTDYSIAEAAFNKGETAMTINGPWAWSNIDTSKVNYGVTVLPTFKGQPSKPFVGVLSAGINAASPNKELAKEFLENYLLTDEGLEAVNKDKPLGAVALKSYEEELAKDPRIAATMENAQKGEIMPNIPQMSAFWYAVRTAVINAASGRQTVDEALKDAQTRITK	396	['PF01547']	['ecj:Y75_p3921', 'eco:b4034']	['NP_418458.1', 'NC_000913.3', 'YP_492177.1', 'NC_007779.1']	['GO:0043190; C:ATP-binding cassette (ABC) transporter complex; IGI:EcoliWiki.', 'GO:0055052; C:ATP-binding cassette (ABC) transporter complex, substrate-binding subunit-containing; IDA:EcoCyc.', 'GO:1990060; C:maltose transport complex; IDA:EcoCyc.', 'GO:0030288; C:outer membrane-bounded periplasmic space; IDA:EcoCyc.', 'GO:0042597; C:periplasmic space; IDA:EcoliWiki.', 'GO:1901982; F:maltose bi…	150	1EZ9	{'A': ['P0AEX9'], 'B': ['P0AEX9']}	['A', 'B']	['GLO', 'GLC']	10-MAY-00	10.1021/BI015784N		X-RAY DIFFRACTION	11790091	1.9	0.962744	P 1	MALE_ECOLI	396	1anfA	13	0.857	http://zhanglab.ccmb.med.umich.edu/QUARK/ecoli2/E12087/	E12087	template-based	1939	370	0.934343	TRUE	370	0.997687	1.11804	TRUE	0.644595	0.444444	0.159091	0.603535
14GLUCANabcpp	Transport, Inner Membrane	14glucan_p + atp_c + h2o_c --> h_c + adp_c + 14glucan_c + pi_c	['h_c', '14glucan_p', '14glucan_c', 'adp_c', 'pi_c', 'atp_c', 'h2o_c']	(b4034 and b4033 and b4032 and b4035)	b4034	P0AEX9	1	malE		['Maltodextrin-binding protein', 'MMBP', 'MBP', 'Maltose-binding periplasmic protein']	MKIKTGARILALSALTTMMFSASALAKIEEGKLVIWINGDKGYNGLAEVGKKFEKDTGIKVTVEHPDKLEEKFPQVAATGDGPDIIFWAHDRFGGYAQSGLLAEITPDKAFQDKLYPFTWDAVRYNGKLIAYPIAVEALSLIYNKDLLPNPPKTWEEIPALDKELKAKGKSALMFNLQEPYFTWPLIAADGGYAFKYENGKYDIKDVGVDNAGAKAGLTFLVDLIKNKHMNADTDYSIAEAAFNKGETAMTINGPWAWSNIDTSKVNYGVTVLPTFKGQPSKPFVGVLSAGINAASPNKELAKEFLENYLLTDEGLEAVNKDKPLGAVALKSYEEELAKDPRIAATMENAQKGEIMPNIPQMSAFWYAVRTAVINAASGRQTVDEALKDAQTRITK	396	['PF01547']	['ecj:Y75_p3921', 'eco:b4034']	['NP_418458.1', 'NC_000913.3', 'YP_492177.1', 'NC_007779.1']	['GO:0043190; C:ATP-binding cassette (ABC) transporter complex; IGI:EcoliWiki.', 'GO:0055052; C:ATP-binding cassette (ABC) transporter complex, substrate-binding subunit-containing; IDA:EcoCyc.', 'GO:1990060; C:maltose transport complex; IDA:EcoCyc.', 'GO:0030288; C:outer membrane-bounded periplasmic space; IDA:EcoCyc.', 'GO:0042597; C:periplasmic space; IDA:EcoliWiki.', 'GO:1901982; F:maltose bi…	150	1JVY	{'A': ['P0AEX9']}	['A']	['MAL', 'CME']	31-AUG-01	10.1093/PROTEIN/15.11.895		X-RAY DIFFRACTION	12538909	1.9	0.962744	C 1 2 1	MALE_ECOLI	396	1anfA	13	0.857	http://zhanglab.ccmb.med.umich.edu/QUARK/ecoli2/E12087/	E12087	template-based	1910	367	0.926768	TRUE	368	0.989597	1.10897	TRUE	0.636856	0.444444	0.159091	0.603535
14GLUCANabcpp	Transport, Inner Membrane	14glucan_p + atp_c + h2o_c --> h_c + adp_c + 14glucan_c + pi_c	['h_c', '14glucan_p', '14glucan_c', 'adp_c', 'pi_c', 'atp_c', 'h2o_c']	(b4034 and b4033 and b4032 and b4035)	b4034	P0AEX9	1	malE		['Maltodextrin-binding protein', 'MMBP', 'MBP', 'Maltose-binding periplasmic protein']	MKIKTGARILALSALTTMMFSASALAKIEEGKLVIWINGDKGYNGLAEVGKKFEKDTGIKVTVEHPDKLEEKFPQVAATGDGPDIIFWAHDRFGGYAQSGLLAEITPDKAFQDKLYPFTWDAVRYNGKLIAYPIAVEALSLIYNKDLLPNPPKTWEEIPALDKELKAKGKSALMFNLQEPYFTWPLIAADGGYAFKYENGKYDIKDVGVDNAGAKAGLTFLVDLIKNKHMNADTDYSIAEAAFNKGETAMTINGPWAWSNIDTSKVNYGVTVLPTFKGQPSKPFVGVLSAGINAASPNKELAKEFLENYLLTDEGLEAVNKDKPLGAVALKSYEEELAKDPRIAATMENAQKGEIMPNIPQMSAFWYAVRTAVINAASGRQTVDEALKDAQTRITK	396	['PF01547']	['ecj:Y75_p3921', 'eco:b4034']	['NP_418458.1', 'NC_000913.3', 'YP_492177.1', 'NC_007779.1']	['GO:0043190; C:ATP-binding cassette (ABC) transporter complex; IGI:EcoliWiki.', 'GO:0055052; C:ATP-binding cassette (ABC) transporter complex, substrate-binding subunit-containing; IDA:EcoCyc.', 'GO:1990060; C:maltose transport complex; IDA:EcoCyc.', 'GO:0030288; C:outer membrane-bounded periplasmic space; IDA:EcoCyc.', 'GO:0042597; C:periplasmic space; IDA:EcoliWiki.', 'GO:1901982; F:maltose bi…	150	1N3X	{'A': ['P0AEX9']}	['A']		29-OCT-02	10.1074/JBC.M301004200		X-RAY DIFFRACTION	12794084	2.5	0.940612	P 1 21 1	MALE_ECOLI	396	1anfA	13	0.857	http://zhanglab.ccmb.med.umich.edu/QUARK/ecoli2/E12087/	E12087	template-based	1912	366	0.924242	TRUE	366	0.986901	1.10595	TRUE	0.650273	0.444444	0.159091	0.603535
14GLUCANabcpp	Transport, Inner Membrane	14glucan_p + atp_c + h2o_c --> h_c + adp_c + 14glucan_c + pi_c	['h_c', '14glucan_p', '14glucan_c', 'adp_c', 'pi_c', 'atp_c', 'h2o_c']	(b4034 and b4033 and b4032 and b4035)	b4034	P0AEX9	1	malE		['Maltodextrin-binding protein', 'MMBP', 'MBP', 'Maltose-binding periplasmic protein']	MKIKTGARILALSALTTMMFSASALAKIEEGKLVIWINGDKGYNGLAEVGKKFEKDTGIKVTVEHPDKLEEKFPQVAATGDGPDIIFWAHDRFGGYAQSGLLAEITPDKAFQDKLYPFTWDAVRYNGKLIAYPIAVEALSLIYNKDLLPNPPKTWEEIPALDKELKAKGKSALMFNLQEPYFTWPLIAADGGYAFKYENGKYDIKDVGVDNAGAKAGLTFLVDLIKNKHMNADTDYSIAEAAFNKGETAMTINGPWAWSNIDTSKVNYGVTVLPTFKGQPSKPFVGVLSAGINAASPNKELAKEFLENYLLTDEGLEAVNKDKPLGAVALKSYEEELAKDPRIAATMENAQKGEIMPNIPQMSAFWYAVRTAVINAASGRQTVDEALKDAQTRITK	396	['PF01547']	['ecj:Y75_p3921', 'eco:b4034']	['NP_418458.1', 'NC_000913.3', 'YP_492177.1', 'NC_007779.1']	['GO:0043190; C:ATP-binding cassette (ABC) transporter complex; IGI:EcoliWiki.', 'GO:0055052; C:ATP-binding cassette (ABC) transporter complex, substrate-binding subunit-containing; IDA:EcoCyc.', 'GO:1990060; C:maltose transport complex; IDA:EcoCyc.', 'GO:0030288; C:outer membrane-bounded periplasmic space; IDA:EcoCyc.', 'GO:0042597; C:periplasmic space; IDA:EcoliWiki.', 'GO:1901982; F:maltose bi…	150	1FQC	{'A': ['P0AEX9']}	['A']	['GLO', 'GLC']	04-SEP-00	10.1006/JMBI.2001.4456		X-RAY DIFFRACTION	11237621	2.3	0.94799	C 1 2 1	MALE_ECOLI	396	1anfA	13	0.857	http://zhanglab.ccmb.med.umich.edu/QUARK/ecoli2/E12087/	E12087	template-based	1933	369	0.931818	TRUE	369	0.99499	1.11501	TRUE	0.664865	0.444444	0.159091	0.603535
14GLUCANabcpp	Transport, Inner Membrane	14glucan_p + atp_c + h2o_c --> h_c + adp_c + 14glucan_c + pi_c	['h_c', '14glucan_p', '14glucan_c', 'adp_c', 'pi_c', 'atp_c', 'h2o_c']	(b4034 and b4033 and b4032 and b4035)	b4034	P0AEX9	1	malE		['Maltodextrin-binding protein', 'MMBP', 'MBP', 'Maltose-binding periplasmic protein']	MKIKTGARILALSALTTMMFSASALAKIEEGKLVIWINGDKGYNGLAEVGKKFEKDTGIKVTVEHPDKLEEKFPQVAATGDGPDIIFWAHDRFGGYAQSGLLAEITPDKAFQDKLYPFTWDAVRYNGKLIAYPIAVEALSLIYNKDLLPNPPKTWEEIPALDKELKAKGKSALMFNLQEPYFTWPLIAADGGYAFKYENGKYDIKDVGVDNAGAKAGLTFLVDLIKNKHMNADTDYSIAEAAFNKGETAMTINGPWAWSNIDTSKVNYGVTVLPTFKGQPSKPFVGVLSAGINAASPNKELAKEFLENYLLTDEGLEAVNKDKPLGAVALKSYEEELAKDPRIAATMENAQKGEIMPNIPQMSAFWYAVRTAVINAASGRQTVDEALKDAQTRITK	396	['PF01547']	['ecj:Y75_p3921', 'eco:b4034']	['NP_418458.1', 'NC_000913.3', 'YP_492177.1', 'NC_007779.1']	['GO:0043190; C:ATP-binding cassette (ABC) transporter complex; IGI:EcoliWiki.', 'GO:0055052; C:ATP-binding cassette (ABC) transporter complex, substrate-binding subunit-containing; IDA:EcoCyc.', 'GO:1990060; C:maltose transport complex; IDA:EcoCyc.', 'GO:0030288; C:outer membrane-bounded periplasmic space; IDA:EcoCyc.', 'GO:0042597; C:periplasmic space; IDA:EcoliWiki.', 'GO:1901982; F:maltose bi…	150	3PUX	{'A': ['P68187'], 'B': ['P68187'], 'E': ['P0AEX9'], 'G': ['P68183'], 'F': ['P02916']}	['G', 'A', 'B', 'E', 'F']	['UMQ', 'BEF', 'PGV', 'ADP', 'MG', 'MAL']	06-DEC-10	10.1073/PNAS.1108858108	[('A', ['3.6.3.19']), ('B', ['3.6.3.19'])]	X-RAY DIFFRACTION	21825153	2.3	0.94799	P 1	MALE_ECOLI	396	1anfA	13	0.857	http://zhanglab.ccmb.med.umich.edu/QUARK/ecoli2/E12087/	E12087	template-based	1939	370	0.934343	TRUE	370	0.997687	1.11804	TRUE	0.64263	0.444444	0.159091	0.603535
14GLUCANabcpp	Transport, Inner Membrane	14glucan_p + atp_c + h2o_c --> h_c + adp_c + 14glucan_c + pi_c	['h_c', '14glucan_p', '14glucan_c', 'adp_c', 'pi_c', 'atp_c', 'h2o_c']	(b4034 and b4033 and b4032 and b4035)	b4034	P0AEX9	1	malE		['Maltodextrin-binding protein', 'MMBP', 'MBP', 'Maltose-binding periplasmic protein']	MKIKTGARILALSALTTMMFSASALAKIEEGKLVIWINGDKGYNGLAEVGKKFEKDTGIKVTVEHPDKLEEKFPQVAATGDGPDIIFWAHDRFGGYAQSGLLAEITPDKAFQDKLYPFTWDAVRYNGKLIAYPIAVEALSLIYNKDLLPNPPKTWEEIPALDKELKAKGKSALMFNLQEPYFTWPLIAADGGYAFKYENGKYDIKDVGVDNAGAKAGLTFLVDLIKNKHMNADTDYSIAEAAFNKGETAMTINGPWAWSNIDTSKVNYGVTVLPTFKGQPSKPFVGVLSAGINAASPNKELAKEFLENYLLTDEGLEAVNKDKPLGAVALKSYEEELAKDPRIAATMENAQKGEIMPNIPQMSAFWYAVRTAVINAASGRQTVDEALKDAQTRITK	396	['PF01547']	['ecj:Y75_p3921', 'eco:b4034']	['NP_418458.1', 'NC_000913.3', 'YP_492177.1', 'NC_007779.1']	['GO:0043190; C:ATP-binding cassette (ABC) transporter complex; IGI:EcoliWiki.', 'GO:0055052; C:ATP-binding cassette (ABC) transporter complex, substrate-binding subunit-containing; IDA:EcoCyc.', 'GO:1990060; C:maltose transport complex; IDA:EcoCyc.', 'GO:0030288; C:outer membrane-bounded periplasmic space; IDA:EcoCyc.', 'GO:0042597; C:periplasmic space; IDA:EcoliWiki.', 'GO:1901982; F:maltose bi…	150	1OMP	{'A': ['P0AEX9']}	['A']		14-SEP-92	10.1021/BI00159A003		X-RAY DIFFRACTION	1420181	1.8	0.966433	P 1	MALE_ECOLI	396	1anfA	13	0.857	http://zhanglab.ccmb.med.umich.edu/QUARK/ecoli2/E12087/	E12087	template-based	1939	370	0.934343	TRUE	370	0.997687	1.11804	TRUE	0.645946	0.444444	0.159091	0.603535
14GLUCANabcpp	Transport, Inner Membrane	14glucan_p + atp_c + h2o_c --> h_c + adp_c + 14glucan_c + pi_c	['h_c', '14glucan_p', '14glucan_c', 'adp_c', 'pi_c', 'atp_c', 'h2o_c']	(b4034 and b4033 and b4032 and b4035)	b4034	P0AEX9	1	malE		['Maltodextrin-binding protein', 'MMBP', 'MBP', 'Maltose-binding periplasmic protein']	MKIKTGARILALSALTTMMFSASALAKIEEGKLVIWINGDKGYNGLAEVGKKFEKDTGIKVTVEHPDKLEEKFPQVAATGDGPDIIFWAHDRFGGYAQSGLLAEITPDKAFQDKLYPFTWDAVRYNGKLIAYPIAVEALSLIYNKDLLPNPPKTWEEIPALDKELKAKGKSALMFNLQEPYFTWPLIAADGGYAFKYENGKYDIKDVGVDNAGAKAGLTFLVDLIKNKHMNADTDYSIAEAAFNKGETAMTINGPWAWSNIDTSKVNYGVTVLPTFKGQPSKPFVGVLSAGINAASPNKELAKEFLENYLLTDEGLEAVNKDKPLGAVALKSYEEELAKDPRIAATMENAQKGEIMPNIPQMSAFWYAVRTAVINAASGRQTVDEALKDAQTRITK	396	['PF01547']	['ecj:Y75_p3921', 'eco:b4034']	['NP_418458.1', 'NC_000913.3', 'YP_492177.1', 'NC_007779.1']	['GO:0043190; C:ATP-binding cassette (ABC) transporter complex; IGI:EcoliWiki.', 'GO:0055052; C:ATP-binding cassette (ABC) transporter complex, substrate-binding subunit-containing; IDA:EcoCyc.', 'GO:1990060; C:maltose transport complex; IDA:EcoCyc.', 'GO:0030288; C:outer membrane-bounded periplasmic space; IDA:EcoCyc.', 'GO:0042597; C:periplasmic space; IDA:EcoliWiki.', 'GO:1901982; F:maltose bi…	150	3RLF	{'A': ['P68187'], 'B': ['P68187'], 'E': ['P0AEX9'], 'G': ['P68183'], 'F': ['P02916']}	['A', 'B', 'E', 'G', 'F']	['UMQ', 'PGV', 'MG', 'ANP', 'MAL']	19-APR-11	10.1073/PNAS.1108858108	[('A', ['3.6.3.19']), ('B', ['3.6.3.19'])]	X-RAY DIFFRACTION	21825153	2.2	0.951678	P 1	MALE_ECOLI	396	1anfA	13	0.857	http://zhanglab.ccmb.med.umich.edu/QUARK/ecoli2/E12087/	E12087	template-based	1939	370	0.934343	TRUE	370	0.997687	1.11804	TRUE	0.625595	0.444444	0.159091	0.603535
14GLUCANabcpp	Transport, Inner Membrane	14glucan_p + atp_c + h2o_c --> h_c + adp_c + 14glucan_c + pi_c	['h_c', '14glucan_p', '14glucan_c', 'adp_c', 'pi_c', 'atp_c', 'h2o_c']	(b4034 and b4033 and b4032 and b4035)	b4034	P0AEX9	1	malE		['Maltodextrin-binding protein', 'MMBP', 'MBP', 'Maltose-binding periplasmic protein']	MKIKTGARILALSALTTMMFSASALAKIEEGKLVIWINGDKGYNGLAEVGKKFEKDTGIKVTVEHPDKLEEKFPQVAATGDGPDIIFWAHDRFGGYAQSGLLAEITPDKAFQDKLYPFTWDAVRYNGKLIAYPIAVEALSLIYNKDLLPNPPKTWEEIPALDKELKAKGKSALMFNLQEPYFTWPLIAADGGYAFKYENGKYDIKDVGVDNAGAKAGLTFLVDLIKNKHMNADTDYSIAEAAFNKGETAMTINGPWAWSNIDTSKVNYGVTVLPTFKGQPSKPFVGVLSAGINAASPNKELAKEFLENYLLTDEGLEAVNKDKPLGAVALKSYEEELAKDPRIAATMENAQKGEIMPNIPQMSAFWYAVRTAVINAASGRQTVDEALKDAQTRITK	396	['PF01547']	['ecj:Y75_p3921', 'eco:b4034']	['NP_418458.1', 'NC_000913.3', 'YP_492177.1', 'NC_007779.1']	['GO:0043190; C:ATP-binding cassette (ABC) transporter complex; IGI:EcoliWiki.', 'GO:0055052; C:ATP-binding cassette (ABC) transporter complex, substrate-binding subunit-containing; IDA:EcoCyc.', 'GO:1990060; C:maltose transport complex; IDA:EcoCyc.', 'GO:0030288; C:outer membrane-bounded periplasmic space; IDA:EcoCyc.', 'GO:0042597; C:periplasmic space; IDA:EcoliWiki.', 'GO:1901982; F:maltose bi…	150	3MBP	{'A': ['P0AEX9']}	['A']	['GLC']	25-JUN-97	10.1016/S0969-2126(97)00253-0		X-RAY DIFFRACTION	9309217	1.7	0.970122	C 1 2 1	MALE_ECOLI	396	1anfA	13	0.857	http://zhanglab.ccmb.med.umich.edu/QUARK/ecoli2/E12087/	E12087	template-based	1939	370	0.934343	TRUE	370	0.997687	1.11804	TRUE	0.654054	0.444444	0.159091	0.603535
14GLUCANabcpp	Transport, Inner Membrane	14glucan_p + atp_c + h2o_c --> h_c + adp_c + 14glucan_c + pi_c	['h_c', '14glucan_p', '14glucan_c', 'adp_c', 'pi_c', 'atp_c', 'h2o_c']	(b4034 and b4033 and b4032 and b4035)	b4034	P0AEX9	1	malE		['Maltodextrin-binding protein', 'MMBP', 'MBP', 'Maltose-binding periplasmic protein']	MKIKTGARILALSALTTMMFSASALAKIEEGKLVIWINGDKGYNGLAEVGKKFEKDTGIKVTVEHPDKLEEKFPQVAATGDGPDIIFWAHDRFGGYAQSGLLAEITPDKAFQDKLYPFTWDAVRYNGKLIAYPIAVEALSLIYNKDLLPNPPKTWEEIPALDKELKAKGKSALMFNLQEPYFTWPLIAADGGYAFKYENGKYDIKDVGVDNAGAKAGLTFLVDLIKNKHMNADTDYSIAEAAFNKGETAMTINGPWAWSNIDTSKVNYGVTVLPTFKGQPSKPFVGVLSAGINAASPNKELAKEFLENYLLTDEGLEAVNKDKPLGAVALKSYEEELAKDPRIAATMENAQKGEIMPNIPQMSAFWYAVRTAVINAASGRQTVDEALKDAQTRITK	396	['PF01547']	['ecj:Y75_p3921', 'eco:b4034']	['NP_418458.1', 'NC_000913.3', 'YP_492177.1', 'NC_007779.1']	['GO:0043190; C:ATP-binding cassette (ABC) transporter complex; IGI:EcoliWiki.', 'GO:0055052; C:ATP-binding cassette (ABC) transporter complex, substrate-binding subunit-containing; IDA:EcoCyc.', 'GO:1990060; C:maltose transport complex; IDA:EcoCyc.', 'GO:0030288; C:outer membrane-bounded periplasmic space; IDA:EcoCyc.', 'GO:0042597; C:periplasmic space; IDA:EcoliWiki.', 'GO:1901982; F:maltose bi…	150	1FQB	{'A': ['P0AEX9']}	['A']	['GLC', 'SOR']	04-SEP-00	10.1006/JMBI.2001.4456		X-RAY DIFFRACTION	11237621	1.9	0.962744	P 1 21 1	MALE_ECOLI	396	1anfA	13	0.857	http://zhanglab.ccmb.med.umich.edu/QUARK/ecoli2/E12087/	E12087	template-based	1933	369	0.931818	TRUE	369	0.99499	1.11501	TRUE	0.659459	0.444444	0.159091	0.603535
14GLUCANabcpp	Transport, Inner Membrane	14glucan_p + atp_c + h2o_c --> h_c + adp_c + 14glucan_c + pi_c	['h_c', '14glucan_p', '14glucan_c', 'adp_c', 'pi_c', 'atp_c', 'h2o_c']	(b4034 and b4033 and b4032 and b4035)	b4034	P0AEX9	1	malE		['Maltodextrin-binding protein', 'MMBP', 'MBP', 'Maltose-binding periplasmic protein']	MKIKTGARILALSALTTMMFSASALAKIEEGKLVIWINGDKGYNGLAEVGKKFEKDTGIKVTVEHPDKLEEKFPQVAATGDGPDIIFWAHDRFGGYAQSGLLAEITPDKAFQDKLYPFTWDAVRYNGKLIAYPIAVEALSLIYNKDLLPNPPKTWEEIPALDKELKAKGKSALMFNLQEPYFTWPLIAADGGYAFKYENGKYDIKDVGVDNAGAKAGLTFLVDLIKNKHMNADTDYSIAEAAFNKGETAMTINGPWAWSNIDTSKVNYGVTVLPTFKGQPSKPFVGVLSAGINAASPNKELAKEFLENYLLTDEGLEAVNKDKPLGAVALKSYEEELAKDPRIAATMENAQKGEIMPNIPQMSAFWYAVRTAVINAASGRQTVDEALKDAQTRITK	396	['PF01547']	['ecj:Y75_p3921', 'eco:b4034']	['NP_418458.1', 'NC_000913.3', 'YP_492177.1', 'NC_007779.1']	['GO:0043190; C:ATP-binding cassette (ABC) transporter complex; IGI:EcoliWiki.', 'GO:0055052; C:ATP-binding cassette (ABC) transporter complex, substrate-binding subunit-containing; IDA:EcoCyc.', 'GO:1990060; C:maltose transport complex; IDA:EcoCyc.', 'GO:0030288; C:outer membrane-bounded periplasmic space; IDA:EcoCyc.', 'GO:0042597; C:periplasmic space; IDA:EcoliWiki.', 'GO:1901982; F:maltose bi…	150	1ZJL	{'A': ['P0AEX9']}	['A']	['ZN']	29-APR-05	10.1016/J.JMB.2005.10.016		X-RAY DIFFRACTION	16288781	2	0.959056	P 32	MALE_ECOLI	396	1anfA	13	0.857	http://zhanglab.ccmb.med.umich.edu/QUARK/ecoli2/E12087/	E12087	template-based	1898	365	0.921717	TRUE	365	0.984205	1.10293	TRUE	0.681081	0.444444	0.159091	0.603535
14GLUCANabcpp	Transport, Inner Membrane	14glucan_p + atp_c + h2o_c --> h_c + adp_c + 14glucan_c + pi_c	['h_c', '14glucan_p', '14glucan_c', 'adp_c', 'pi_c', 'atp_c', 'h2o_c']	(b4034 and b4033 and b4032 and b4035)	b4034	P0AEX9	1	malE		['Maltodextrin-binding protein', 'MMBP', 'MBP', 'Maltose-binding periplasmic protein']	MKIKTGARILALSALTTMMFSASALAKIEEGKLVIWINGDKGYNGLAEVGKKFEKDTGIKVTVEHPDKLEEKFPQVAATGDGPDIIFWAHDRFGGYAQSGLLAEITPDKAFQDKLYPFTWDAVRYNGKLIAYPIAVEALSLIYNKDLLPNPPKTWEEIPALDKELKAKGKSALMFNLQEPYFTWPLIAADGGYAFKYENGKYDIKDVGVDNAGAKAGLTFLVDLIKNKHMNADTDYSIAEAAFNKGETAMTINGPWAWSNIDTSKVNYGVTVLPTFKGQPSKPFVGVLSAGINAASPNKELAKEFLENYLLTDEGLEAVNKDKPLGAVALKSYEEELAKDPRIAATMENAQKGEIMPNIPQMSAFWYAVRTAVINAASGRQTVDEALKDAQTRITK	396	['PF01547']	['ecj:Y75_p3921', 'eco:b4034']	['NP_418458.1', 'NC_000913.3', 'YP_492177.1', 'NC_007779.1']	['GO:0043190; C:ATP-binding cassette (ABC) transporter complex; IGI:EcoliWiki.', 'GO:0055052; C:ATP-binding cassette (ABC) transporter complex, substrate-binding subunit-containing; IDA:EcoCyc.', 'GO:1990060; C:maltose transport complex; IDA:EcoCyc.', 'GO:0030288; C:outer membrane-bounded periplasmic space; IDA:EcoCyc.', 'GO:0042597; C:periplasmic space; IDA:EcoliWiki.', 'GO:1901982; F:maltose bi…	150	3PUW	{'A': ['P68187'], 'B': ['P68187'], 'E': ['P0AEX9'], 'G': ['P68183'], 'F': ['P02916']}	['G', 'A', 'B', 'E', 'F']	['UMQ', 'PGV', 'ADP', 'MG', 'ALF', 'MAL']	06-DEC-10	10.1073/PNAS.1108858108	[('A', ['3.6.3.19']), ('B', ['3.6.3.19'])]	X-RAY DIFFRACTION	21825153	2.3	0.94799	P 1	MALE_ECOLI	396	1anfA	13	0.857	http://zhanglab.ccmb.med.umich.edu/QUARK/ecoli2/E12087/	E12087	template-based	1939	370	0.934343	TRUE	370	0.997687	1.11804	TRUE	0.636895	0.444444	0.159091	0.603535
14GLUCANabcpp	Transport, Inner Membrane	14glucan_p + atp_c + h2o_c --> h_c + adp_c + 14glucan_c + pi_c	['h_c', '14glucan_p', '14glucan_c', 'adp_c', 'pi_c', 'atp_c', 'h2o_c']	(b4034 and b4033 and b4032 and b4035)	b4034	P0AEX9	1	malE		['Maltodextrin-binding protein', 'MMBP', 'MBP', 'Maltose-binding periplasmic protein']	MKIKTGARILALSALTTMMFSASALAKIEEGKLVIWINGDKGYNGLAEVGKKFEKDTGIKVTVEHPDKLEEKFPQVAATGDGPDIIFWAHDRFGGYAQSGLLAEITPDKAFQDKLYPFTWDAVRYNGKLIAYPIAVEALSLIYNKDLLPNPPKTWEEIPALDKELKAKGKSALMFNLQEPYFTWPLIAADGGYAFKYENGKYDIKDVGVDNAGAKAGLTFLVDLIKNKHMNADTDYSIAEAAFNKGETAMTINGPWAWSNIDTSKVNYGVTVLPTFKGQPSKPFVGVLSAGINAASPNKELAKEFLENYLLTDEGLEAVNKDKPLGAVALKSYEEELAKDPRIAATMENAQKGEIMPNIPQMSAFWYAVRTAVINAASGRQTVDEALKDAQTRITK	396	['PF01547']	['ecj:Y75_p3921', 'eco:b4034']	['NP_418458.1', 'NC_000913.3', 'YP_492177.1', 'NC_007779.1']	['GO:0043190; C:ATP-binding cassette (ABC) transporter complex; IGI:EcoliWiki.', 'GO:0055052; C:ATP-binding cassette (ABC) transporter complex, substrate-binding subunit-containing; IDA:EcoCyc.', 'GO:1990060; C:maltose transport complex; IDA:EcoCyc.', 'GO:0030288; C:outer membrane-bounded periplasmic space; IDA:EcoCyc.', 'GO:0042597; C:periplasmic space; IDA:EcoliWiki.', 'GO:1901982; F:maltose bi…	150	1PEB	{'A': ['P0AEX9']}	['A']		21-MAY-03	10.1074/JBC.M301004200		X-RAY DIFFRACTION	12794084	2.6	0.936924	P 1 21 1	MALE_ECOLI	396	1anfA	13	0.857	http://zhanglab.ccmb.med.umich.edu/QUARK/ecoli2/E12087/	E12087	template-based	1900	364	0.919192	TRUE	364	0.981508	1.09991	TRUE	0.63388	0.444444	0.159091	0.603535
14GLUCANabcpp	Transport, Inner Membrane	14glucan_p + atp_c + h2o_c --> h_c + adp_c + 14glucan_c + pi_c	['h_c', '14glucan_p', '14glucan_c', 'adp_c', 'pi_c', 'atp_c', 'h2o_c']	(b4034 and b4033 and b4032 and b4035)	b4034	P0AEX9	1	malE		['Maltodextrin-binding protein', 'MMBP', 'MBP', 'Maltose-binding periplasmic protein']	MKIKTGARILALSALTTMMFSASALAKIEEGKLVIWINGDKGYNGLAEVGKKFEKDTGIKVTVEHPDKLEEKFPQVAATGDGPDIIFWAHDRFGGYAQSGLLAEITPDKAFQDKLYPFTWDAVRYNGKLIAYPIAVEALSLIYNKDLLPNPPKTWEEIPALDKELKAKGKSALMFNLQEPYFTWPLIAADGGYAFKYENGKYDIKDVGVDNAGAKAGLTFLVDLIKNKHMNADTDYSIAEAAFNKGETAMTINGPWAWSNIDTSKVNYGVTVLPTFKGQPSKPFVGVLSAGINAASPNKELAKEFLENYLLTDEGLEAVNKDKPLGAVALKSYEEELAKDPRIAATMENAQKGEIMPNIPQMSAFWYAVRTAVINAASGRQTVDEALKDAQTRITK	396	['PF01547']	['ecj:Y75_p3921', 'eco:b4034']	['NP_418458.1', 'NC_000913.3', 'YP_492177.1', 'NC_007779.1']	['GO:0043190; C:ATP-binding cassette (ABC) transporter complex; IGI:EcoliWiki.', 'GO:0055052; C:ATP-binding cassette (ABC) transporter complex, substrate-binding subunit-containing; IDA:EcoCyc.', 'GO:1990060; C:maltose transport complex; IDA:EcoCyc.', 'GO:0030288; C:outer membrane-bounded periplasmic space; IDA:EcoCyc.', 'GO:0042597; C:periplasmic space; IDA:EcoliWiki.', 'GO:1901982; F:maltose bi…	150	1ANF	{'A': ['P0AEX9']}	['A']	['GLC']	25-JUN-97	10.1016/S0969-2126(97)00253-0		X-RAY DIFFRACTION	9309217	1.67	0.971228	C 1 2 1	MALE_ECOLI	396	1anfA	13	0.857	http://zhanglab.ccmb.med.umich.edu/QUARK/ecoli2/E12087/	E12087	template-based	1939	370	0.934343	TRUE	370	0.997687	1.11804	TRUE	0.656757	0.444444	0.159091	0.603535
14GLUCANabcpp	Transport, Inner Membrane	14glucan_p + atp_c + h2o_c --> h_c + adp_c + 14glucan_c + pi_c	['h_c', '14glucan_p', '14glucan_c', 'adp_c', 'pi_c', 'atp_c', 'h2o_c']	(b4034 and b4033 and b4032 and b4035)	b4034	P0AEX9	1	malE		['Maltodextrin-binding protein', 'MMBP', 'MBP', 'Maltose-binding periplasmic protein']	MKIKTGARILALSALTTMMFSASALAKIEEGKLVIWINGDKGYNGLAEVGKKFEKDTGIKVTVEHPDKLEEKFPQVAATGDGPDIIFWAHDRFGGYAQSGLLAEITPDKAFQDKLYPFTWDAVRYNGKLIAYPIAVEALSLIYNKDLLPNPPKTWEEIPALDKELKAKGKSALMFNLQEPYFTWPLIAADGGYAFKYENGKYDIKDVGVDNAGAKAGLTFLVDLIKNKHMNADTDYSIAEAAFNKGETAMTINGPWAWSNIDTSKVNYGVTVLPTFKGQPSKPFVGVLSAGINAASPNKELAKEFLENYLLTDEGLEAVNKDKPLGAVALKSYEEELAKDPRIAATMENAQKGEIMPNIPQMSAFWYAVRTAVINAASGRQTVDEALKDAQTRITK	396	['PF01547']	['ecj:Y75_p3921', 'eco:b4034']	['NP_418458.1', 'NC_000913.3', 'YP_492177.1', 'NC_007779.1']	['GO:0043190; C:ATP-binding cassette (ABC) transporter complex; IGI:EcoliWiki.', 'GO:0055052; C:ATP-binding cassette (ABC) transporter complex, substrate-binding subunit-containing; IDA:EcoCyc.', 'GO:1990060; C:maltose transport complex; IDA:EcoCyc.', 'GO:0030288; C:outer membrane-bounded periplasmic space; IDA:EcoCyc.', 'GO:0042597; C:periplasmic space; IDA:EcoliWiki.', 'GO:1901982; F:maltose bi…	150	4MBP	{'A': ['P0AEX9']}	['A']	['GLC']	17-AUG-97	10.1016/S0969-2126(97)00253-0		X-RAY DIFFRACTION	9309217	1.7	0.970122	C 1 2 1	MALE_ECOLI	396	1anfA	13	0.857	http://zhanglab.ccmb.med.umich.edu/QUARK/ecoli2/E12087/	E12087	template-based	1939	370	0.934343	TRUE	370	0.997687	1.11804	TRUE	0.621622	0.444444	0.159091	0.603535
14GLUCANabcpp	Transport, Inner Membrane	14glucan_p + atp_c + h2o_c --> h_c + adp_c + 14glucan_c + pi_c	['h_c', '14glucan_p', '14glucan_c', 'adp_c', 'pi_c', 'atp_c', 'h2o_c']	(b4034 and b4033 and b4032 and b4035)	b4034	P0AEX9	1	malE		['Maltodextrin-binding protein', 'MMBP', 'MBP', 'Maltose-binding periplasmic protein']	MKIKTGARILALSALTTMMFSASALAKIEEGKLVIWINGDKGYNGLAEVGKKFEKDTGIKVTVEHPDKLEEKFPQVAATGDGPDIIFWAHDRFGGYAQSGLLAEITPDKAFQDKLYPFTWDAVRYNGKLIAYPIAVEALSLIYNKDLLPNPPKTWEEIPALDKELKAKGKSALMFNLQEPYFTWPLIAADGGYAFKYENGKYDIKDVGVDNAGAKAGLTFLVDLIKNKHMNADTDYSIAEAAFNKGETAMTINGPWAWSNIDTSKVNYGVTVLPTFKGQPSKPFVGVLSAGINAASPNKELAKEFLENYLLTDEGLEAVNKDKPLGAVALKSYEEELAKDPRIAATMENAQKGEIMPNIPQMSAFWYAVRTAVINAASGRQTVDEALKDAQTRITK	396	['PF01547']	['ecj:Y75_p3921', 'eco:b4034']	['NP_418458.1', 'NC_000913.3', 'YP_492177.1', 'NC_007779.1']	['GO:0043190; C:ATP-binding cassette (ABC) transporter complex; IGI:EcoliWiki.', 'GO:0055052; C:ATP-binding cassette (ABC) transporter complex, substrate-binding subunit-containing; IDA:EcoCyc.', 'GO:1990060; C:maltose transport complex; IDA:EcoCyc.', 'GO:0030288; C:outer membrane-bounded periplasmic space; IDA:EcoCyc.', 'GO:0042597; C:periplasmic space; IDA:EcoliWiki.', 'GO:1901982; F:maltose bi…	150	1ZIU	{'A': ['P0AEX9']}	['A']	['NI']	27-APR-05	10.1016/J.JMB.2005.10.016		X-RAY DIFFRACTION	16288781	2	0.959056	P 1	MALE_ECOLI	396	1anfA	13	0.857	http://zhanglab.ccmb.med.umich.edu/QUARK/ecoli2/E12087/	E12087	template-based	1898	365	0.921717	TRUE	365	0.984205	1.10293	TRUE	0.664865	0.444444	0.159091	0.603535
14GLUCANabcpp	Transport, Inner Membrane	14glucan_p + atp_c + h2o_c --> h_c + adp_c + 14glucan_c + pi_c	['h_c', '14glucan_p', '14glucan_c', 'adp_c', 'pi_c', 'atp_c', 'h2o_c']	(b4034 and b4033 and b4032 and b4035)	b4034	P0AEX9	1	malE		['Maltodextrin-binding protein', 'MMBP', 'MBP', 'Maltose-binding periplasmic protein']	MKIKTGARILALSALTTMMFSASALAKIEEGKLVIWINGDKGYNGLAEVGKKFEKDTGIKVTVEHPDKLEEKFPQVAATGDGPDIIFWAHDRFGGYAQSGLLAEITPDKAFQDKLYPFTWDAVRYNGKLIAYPIAVEALSLIYNKDLLPNPPKTWEEIPALDKELKAKGKSALMFNLQEPYFTWPLIAADGGYAFKYENGKYDIKDVGVDNAGAKAGLTFLVDLIKNKHMNADTDYSIAEAAFNKGETAMTINGPWAWSNIDTSKVNYGVTVLPTFKGQPSKPFVGVLSAGINAASPNKELAKEFLENYLLTDEGLEAVNKDKPLGAVALKSYEEELAKDPRIAATMENAQKGEIMPNIPQMSAFWYAVRTAVINAASGRQTVDEALKDAQTRITK	396	['PF01547']	['ecj:Y75_p3921', 'eco:b4034']	['NP_418458.1', 'NC_000913.3', 'YP_492177.1', 'NC_007779.1']	['GO:0043190; C:ATP-binding cassette (ABC) transporter complex; IGI:EcoliWiki.', 'GO:0055052; C:ATP-binding cassette (ABC) transporter complex, substrate-binding subunit-containing; IDA:EcoCyc.', 'GO:1990060; C:maltose transport complex; IDA:EcoCyc.', 'GO:0030288; C:outer membrane-bounded periplasmic space; IDA:EcoCyc.', 'GO:0042597; C:periplasmic space; IDA:EcoliWiki.', 'GO:1901982; F:maltose bi…	150	1LLS	{'A': ['P0AEX9']}	['A']	['XE']	30-APR-02	10.1016/S0022-2836(02)00739-8		X-RAY DIFFRACTION	12217701	1.8	0.966433	P 1	MALE_ECOLI	396	1anfA	13	0.857	http://zhanglab.ccmb.med.umich.edu/QUARK/ecoli2/E12087/	E12087	template-based	1939	370	0.934343	TRUE	370	0.997687	1.11804	TRUE	0.654054	0.444444	0.159091	0.603535
14GLUCANabcpp	Transport, Inner Membrane	14glucan_p + atp_c + h2o_c --> h_c + adp_c + 14glucan_c + pi_c	['h_c', '14glucan_p', '14glucan_c', 'adp_c', 'pi_c', 'atp_c', 'h2o_c']	(b4034 and b4033 and b4032 and b4035)	b4034	P0AEX9	1	malE		['Maltodextrin-binding protein', 'MMBP', 'MBP', 'Maltose-binding periplasmic protein']	MKIKTGARILALSALTTMMFSASALAKIEEGKLVIWINGDKGYNGLAEVGKKFEKDTGIKVTVEHPDKLEEKFPQVAATGDGPDIIFWAHDRFGGYAQSGLLAEITPDKAFQDKLYPFTWDAVRYNGKLIAYPIAVEALSLIYNKDLLPNPPKTWEEIPALDKELKAKGKSALMFNLQEPYFTWPLIAADGGYAFKYENGKYDIKDVGVDNAGAKAGLTFLVDLIKNKHMNADTDYSIAEAAFNKGETAMTINGPWAWSNIDTSKVNYGVTVLPTFKGQPSKPFVGVLSAGINAASPNKELAKEFLENYLLTDEGLEAVNKDKPLGAVALKSYEEELAKDPRIAATMENAQKGEIMPNIPQMSAFWYAVRTAVINAASGRQTVDEALKDAQTRITK	396	['PF01547']	['ecj:Y75_p3921', 'eco:b4034']	['NP_418458.1', 'NC_000913.3', 'YP_492177.1', 'NC_007779.1']	['GO:0043190; C:ATP-binding cassette (ABC) transporter complex; IGI:EcoliWiki.', 'GO:0055052; C:ATP-binding cassette (ABC) transporter complex, substrate-binding subunit-containing; IDA:EcoCyc.', 'GO:1990060; C:maltose transport complex; IDA:EcoCyc.', 'GO:0030288; C:outer membrane-bounded periplasmic space; IDA:EcoCyc.', 'GO:0042597; C:periplasmic space; IDA:EcoliWiki.', 'GO:1901982; F:maltose bi…	150	1DMB	{'A': ['P0AEX9']}	['A']	['BCD']	10-JUN-93	10.1021/BI00091A004		X-RAY DIFFRACTION	8399200	1.8	0.966433	P 1	MALE_ECOLI	396	1anfA	13	0.857	http://zhanglab.ccmb.med.umich.edu/QUARK/ecoli2/E12087/	E12087	template-based	1939	370	0.934343	TRUE	370	0.997687	1.11804	TRUE	0.621622	0.444444	0.159091	0.603535
14GLUCANabcpp	Transport, Inner Membrane	14glucan_p + atp_c + h2o_c --> h_c + adp_c + 14glucan_c + pi_c	['h_c', '14glucan_p', '14glucan_c', 'adp_c', 'pi_c', 'atp_c', 'h2o_c']	(b4034 and b4033 and b4032 and b4035)	b4034	P0AEX9	1	malE		['Maltodextrin-binding protein', 'MMBP', 'MBP', 'Maltose-binding periplasmic protein']	MKIKTGARILALSALTTMMFSASALAKIEEGKLVIWINGDKGYNGLAEVGKKFEKDTGIKVTVEHPDKLEEKFPQVAATGDGPDIIFWAHDRFGGYAQSGLLAEITPDKAFQDKLYPFTWDAVRYNGKLIAYPIAVEALSLIYNKDLLPNPPKTWEEIPALDKELKAKGKSALMFNLQEPYFTWPLIAADGGYAFKYENGKYDIKDVGVDNAGAKAGLTFLVDLIKNKHMNADTDYSIAEAAFNKGETAMTINGPWAWSNIDTSKVNYGVTVLPTFKGQPSKPFVGVLSAGINAASPNKELAKEFLENYLLTDEGLEAVNKDKPLGAVALKSYEEELAKDPRIAATMENAQKGEIMPNIPQMSAFWYAVRTAVINAASGRQTVDEALKDAQTRITK	396	['PF01547']	['ecj:Y75_p3921', 'eco:b4034']	['NP_418458.1', 'NC_000913.3', 'YP_492177.1', 'NC_007779.1']	['GO:0043190; C:ATP-binding cassette (ABC) transporter complex; IGI:EcoliWiki.', 'GO:0055052; C:ATP-binding cassette (ABC) transporter complex, substrate-binding subunit-containing; IDA:EcoCyc.', 'GO:1990060; C:maltose transport complex; IDA:EcoCyc.', 'GO:0030288; C:outer membrane-bounded periplasmic space; IDA:EcoCyc.', 'GO:0042597; C:periplasmic space; IDA:EcoliWiki.', 'GO:1901982; F:maltose bi…	150	1LAX	{'A': ['P0AEX9'], 'C': ['P0AEX9']}	['A', 'C']	['GLC']	29-MAR-02	10.1110/PS.0235103		X-RAY DIFFRACTION	12592028	1.85	0.964589	P 1 21 1	MALE_ECOLI	396	1anfA	13	0.857	http://zhanglab.ccmb.med.umich.edu/QUARK/ecoli2/E12087/	E12087	template-based	1920	367	0.926768	TRUE	367	0.989597	1.10897	TRUE	0.626866	0.444444	0.159091	0.603535
14GLUCANabcpp	Transport, Inner Membrane	14glucan_p + atp_c + h2o_c --> h_c + adp_c + 14glucan_c + pi_c	['h_c', '14glucan_p', '14glucan_c', 'adp_c', 'pi_c', 'atp_c', 'h2o_c']	(b4034 and b4033 and b4032 and b4035)	b4034	P0AEX9	1	malE		['Maltodextrin-binding protein', 'MMBP', 'MBP', 'Maltose-binding periplasmic protein']	MKIKTGARILALSALTTMMFSASALAKIEEGKLVIWINGDKGYNGLAEVGKKFEKDTGIKVTVEHPDKLEEKFPQVAATGDGPDIIFWAHDRFGGYAQSGLLAEITPDKAFQDKLYPFTWDAVRYNGKLIAYPIAVEALSLIYNKDLLPNPPKTWEEIPALDKELKAKGKSALMFNLQEPYFTWPLIAADGGYAFKYENGKYDIKDVGVDNAGAKAGLTFLVDLIKNKHMNADTDYSIAEAAFNKGETAMTINGPWAWSNIDTSKVNYGVTVLPTFKGQPSKPFVGVLSAGINAASPNKELAKEFLENYLLTDEGLEAVNKDKPLGAVALKSYEEELAKDPRIAATMENAQKGEIMPNIPQMSAFWYAVRTAVINAASGRQTVDEALKDAQTRITK	396	['PF01547']	['ecj:Y75_p3921', 'eco:b4034']	['NP_418458.1', 'NC_000913.3', 'YP_492177.1', 'NC_007779.1']	['GO:0043190; C:ATP-binding cassette (ABC) transporter complex; IGI:EcoliWiki.', 'GO:0055052; C:ATP-binding cassette (ABC) transporter complex, substrate-binding subunit-containing; IDA:EcoCyc.', 'GO:1990060; C:maltose transport complex; IDA:EcoCyc.', 'GO:0030288; C:outer membrane-bounded periplasmic space; IDA:EcoCyc.', 'GO:0042597; C:periplasmic space; IDA:EcoliWiki.', 'GO:1901982; F:maltose bi…	150	3SES	{'A': ['P0AEX9'], 'C': ['P0AEX9']}	['A', 'C']	['CL', 'MAL', 'CU']	11-JUN-11	10.1002/PRO.727		X-RAY DIFFRACTION	21898649	1.9	0.962744	P 1 21 1	MALE_ECOLI	396	1anfA	13	0.857	http://zhanglab.ccmb.med.umich.edu/QUARK/ecoli2/E12087/	E12087	template-based	1887	361	0.911616	TRUE	361	0.973419	1.09084	TRUE	0.64276	0.444444	0.159091	0.603535
14GLUCANabcpp	Transport, Inner Membrane	14glucan_p + atp_c + h2o_c --> h_c + adp_c + 14glucan_c + pi_c	['h_c', '14glucan_p', '14glucan_c', 'adp_c', 'pi_c', 'atp_c', 'h2o_c']	(b4034 and b4033 and b4032 and b4035)	b4034	P0AEX9	1	malE		['Maltodextrin-binding protein', 'MMBP', 'MBP', 'Maltose-binding periplasmic protein']	MKIKTGARILALSALTTMMFSASALAKIEEGKLVIWINGDKGYNGLAEVGKKFEKDTGIKVTVEHPDKLEEKFPQVAATGDGPDIIFWAHDRFGGYAQSGLLAEITPDKAFQDKLYPFTWDAVRYNGKLIAYPIAVEALSLIYNKDLLPNPPKTWEEIPALDKELKAKGKSALMFNLQEPYFTWPLIAADGGYAFKYENGKYDIKDVGVDNAGAKAGLTFLVDLIKNKHMNADTDYSIAEAAFNKGETAMTINGPWAWSNIDTSKVNYGVTVLPTFKGQPSKPFVGVLSAGINAASPNKELAKEFLENYLLTDEGLEAVNKDKPLGAVALKSYEEELAKDPRIAATMENAQKGEIMPNIPQMSAFWYAVRTAVINAASGRQTVDEALKDAQTRITK	396	['PF01547']	['ecj:Y75_p3921', 'eco:b4034']	['NP_418458.1', 'NC_000913.3', 'YP_492177.1', 'NC_007779.1']	['GO:0043190; C:ATP-binding cassette (ABC) transporter complex; IGI:EcoliWiki.', 'GO:0055052; C:ATP-binding cassette (ABC) transporter complex, substrate-binding subunit-containing; IDA:EcoCyc.', 'GO:1990060; C:maltose transport complex; IDA:EcoCyc.', 'GO:0030288; C:outer membrane-bounded periplasmic space; IDA:EcoCyc.', 'GO:0042597; C:periplasmic space; IDA:EcoliWiki.', 'GO:1901982; F:maltose bi…	150	1FQA	{'A': ['P0AEX9']}	['A']	['GLC', 'SOR']	04-SEP-00	10.1006/JMBI.2001.4456		X-RAY DIFFRACTION	11237621	1.9	0.962744	P 1 21 1	MALE_ECOLI	396	1anfA	13	0.857	http://zhanglab.ccmb.med.umich.edu/QUARK/ecoli2/E12087/	E12087	template-based	1933	369	0.931818	TRUE	369	0.99499	1.11501	TRUE	0.640541	0.444444	0.159091	0.603535
14GLUCANabcpp	Transport, Inner Membrane	14glucan_p + atp_c + h2o_c --> h_c + adp_c + 14glucan_c + pi_c	['h_c', '14glucan_p', '14glucan_c', 'adp_c', 'pi_c', 'atp_c', 'h2o_c']	(b4034 and b4033 and b4032 and b4035)	b4034	P0AEX9	1	malE		['Maltodextrin-binding protein', 'MMBP', 'MBP', 'Maltose-binding periplasmic protein']	MKIKTGARILALSALTTMMFSASALAKIEEGKLVIWINGDKGYNGLAEVGKKFEKDTGIKVTVEHPDKLEEKFPQVAATGDGPDIIFWAHDRFGGYAQSGLLAEITPDKAFQDKLYPFTWDAVRYNGKLIAYPIAVEALSLIYNKDLLPNPPKTWEEIPALDKELKAKGKSALMFNLQEPYFTWPLIAADGGYAFKYENGKYDIKDVGVDNAGAKAGLTFLVDLIKNKHMNADTDYSIAEAAFNKGETAMTINGPWAWSNIDTSKVNYGVTVLPTFKGQPSKPFVGVLSAGINAASPNKELAKEFLENYLLTDEGLEAVNKDKPLGAVALKSYEEELAKDPRIAATMENAQKGEIMPNIPQMSAFWYAVRTAVINAASGRQTVDEALKDAQTRITK	396	['PF01547']	['ecj:Y75_p3921', 'eco:b4034']	['NP_418458.1', 'NC_000913.3', 'YP_492177.1', 'NC_007779.1']	['GO:0043190; C:ATP-binding cassette (ABC) transporter complex; IGI:EcoliWiki.', 'GO:0055052; C:ATP-binding cassette (ABC) transporter complex, substrate-binding subunit-containing; IDA:EcoCyc.', 'GO:1990060; C:maltose transport complex; IDA:EcoCyc.', 'GO:0030288; C:outer membrane-bounded periplasmic space; IDA:EcoCyc.', 'GO:0042597; C:periplasmic space; IDA:EcoliWiki.', 'GO:1901982; F:maltose bi…	150	1JW5	{'A': ['P0AEX9']}	['A']	['GLC']	02-SEP-01	10.1021/BI015784N		X-RAY DIFFRACTION	11790091	2	0.959056	P 1	MALE_ECOLI	396	1anfA	13	0.857	http://zhanglab.ccmb.med.umich.edu/QUARK/ecoli2/E12087/	E12087	template-based	1939	370	0.934343	TRUE	370	0.997687	1.11804	TRUE	0.640541	0.444444	0.159091	0.603535
14GLUCANabcpp	Transport, Inner Membrane	14glucan_p + atp_c + h2o_c --> h_c + adp_c + 14glucan_c + pi_c	['h_c', '14glucan_p', '14glucan_c', 'adp_c', 'pi_c', 'atp_c', 'h2o_c']	(b4034 and b4033 and b4032 and b4035)	b4034	P0AEX9	1	malE		['Maltodextrin-binding protein', 'MMBP', 'MBP', 'Maltose-binding periplasmic protein']	MKIKTGARILALSALTTMMFSASALAKIEEGKLVIWINGDKGYNGLAEVGKKFEKDTGIKVTVEHPDKLEEKFPQVAATGDGPDIIFWAHDRFGGYAQSGLLAEITPDKAFQDKLYPFTWDAVRYNGKLIAYPIAVEALSLIYNKDLLPNPPKTWEEIPALDKELKAKGKSALMFNLQEPYFTWPLIAADGGYAFKYENGKYDIKDVGVDNAGAKAGLTFLVDLIKNKHMNADTDYSIAEAAFNKGETAMTINGPWAWSNIDTSKVNYGVTVLPTFKGQPSKPFVGVLSAGINAASPNKELAKEFLENYLLTDEGLEAVNKDKPLGAVALKSYEEELAKDPRIAATMENAQKGEIMPNIPQMSAFWYAVRTAVINAASGRQTVDEALKDAQTRITK	396	['PF01547']	['ecj:Y75_p3921', 'eco:b4034']	['NP_418458.1', 'NC_000913.3', 'YP_492177.1', 'NC_007779.1']	['GO:0043190; C:ATP-binding cassette (ABC) transporter complex; IGI:EcoliWiki.', 'GO:0055052; C:ATP-binding cassette (ABC) transporter complex, substrate-binding subunit-containing; IDA:EcoCyc.', 'GO:1990060; C:maltose transport complex; IDA:EcoCyc.', 'GO:0030288; C:outer membrane-bounded periplasmic space; IDA:EcoCyc.', 'GO:0042597; C:periplasmic space; IDA:EcoliWiki.', 'GO:1901982; F:maltose bi…	150	1MPC	{'A': ['P0AEX9']}	['A']		25-JUL-95	10.1006/JMBI.1996.0646		X-RAY DIFFRACTION	8951382	2.1	0.955367	P 1	MALE_ECOLI	396	1anfA	13	0.857	http://zhanglab.ccmb.med.umich.edu/QUARK/ecoli2/E12087/	E12087	template-based	1925	369	0.931818	TRUE	369	0.99499	1.11501	TRUE	0.637838	0.444444	0.159091	0.603535
14GLUCANabcpp	Transport, Inner Membrane	14glucan_p + atp_c + h2o_c --> h_c + adp_c + 14glucan_c + pi_c	['h_c', '14glucan_p', '14glucan_c', 'adp_c', 'pi_c', 'atp_c', 'h2o_c']	(b4034 and b4033 and b4032 and b4035)	b4034	P0AEX9	1	malE		['Maltodextrin-binding protein', 'MMBP', 'MBP', 'Maltose-binding periplasmic protein']	MKIKTGARILALSALTTMMFSASALAKIEEGKLVIWINGDKGYNGLAEVGKKFEKDTGIKVTVEHPDKLEEKFPQVAATGDGPDIIFWAHDRFGGYAQSGLLAEITPDKAFQDKLYPFTWDAVRYNGKLIAYPIAVEALSLIYNKDLLPNPPKTWEEIPALDKELKAKGKSALMFNLQEPYFTWPLIAADGGYAFKYENGKYDIKDVGVDNAGAKAGLTFLVDLIKNKHMNADTDYSIAEAAFNKGETAMTINGPWAWSNIDTSKVNYGVTVLPTFKGQPSKPFVGVLSAGINAASPNKELAKEFLENYLLTDEGLEAVNKDKPLGAVALKSYEEELAKDPRIAATMENAQKGEIMPNIPQMSAFWYAVRTAVINAASGRQTVDEALKDAQTRITK	396	['PF01547']	['ecj:Y75_p3921', 'eco:b4034']	['NP_418458.1', 'NC_000913.3', 'YP_492177.1', 'NC_007779.1']	['GO:0043190; C:ATP-binding cassette (ABC) transporter complex; IGI:EcoliWiki.', 'GO:0055052; C:ATP-binding cassette (ABC) transporter complex, substrate-binding subunit-containing; IDA:EcoCyc.', 'GO:1990060; C:maltose transport complex; IDA:EcoCyc.', 'GO:0030288; C:outer membrane-bounded periplasmic space; IDA:EcoCyc.', 'GO:0042597; C:periplasmic space; IDA:EcoliWiki.', 'GO:1901982; F:maltose bi…	150	3RUM	{'A': ['P0AEX9'], 'C': ['PDB-C'], 'B': ['PDB-B']}	['A', 'C', 'B']	['BXY', 'BGC', 'GHP', 'CCS', 'MP4', 'DAL', 'RAM', 'MDF', 'OMX', 'IPA', 'MAN', 'RST', 'MAL', 'HTY', 'SO4']	05-MAY-11	10.1021/JA208755J		X-RAY DIFFRACTION	22352468	1.85	0.964589	P 21 21 21	MALE_ECOLI	396	1anfA	13	0.857	http://zhanglab.ccmb.med.umich.edu/QUARK/ecoli2/E12087/	E12087	template-based	1917	366	0.924242	TRUE	366	0.986901	1.10595	TRUE	0.656	0.444444	0.159091	0.603535
14GLUCANabcpp	Transport, Inner Membrane	14glucan_p + atp_c + h2o_c --> h_c + adp_c + 14glucan_c + pi_c	['h_c', '14glucan_p', '14glucan_c', 'adp_c', 'pi_c', 'atp_c', 'h2o_c']	(b4034 and b4033 and b4032 and b4035)	b4034	P0AEX9	1	malE		['Maltodextrin-binding protein', 'MMBP', 'MBP', 'Maltose-binding periplasmic protein']	MKIKTGARILALSALTTMMFSASALAKIEEGKLVIWINGDKGYNGLAEVGKKFEKDTGIKVTVEHPDKLEEKFPQVAATGDGPDIIFWAHDRFGGYAQSGLLAEITPDKAFQDKLYPFTWDAVRYNGKLIAYPIAVEALSLIYNKDLLPNPPKTWEEIPALDKELKAKGKSALMFNLQEPYFTWPLIAADGGYAFKYENGKYDIKDVGVDNAGAKAGLTFLVDLIKNKHMNADTDYSIAEAAFNKGETAMTINGPWAWSNIDTSKVNYGVTVLPTFKGQPSKPFVGVLSAGINAASPNKELAKEFLENYLLTDEGLEAVNKDKPLGAVALKSYEEELAKDPRIAATMENAQKGEIMPNIPQMSAFWYAVRTAVINAASGRQTVDEALKDAQTRITK	396	['PF01547']	['ecj:Y75_p3921', 'eco:b4034']	['NP_418458.1', 'NC_000913.3', 'YP_492177.1', 'NC_007779.1']	['GO:0043190; C:ATP-binding cassette (ABC) transporter complex; IGI:EcoliWiki.', 'GO:0055052; C:ATP-binding cassette (ABC) transporter complex, substrate-binding subunit-containing; IDA:EcoCyc.', 'GO:1990060; C:maltose transport complex; IDA:EcoCyc.', 'GO:0030288; C:outer membrane-bounded periplasmic space; IDA:EcoCyc.', 'GO:0042597; C:periplasmic space; IDA:EcoliWiki.', 'GO:1901982; F:maltose bi…	150	3VFJ	{'A': ['P0AEX9'], 'G': ['PDB-G']}	['A', 'G']	['GHP', 'NAG', 'CCS', 'T55', 'ACT', 'CAC', 'DAL', 'ZN', '3FG', 'OMX', '3MY', 'GCS', 'MAN']	09-JAN-12	10.1107/S0907444912050469		X-RAY DIFFRACTION	23519660	2.05	0.957211	C 2 2 21	MALE_ECOLI	396	1anfA	13	0.857	http://zhanglab.ccmb.med.umich.edu/QUARK/ecoli2/E12087/	E12087	template-based	1918	366	0.924242	TRUE	366	0.986901	1.10595	TRUE	0.687166	0.444444	0.159091	0.603535
14GLUCANabcpp	Transport, Inner Membrane	14glucan_p + atp_c + h2o_c --> h_c + adp_c + 14glucan_c + pi_c	['h_c', '14glucan_p', '14glucan_c', 'adp_c', 'pi_c', 'atp_c', 'h2o_c']	(b4034 and b4033 and b4032 and b4035)	b4034	P0AEX9	1	malE		['Maltodextrin-binding protein', 'MMBP', 'MBP', 'Maltose-binding periplasmic protein']	MKIKTGARILALSALTTMMFSASALAKIEEGKLVIWINGDKGYNGLAEVGKKFEKDTGIKVTVEHPDKLEEKFPQVAATGDGPDIIFWAHDRFGGYAQSGLLAEITPDKAFQDKLYPFTWDAVRYNGKLIAYPIAVEALSLIYNKDLLPNPPKTWEEIPALDKELKAKGKSALMFNLQEPYFTWPLIAADGGYAFKYENGKYDIKDVGVDNAGAKAGLTFLVDLIKNKHMNADTDYSIAEAAFNKGETAMTINGPWAWSNIDTSKVNYGVTVLPTFKGQPSKPFVGVLSAGINAASPNKELAKEFLENYLLTDEGLEAVNKDKPLGAVALKSYEEELAKDPRIAATMENAQKGEIMPNIPQMSAFWYAVRTAVINAASGRQTVDEALKDAQTRITK	396	['PF01547']	['ecj:Y75_p3921', 'eco:b4034']	['NP_418458.1', 'NC_000913.3', 'YP_492177.1', 'NC_007779.1']	['GO:0043190; C:ATP-binding cassette (ABC) transporter complex; IGI:EcoliWiki.', 'GO:0055052; C:ATP-binding cassette (ABC) transporter complex, substrate-binding subunit-containing; IDA:EcoCyc.', 'GO:1990060; C:maltose transport complex; IDA:EcoCyc.', 'GO:0030288; C:outer membrane-bounded periplasmic space; IDA:EcoCyc.', 'GO:0042597; C:periplasmic space; IDA:EcoliWiki.', 'GO:1901982; F:maltose bi…	150	3PUV	{'A': ['P68187'], 'B': ['P68187'], 'E': ['P0AEX9'], 'G': ['P68183'], 'F': ['P02916']}	['A', 'B', 'E', 'F', 'G']	['UMQ', 'VO4', 'PGV', 'ADP', 'MG', 'MAL']	06-DEC-10	10.1073/PNAS.1108858108	[('A', ['3.6.3.19']), ('B', ['3.6.3.19'])]	X-RAY DIFFRACTION	21825153	2.4	0.944301	P 1	MALE_ECOLI	396	1anfA	13	0.857	http://zhanglab.ccmb.med.umich.edu/QUARK/ecoli2/E12087/	E12087	template-based	1939	370	0.934343	TRUE	370	0.997687	1.11804	TRUE	0.636364	0.444444	0.159091	0.603535
14GLUCANabcpp	Transport, Inner Membrane	14glucan_p + atp_c + h2o_c --> h_c + adp_c + 14glucan_c + pi_c	['h_c', '14glucan_p', '14glucan_c', 'adp_c', 'pi_c', 'atp_c', 'h2o_c']	(b4034 and b4033 and b4032 and b4035)	b4034	P0AEX9	1	malE		['Maltodextrin-binding protein', 'MMBP', 'MBP', 'Maltose-binding periplasmic protein']	MKIKTGARILALSALTTMMFSASALAKIEEGKLVIWINGDKGYNGLAEVGKKFEKDTGIKVTVEHPDKLEEKFPQVAATGDGPDIIFWAHDRFGGYAQSGLLAEITPDKAFQDKLYPFTWDAVRYNGKLIAYPIAVEALSLIYNKDLLPNPPKTWEEIPALDKELKAKGKSALMFNLQEPYFTWPLIAADGGYAFKYENGKYDIKDVGVDNAGAKAGLTFLVDLIKNKHMNADTDYSIAEAAFNKGETAMTINGPWAWSNIDTSKVNYGVTVLPTFKGQPSKPFVGVLSAGINAASPNKELAKEFLENYLLTDEGLEAVNKDKPLGAVALKSYEEELAKDPRIAATMENAQKGEIMPNIPQMSAFWYAVRTAVINAASGRQTVDEALKDAQTRITK	396	['PF01547']	['ecj:Y75_p3921', 'eco:b4034']	['NP_418458.1', 'NC_000913.3', 'YP_492177.1', 'NC_007779.1']	['GO:0043190; C:ATP-binding cassette (ABC) transporter complex; IGI:EcoliWiki.', 'GO:0055052; C:ATP-binding cassette (ABC) transporter complex, substrate-binding subunit-containing; IDA:EcoCyc.', 'GO:1990060; C:maltose transport complex; IDA:EcoCyc.', 'GO:0030288; C:outer membrane-bounded periplasmic space; IDA:EcoCyc.', 'GO:0042597; C:periplasmic space; IDA:EcoliWiki.', 'GO:1901982; F:maltose bi…	150	3SEW	{'A': ['P0AEX9']}	['A']	['GOL', 'ZN', 'CL', 'MAL']	11-JUN-11	10.1002/PRO.727		X-RAY DIFFRACTION	21898649	1.55	0.975655	C 1 2 1	MALE_ECOLI	396	1anfA	13	0.857	http://zhanglab.ccmb.med.umich.edu/QUARK/ecoli2/E12087/	E12087	template-based	1886	361	0.911616	TRUE	361	0.973419	1.09084	TRUE	0.656757	0.444444	0.159091	0.603535
14GLUCANabcpp	Transport, Inner Membrane	14glucan_p + atp_c + h2o_c --> h_c + adp_c + 14glucan_c + pi_c	['h_c', '14glucan_p', '14glucan_c', 'adp_c', 'pi_c', 'atp_c', 'h2o_c']	(b4034 and b4033 and b4032 and b4035)	b4034	P0AEX9	1	malE		['Maltodextrin-binding protein', 'MMBP', 'MBP', 'Maltose-binding periplasmic protein']	MKIKTGARILALSALTTMMFSASALAKIEEGKLVIWINGDKGYNGLAEVGKKFEKDTGIKVTVEHPDKLEEKFPQVAATGDGPDIIFWAHDRFGGYAQSGLLAEITPDKAFQDKLYPFTWDAVRYNGKLIAYPIAVEALSLIYNKDLLPNPPKTWEEIPALDKELKAKGKSALMFNLQEPYFTWPLIAADGGYAFKYENGKYDIKDVGVDNAGAKAGLTFLVDLIKNKHMNADTDYSIAEAAFNKGETAMTINGPWAWSNIDTSKVNYGVTVLPTFKGQPSKPFVGVLSAGINAASPNKELAKEFLENYLLTDEGLEAVNKDKPLGAVALKSYEEELAKDPRIAATMENAQKGEIMPNIPQMSAFWYAVRTAVINAASGRQTVDEALKDAQTRITK	396	['PF01547']	['ecj:Y75_p3921', 'eco:b4034']	['NP_418458.1', 'NC_000913.3', 'YP_492177.1', 'NC_007779.1']	['GO:0043190; C:ATP-binding cassette (ABC) transporter complex; IGI:EcoliWiki.', 'GO:0055052; C:ATP-binding cassette (ABC) transporter complex, substrate-binding subunit-containing; IDA:EcoCyc.', 'GO:1990060; C:maltose transport complex; IDA:EcoCyc.', 'GO:0030288; C:outer membrane-bounded periplasmic space; IDA:EcoCyc.', 'GO:0042597; C:periplasmic space; IDA:EcoliWiki.', 'GO:1901982; F:maltose bi…	150	1MPD	{'A': ['P0AEX9']}	['A']	['MAL']	25-JUL-95	10.1006/JMBI.1996.0646		X-RAY DIFFRACTION	8951382	2.3	0.94799	P 21 21 21	MALE_ECOLI	396	1anfA	13	0.857	http://zhanglab.ccmb.med.umich.edu/QUARK/ecoli2/E12087/	E12087	template-based	1925	369	0.931818	TRUE	369	0.99499	1.11501	TRUE	0.67027	0.444444	0.159091	0.603535
14GLUCANabcpp	Transport, Inner Membrane	14glucan_p + atp_c + h2o_c --> h_c + adp_c + 14glucan_c + pi_c	['h_c', '14glucan_p', '14glucan_c', 'adp_c', 'pi_c', 'atp_c', 'h2o_c']	(b4034 and b4033 and b4032 and b4035)	b4034	P0AEX9	1	malE		['Maltodextrin-binding protein', 'MMBP', 'MBP', 'Maltose-binding periplasmic protein']	MKIKTGARILALSALTTMMFSASALAKIEEGKLVIWINGDKGYNGLAEVGKKFEKDTGIKVTVEHPDKLEEKFPQVAATGDGPDIIFWAHDRFGGYAQSGLLAEITPDKAFQDKLYPFTWDAVRYNGKLIAYPIAVEALSLIYNKDLLPNPPKTWEEIPALDKELKAKGKSALMFNLQEPYFTWPLIAADGGYAFKYENGKYDIKDVGVDNAGAKAGLTFLVDLIKNKHMNADTDYSIAEAAFNKGETAMTINGPWAWSNIDTSKVNYGVTVLPTFKGQPSKPFVGVLSAGINAASPNKELAKEFLENYLLTDEGLEAVNKDKPLGAVALKSYEEELAKDPRIAATMENAQKGEIMPNIPQMSAFWYAVRTAVINAASGRQTVDEALKDAQTRITK	396	['PF01547']	['ecj:Y75_p3921', 'eco:b4034']	['NP_418458.1', 'NC_000913.3', 'YP_492177.1', 'NC_007779.1']	['GO:0043190; C:ATP-binding cassette (ABC) transporter complex; IGI:EcoliWiki.', 'GO:0055052; C:ATP-binding cassette (ABC) transporter complex, substrate-binding subunit-containing; IDA:EcoCyc.', 'GO:1990060; C:maltose transport complex; IDA:EcoCyc.', 'GO:0030288; C:outer membrane-bounded periplasmic space; IDA:EcoCyc.', 'GO:0042597; C:periplasmic space; IDA:EcoliWiki.', 'GO:1901982; F:maltose bi…	150	3HPI	{'A': ['P0AEX9'], 'B': ['P0AEX9']}	['A', 'B']	['ZN', 'ACT', 'SUC']	04-JUN-09	10.1074/JBC.M109.089078		X-RAY DIFFRACTION	20147285	2	0.959056	P 21 21 21	MALE_ECOLI	396	1anfA	13	0.857	http://zhanglab.ccmb.med.umich.edu/QUARK/ecoli2/E12087/	E12087	template-based	1900	365	0.921717	TRUE	366	0.984205	1.10293	TRUE	0.647696	0.444444	0.159091	0.603535
14GLUCANabcpp	Transport, Inner Membrane	14glucan_p + atp_c + h2o_c --> h_c + adp_c + 14glucan_c + pi_c	['h_c', '14glucan_p', '14glucan_c', 'adp_c', 'pi_c', 'atp_c', 'h2o_c']	(b4034 and b4033 and b4032 and b4035)	b4034	P0AEX9	1	malE		['Maltodextrin-binding protein', 'MMBP', 'MBP', 'Maltose-binding periplasmic protein']	MKIKTGARILALSALTTMMFSASALAKIEEGKLVIWINGDKGYNGLAEVGKKFEKDTGIKVTVEHPDKLEEKFPQVAATGDGPDIIFWAHDRFGGYAQSGLLAEITPDKAFQDKLYPFTWDAVRYNGKLIAYPIAVEALSLIYNKDLLPNPPKTWEEIPALDKELKAKGKSALMFNLQEPYFTWPLIAADGGYAFKYENGKYDIKDVGVDNAGAKAGLTFLVDLIKNKHMNADTDYSIAEAAFNKGETAMTINGPWAWSNIDTSKVNYGVTVLPTFKGQPSKPFVGVLSAGINAASPNKELAKEFLENYLLTDEGLEAVNKDKPLGAVALKSYEEELAKDPRIAATMENAQKGEIMPNIPQMSAFWYAVRTAVINAASGRQTVDEALKDAQTRITK	396	['PF01547']	['ecj:Y75_p3921', 'eco:b4034']	['NP_418458.1', 'NC_000913.3', 'YP_492177.1', 'NC_007779.1']	['GO:0043190; C:ATP-binding cassette (ABC) transporter complex; IGI:EcoliWiki.', 'GO:0055052; C:ATP-binding cassette (ABC) transporter complex, substrate-binding subunit-containing; IDA:EcoCyc.', 'GO:1990060; C:maltose transport complex; IDA:EcoCyc.', 'GO:0030288; C:outer membrane-bounded periplasmic space; IDA:EcoCyc.', 'GO:0042597; C:periplasmic space; IDA:EcoliWiki.', 'GO:1901982; F:maltose bi…	150	1JW4	{'A': ['P0AEX9']}	['A']		02-SEP-01	10.1021/BI015784N		X-RAY DIFFRACTION	11790091	2	0.959056	P 1	MALE_ECOLI	396	1anfA	13	0.857	http://zhanglab.ccmb.med.umich.edu/QUARK/ecoli2/E12087/	E12087	template-based	1939	370	0.934343	TRUE	370	0.997687	1.11804	TRUE	0.640541	0.444444	0.159091	0.603535
14GLUCANabcpp	Transport, Inner Membrane	14glucan_p + atp_c + h2o_c --> h_c + adp_c + 14glucan_c + pi_c	['h_c', '14glucan_p', '14glucan_c', 'adp_c', 'pi_c', 'atp_c', 'h2o_c']	(b4034 and b4033 and b4032 and b4035)	b4034	P0AEX9	1	malE		['Maltodextrin-binding protein', 'MMBP', 'MBP', 'Maltose-binding periplasmic protein']	MKIKTGARILALSALTTMMFSASALAKIEEGKLVIWINGDKGYNGLAEVGKKFEKDTGIKVTVEHPDKLEEKFPQVAATGDGPDIIFWAHDRFGGYAQSGLLAEITPDKAFQDKLYPFTWDAVRYNGKLIAYPIAVEALSLIYNKDLLPNPPKTWEEIPALDKELKAKGKSALMFNLQEPYFTWPLIAADGGYAFKYENGKYDIKDVGVDNAGAKAGLTFLVDLIKNKHMNADTDYSIAEAAFNKGETAMTINGPWAWSNIDTSKVNYGVTVLPTFKGQPSKPFVGVLSAGINAASPNKELAKEFLENYLLTDEGLEAVNKDKPLGAVALKSYEEELAKDPRIAATMENAQKGEIMPNIPQMSAFWYAVRTAVINAASGRQTVDEALKDAQTRITK	396	['PF01547']	['ecj:Y75_p3921', 'eco:b4034']	['NP_418458.1', 'NC_000913.3', 'YP_492177.1', 'NC_007779.1']	['GO:0043190; C:ATP-binding cassette (ABC) transporter complex; IGI:EcoliWiki.', 'GO:0055052; C:ATP-binding cassette (ABC) transporter complex, substrate-binding subunit-containing; IDA:EcoCyc.', 'GO:1990060; C:maltose transport complex; IDA:EcoCyc.', 'GO:0030288; C:outer membrane-bounded periplasmic space; IDA:EcoCyc.', 'GO:0042597; C:periplasmic space; IDA:EcoliWiki.', 'GO:1901982; F:maltose bi…	150	3SET	{'A': ['P0AEX9'], 'C': ['P0AEX9']}	['A', 'C']	['NI', 'MAL']	11-JUN-11	10.1002/PRO.727		X-RAY DIFFRACTION	21898649	1.9	0.962744	P 1 21 1	MALE_ECOLI	396	1anfA	13	0.857	http://zhanglab.ccmb.med.umich.edu/QUARK/ecoli2/E12087/	E12087	template-based	1886	361	0.911616	TRUE	361	0.973419	1.09084	TRUE	0.634641	0.444444	0.159091	0.603535
14GLUCANabcpp	Transport, Inner Membrane	14glucan_p + atp_c + h2o_c --> h_c + adp_c + 14glucan_c + pi_c	['h_c', '14glucan_p', '14glucan_c', 'adp_c', 'pi_c', 'atp_c', 'h2o_c']	(b4034 and b4033 and b4032 and b4035)	b4034	P0AEX9	1	malE		['Maltodextrin-binding protein', 'MMBP', 'MBP', 'Maltose-binding periplasmic protein']	MKIKTGARILALSALTTMMFSASALAKIEEGKLVIWINGDKGYNGLAEVGKKFEKDTGIKVTVEHPDKLEEKFPQVAATGDGPDIIFWAHDRFGGYAQSGLLAEITPDKAFQDKLYPFTWDAVRYNGKLIAYPIAVEALSLIYNKDLLPNPPKTWEEIPALDKELKAKGKSALMFNLQEPYFTWPLIAADGGYAFKYENGKYDIKDVGVDNAGAKAGLTFLVDLIKNKHMNADTDYSIAEAAFNKGETAMTINGPWAWSNIDTSKVNYGVTVLPTFKGQPSKPFVGVLSAGINAASPNKELAKEFLENYLLTDEGLEAVNKDKPLGAVALKSYEEELAKDPRIAATMENAQKGEIMPNIPQMSAFWYAVRTAVINAASGRQTVDEALKDAQTRITK	396	['PF01547']	['ecj:Y75_p3921', 'eco:b4034']	['NP_418458.1', 'NC_000913.3', 'YP_492177.1', 'NC_007779.1']	['GO:0043190; C:ATP-binding cassette (ABC) transporter complex; IGI:EcoliWiki.', 'GO:0055052; C:ATP-binding cassette (ABC) transporter complex, substrate-binding subunit-containing; IDA:EcoCyc.', 'GO:1990060; C:maltose transport complex; IDA:EcoCyc.', 'GO:0030288; C:outer membrane-bounded periplasmic space; IDA:EcoCyc.', 'GO:0042597; C:periplasmic space; IDA:EcoliWiki.', 'GO:1901982; F:maltose bi…	150	3PUZ	{'A': ['P68187'], 'B': ['P68187'], 'E': ['P0AEX9'], 'G': ['P68183'], 'F': ['P02916']}	['A', 'B', 'E', 'G', 'F']	['PGV', 'MG', 'ANP', 'MAL']	06-DEC-10	10.1126/SCIENCE.1200767		X-RAY DIFFRACTION	21566157	2.9	0.925858	P 1	MALE_ECOLI	396	1anfA	13	0.857	http://zhanglab.ccmb.med.umich.edu/QUARK/ecoli2/E12087/	E12087	template-based	1925	368	0.929293	TRUE	368	0.992294	1.11199	TRUE	0.626802	0.444444	0.159091	0.603535
14GLUCANabcpp	Transport, Inner Membrane	14glucan_p + atp_c + h2o_c --> h_c + adp_c + 14glucan_c + pi_c	['h_c', '14glucan_p', '14glucan_c', 'adp_c', 'pi_c', 'atp_c', 'h2o_c']	(b4034 and b4033 and b4032 and b4035)	b4034	P0AEX9	1	malE		['Maltodextrin-binding protein', 'MMBP', 'MBP', 'Maltose-binding periplasmic protein']	MKIKTGARILALSALTTMMFSASALAKIEEGKLVIWINGDKGYNGLAEVGKKFEKDTGIKVTVEHPDKLEEKFPQVAATGDGPDIIFWAHDRFGGYAQSGLLAEITPDKAFQDKLYPFTWDAVRYNGKLIAYPIAVEALSLIYNKDLLPNPPKTWEEIPALDKELKAKGKSALMFNLQEPYFTWPLIAADGGYAFKYENGKYDIKDVGVDNAGAKAGLTFLVDLIKNKHMNADTDYSIAEAAFNKGETAMTINGPWAWSNIDTSKVNYGVTVLPTFKGQPSKPFVGVLSAGINAASPNKELAKEFLENYLLTDEGLEAVNKDKPLGAVALKSYEEELAKDPRIAATMENAQKGEIMPNIPQMSAFWYAVRTAVINAASGRQTVDEALKDAQTRITK	396	['PF01547']	['ecj:Y75_p3921', 'eco:b4034']	['NP_418458.1', 'NC_000913.3', 'YP_492177.1', 'NC_007779.1']	['GO:0043190; C:ATP-binding cassette (ABC) transporter complex; IGI:EcoliWiki.', 'GO:0055052; C:ATP-binding cassette (ABC) transporter complex, substrate-binding subunit-containing; IDA:EcoCyc.', 'GO:1990060; C:maltose transport complex; IDA:EcoCyc.', 'GO:0030288; C:outer membrane-bounded periplasmic space; IDA:EcoCyc.', 'GO:0042597; C:periplasmic space; IDA:EcoliWiki.', 'GO:1901982; F:maltose bi…	150	3SEY	{'A': ['P0AEX9'], 'C': ['P0AEX9'], 'E': ['P0AEX9']}	['C', 'A', 'E']	['ACT', 'GOL', 'ZN', 'MAL']	11-JUN-11	10.1002/PRO.727		X-RAY DIFFRACTION	21898649	1.85	0.964589	C 1 2 1	MALE_ECOLI	396	1anfA	13	0.857	http://zhanglab.ccmb.med.umich.edu/QUARK/ecoli2/E12087/	E12087	template-based	1886	361	0.911616	TRUE	361	0.973419	1.09084	TRUE	0.647482	0.444444	0.159091	0.603535
14GLUCANabcpp	Transport, Inner Membrane	14glucan_p + atp_c + h2o_c --> h_c + adp_c + 14glucan_c + pi_c	['h_c', '14glucan_p', '14glucan_c', 'adp_c', 'pi_c', 'atp_c', 'h2o_c']	(b4034 and b4033 and b4032 and b4035)	b4034	P0AEX9	1	malE		['Maltodextrin-binding protein', 'MMBP', 'MBP', 'Maltose-binding periplasmic protein']	MKIKTGARILALSALTTMMFSASALAKIEEGKLVIWINGDKGYNGLAEVGKKFEKDTGIKVTVEHPDKLEEKFPQVAATGDGPDIIFWAHDRFGGYAQSGLLAEITPDKAFQDKLYPFTWDAVRYNGKLIAYPIAVEALSLIYNKDLLPNPPKTWEEIPALDKELKAKGKSALMFNLQEPYFTWPLIAADGGYAFKYENGKYDIKDVGVDNAGAKAGLTFLVDLIKNKHMNADTDYSIAEAAFNKGETAMTINGPWAWSNIDTSKVNYGVTVLPTFKGQPSKPFVGVLSAGINAASPNKELAKEFLENYLLTDEGLEAVNKDKPLGAVALKSYEEELAKDPRIAATMENAQKGEIMPNIPQMSAFWYAVRTAVINAASGRQTVDEALKDAQTRITK	396	['PF01547']	['ecj:Y75_p3921', 'eco:b4034']	['NP_418458.1', 'NC_000913.3', 'YP_492177.1', 'NC_007779.1']	['GO:0043190; C:ATP-binding cassette (ABC) transporter complex; IGI:EcoliWiki.', 'GO:0055052; C:ATP-binding cassette (ABC) transporter complex, substrate-binding subunit-containing; IDA:EcoCyc.', 'GO:1990060; C:maltose transport complex; IDA:EcoCyc.', 'GO:0030288; C:outer membrane-bounded periplasmic space; IDA:EcoCyc.', 'GO:0042597; C:periplasmic space; IDA:EcoliWiki.', 'GO:1901982; F:maltose bi…	150	1MPB	{'A': ['P0AEX9']}	['A']		25-JUL-95	10.1006/JMBI.1996.0646		X-RAY DIFFRACTION	8951382	2	0.959056	P 1 21 1	MALE_ECOLI	396	1anfA	13	0.857	http://zhanglab.ccmb.med.umich.edu/QUARK/ecoli2/E12087/	E12087	template-based	1925	369	0.931818	TRUE	369	0.99499	1.11501	TRUE	0.659459	0.444444	0.159091	0.603535
14GLUCANabcpp	Transport, Inner Membrane	14glucan_p + atp_c + h2o_c --> h_c + adp_c + 14glucan_c + pi_c	['h_c', '14glucan_p', '14glucan_c', 'adp_c', 'pi_c', 'atp_c', 'h2o_c']	(b4034 and b4033 and b4032 and b4035)	b4034	P0AEX9	1	malE		['Maltodextrin-binding protein', 'MMBP', 'MBP', 'Maltose-binding periplasmic protein']	MKIKTGARILALSALTTMMFSASALAKIEEGKLVIWINGDKGYNGLAEVGKKFEKDTGIKVTVEHPDKLEEKFPQVAATGDGPDIIFWAHDRFGGYAQSGLLAEITPDKAFQDKLYPFTWDAVRYNGKLIAYPIAVEALSLIYNKDLLPNPPKTWEEIPALDKELKAKGKSALMFNLQEPYFTWPLIAADGGYAFKYENGKYDIKDVGVDNAGAKAGLTFLVDLIKNKHMNADTDYSIAEAAFNKGETAMTINGPWAWSNIDTSKVNYGVTVLPTFKGQPSKPFVGVLSAGINAASPNKELAKEFLENYLLTDEGLEAVNKDKPLGAVALKSYEEELAKDPRIAATMENAQKGEIMPNIPQMSAFWYAVRTAVINAASGRQTVDEALKDAQTRITK	396	['PF01547']	['ecj:Y75_p3921', 'eco:b4034']	['NP_418458.1', 'NC_000913.3', 'YP_492177.1', 'NC_007779.1']	['GO:0043190; C:ATP-binding cassette (ABC) transporter complex; IGI:EcoliWiki.', 'GO:0055052; C:ATP-binding cassette (ABC) transporter complex, substrate-binding subunit-containing; IDA:EcoCyc.', 'GO:1990060; C:maltose transport complex; IDA:EcoCyc.', 'GO:0030288; C:outer membrane-bounded periplasmic space; IDA:EcoCyc.', 'GO:0042597; C:periplasmic space; IDA:EcoliWiki.', 'GO:1901982; F:maltose bi…	150	3SEX	{'A': ['P0AEX9'], 'C': ['P0AEX9']}	['A', 'C']	['NI', 'IOD', 'MAL']	11-JUN-11	10.1002/PRO.727		X-RAY DIFFRACTION	21898649	1.95	0.9609	P 21 21 21	MALE_ECOLI	396	1anfA	13	0.857	http://zhanglab.ccmb.med.umich.edu/QUARK/ecoli2/E12087/	E12087	template-based	1886	361	0.911616	TRUE	361	0.973419	1.09084	TRUE	0.644595	0.444444	0.159091	0.603535
14GLUCANabcpp	Transport, Inner Membrane	14glucan_p + atp_c + h2o_c --> h_c + adp_c + 14glucan_c + pi_c	['h_c', '14glucan_p', '14glucan_c', 'adp_c', 'pi_c', 'atp_c', 'h2o_c']	(b4034 and b4033 and b4032 and b4035)	b4034	P0AEX9	1	malE		['Maltodextrin-binding protein', 'MMBP', 'MBP', 'Maltose-binding periplasmic protein']	MKIKTGARILALSALTTMMFSASALAKIEEGKLVIWINGDKGYNGLAEVGKKFEKDTGIKVTVEHPDKLEEKFPQVAATGDGPDIIFWAHDRFGGYAQSGLLAEITPDKAFQDKLYPFTWDAVRYNGKLIAYPIAVEALSLIYNKDLLPNPPKTWEEIPALDKELKAKGKSALMFNLQEPYFTWPLIAADGGYAFKYENGKYDIKDVGVDNAGAKAGLTFLVDLIKNKHMNADTDYSIAEAAFNKGETAMTINGPWAWSNIDTSKVNYGVTVLPTFKGQPSKPFVGVLSAGINAASPNKELAKEFLENYLLTDEGLEAVNKDKPLGAVALKSYEEELAKDPRIAATMENAQKGEIMPNIPQMSAFWYAVRTAVINAASGRQTVDEALKDAQTRITK	396	['PF01547']	['ecj:Y75_p3921', 'eco:b4034']	['NP_418458.1', 'NC_000913.3', 'YP_492177.1', 'NC_007779.1']	['GO:0043190; C:ATP-binding cassette (ABC) transporter complex; IGI:EcoliWiki.', 'GO:0055052; C:ATP-binding cassette (ABC) transporter complex, substrate-binding subunit-containing; IDA:EcoCyc.', 'GO:1990060; C:maltose transport complex; IDA:EcoCyc.', 'GO:0030288; C:outer membrane-bounded periplasmic space; IDA:EcoCyc.', 'GO:0042597; C:periplasmic space; IDA:EcoliWiki.', 'GO:1901982; F:maltose bi…	150	1N3W	{'A': ['P0AEX9']}	['A']	['MAL']	29-OCT-02	10.1074/JBC.M301004200		X-RAY DIFFRACTION	12794084	2.6	0.936924	P 43 21 2	MALE_ECOLI	396	1anfA	13	0.857	http://zhanglab.ccmb.med.umich.edu/QUARK/ecoli2/E12087/	E12087	template-based	1912	366	0.924242	TRUE	366	0.986901	1.10595	TRUE	0.622951	0.444444	0.159091	0.603535
14GLUCANabcpp	Transport, Inner Membrane	14glucan_p + atp_c + h2o_c --> h_c + adp_c + 14glucan_c + pi_c	['h_c', '14glucan_p', '14glucan_c', 'adp_c', 'pi_c', 'atp_c', 'h2o_c']	(b4034 and b4033 and b4032 and b4035)	b4034	P0AEX9	1	malE		['Maltodextrin-binding protein', 'MMBP', 'MBP', 'Maltose-binding periplasmic protein']	MKIKTGARILALSALTTMMFSASALAKIEEGKLVIWINGDKGYNGLAEVGKKFEKDTGIKVTVEHPDKLEEKFPQVAATGDGPDIIFWAHDRFGGYAQSGLLAEITPDKAFQDKLYPFTWDAVRYNGKLIAYPIAVEALSLIYNKDLLPNPPKTWEEIPALDKELKAKGKSALMFNLQEPYFTWPLIAADGGYAFKYENGKYDIKDVGVDNAGAKAGLTFLVDLIKNKHMNADTDYSIAEAAFNKGETAMTINGPWAWSNIDTSKVNYGVTVLPTFKGQPSKPFVGVLSAGINAASPNKELAKEFLENYLLTDEGLEAVNKDKPLGAVALKSYEEELAKDPRIAATMENAQKGEIMPNIPQMSAFWYAVRTAVINAASGRQTVDEALKDAQTRITK	396	['PF01547']	['ecj:Y75_p3921', 'eco:b4034']	['NP_418458.1', 'NC_000913.3', 'YP_492177.1', 'NC_007779.1']	['GO:0043190; C:ATP-binding cassette (ABC) transporter complex; IGI:EcoliWiki.', 'GO:0055052; C:ATP-binding cassette (ABC) transporter complex, substrate-binding subunit-containing; IDA:EcoCyc.', 'GO:1990060; C:maltose transport complex; IDA:EcoCyc.', 'GO:0030288; C:outer membrane-bounded periplasmic space; IDA:EcoCyc.', 'GO:0042597; C:periplasmic space; IDA:EcoliWiki.', 'GO:1901982; F:maltose bi…	150	3SEU	{'A': ['P0AEX9']}	['A']	['GOL', 'ZN', 'ACT', 'MAL']	11-JUN-11	10.1002/PRO.727		X-RAY DIFFRACTION	21898649	1.85	0.964589	P 1 21 1	MALE_ECOLI	396	1anfA	13	0.857	http://zhanglab.ccmb.med.umich.edu/QUARK/ecoli2/E12087/	E12087	template-based	1873	358	0.90404	TRUE	358	0.965329	1.08178	TRUE	0.672131	0.444444	0.159091	0.603535
14GLUCANabcpp	Transport, Inner Membrane	14glucan_p + atp_c + h2o_c --> h_c + adp_c + 14glucan_c + pi_c	['h_c', '14glucan_p', '14glucan_c', 'adp_c', 'pi_c', 'atp_c', 'h2o_c']	(b4034 and b4033 and b4032 and b4035)	b4034	P0AEX9	1	malE		['Maltodextrin-binding protein', 'MMBP', 'MBP', 'Maltose-binding periplasmic protein']	MKIKTGARILALSALTTMMFSASALAKIEEGKLVIWINGDKGYNGLAEVGKKFEKDTGIKVTVEHPDKLEEKFPQVAATGDGPDIIFWAHDRFGGYAQSGLLAEITPDKAFQDKLYPFTWDAVRYNGKLIAYPIAVEALSLIYNKDLLPNPPKTWEEIPALDKELKAKGKSALMFNLQEPYFTWPLIAADGGYAFKYENGKYDIKDVGVDNAGAKAGLTFLVDLIKNKHMNADTDYSIAEAAFNKGETAMTINGPWAWSNIDTSKVNYGVTVLPTFKGQPSKPFVGVLSAGINAASPNKELAKEFLENYLLTDEGLEAVNKDKPLGAVALKSYEEELAKDPRIAATMENAQKGEIMPNIPQMSAFWYAVRTAVINAASGRQTVDEALKDAQTRITK	396	['PF01547']	['ecj:Y75_p3921', 'eco:b4034']	['NP_418458.1', 'NC_000913.3', 'YP_492177.1', 'NC_007779.1']	['GO:0043190; C:ATP-binding cassette (ABC) transporter complex; IGI:EcoliWiki.', 'GO:0055052; C:ATP-binding cassette (ABC) transporter complex, substrate-binding subunit-containing; IDA:EcoCyc.', 'GO:1990060; C:maltose transport complex; IDA:EcoCyc.', 'GO:0030288; C:outer membrane-bounded periplasmic space; IDA:EcoCyc.', 'GO:0042597; C:periplasmic space; IDA:EcoliWiki.', 'GO:1901982; F:maltose bi…	150	1NL5	{'A': ['P0AEX9']}	['A']	['ZN', 'MAL']	06-JAN-03	10.1074/JBC.M301004200		X-RAY DIFFRACTION	12794084	2.1	0.955367	P 43 21 2	MALE_ECOLI	396	1anfA	13	0.857	http://zhanglab.ccmb.med.umich.edu/QUARK/ecoli2/E12087/	E12087	template-based	1900	364	0.919192	TRUE	364	0.981508	1.09991	TRUE	0.595628	0.444444	0.159091	0.603535
14GLUCANabcpp	Transport, Inner Membrane	14glucan_p + atp_c + h2o_c --> h_c + adp_c + 14glucan_c + pi_c	['h_c', '14glucan_p', '14glucan_c', 'adp_c', 'pi_c', 'atp_c', 'h2o_c']	(b4034 and b4033 and b4032 and b4035)	b4034	P0AEX9	1	malE		['Maltodextrin-binding protein', 'MMBP', 'MBP', 'Maltose-binding periplasmic protein']	MKIKTGARILALSALTTMMFSASALAKIEEGKLVIWINGDKGYNGLAEVGKKFEKDTGIKVTVEHPDKLEEKFPQVAATGDGPDIIFWAHDRFGGYAQSGLLAEITPDKAFQDKLYPFTWDAVRYNGKLIAYPIAVEALSLIYNKDLLPNPPKTWEEIPALDKELKAKGKSALMFNLQEPYFTWPLIAADGGYAFKYENGKYDIKDVGVDNAGAKAGLTFLVDLIKNKHMNADTDYSIAEAAFNKGETAMTINGPWAWSNIDTSKVNYGVTVLPTFKGQPSKPFVGVLSAGINAASPNKELAKEFLENYLLTDEGLEAVNKDKPLGAVALKSYEEELAKDPRIAATMENAQKGEIMPNIPQMSAFWYAVRTAVINAASGRQTVDEALKDAQTRITK	396	['PF01547']	['ecj:Y75_p3921', 'eco:b4034']	['NP_418458.1', 'NC_000913.3', 'YP_492177.1', 'NC_007779.1']	['GO:0043190; C:ATP-binding cassette (ABC) transporter complex; IGI:EcoliWiki.', 'GO:0055052; C:ATP-binding cassette (ABC) transporter complex, substrate-binding subunit-containing; IDA:EcoCyc.', 'GO:1990060; C:maltose transport complex; IDA:EcoCyc.', 'GO:0030288; C:outer membrane-bounded periplasmic space; IDA:EcoCyc.', 'GO:0042597; C:periplasmic space; IDA:EcoliWiki.', 'GO:1901982; F:maltose bi…	150	1ZMG	{'A': ['P0AEX9']}	['A']	['CU']	10-MAY-05	10.1016/J.JMB.2005.10.016		X-RAY DIFFRACTION	16288781	2.5	0.940612	P 1	MALE_ECOLI	396	1anfA	13	0.857	http://zhanglab.ccmb.med.umich.edu/QUARK/ecoli2/E12087/	E12087	template-based	1898	365	0.921717	TRUE	365	0.984205	1.10293	TRUE	0.643243	0.444444	0.159091	0.603535
14GLUCANabcpp	Transport, Inner Membrane	14glucan_p + atp_c + h2o_c --> h_c + adp_c + 14glucan_c + pi_c	['h_c', '14glucan_p', '14glucan_c', 'adp_c', 'pi_c', 'atp_c', 'h2o_c']	(b4034 and b4033 and b4032 and b4035)	b4034	P0AEX9	1	malE		['Maltodextrin-binding protein', 'MMBP', 'MBP', 'Maltose-binding periplasmic protein']	MKIKTGARILALSALTTMMFSASALAKIEEGKLVIWINGDKGYNGLAEVGKKFEKDTGIKVTVEHPDKLEEKFPQVAATGDGPDIIFWAHDRFGGYAQSGLLAEITPDKAFQDKLYPFTWDAVRYNGKLIAYPIAVEALSLIYNKDLLPNPPKTWEEIPALDKELKAKGKSALMFNLQEPYFTWPLIAADGGYAFKYENGKYDIKDVGVDNAGAKAGLTFLVDLIKNKHMNADTDYSIAEAAFNKGETAMTINGPWAWSNIDTSKVNYGVTVLPTFKGQPSKPFVGVLSAGINAASPNKELAKEFLENYLLTDEGLEAVNKDKPLGAVALKSYEEELAKDPRIAATMENAQKGEIMPNIPQMSAFWYAVRTAVINAASGRQTVDEALKDAQTRITK	396	['PF01547']	['ecj:Y75_p3921', 'eco:b4034']	['NP_418458.1', 'NC_000913.3', 'YP_492177.1', 'NC_007779.1']	['GO:0043190; C:ATP-binding cassette (ABC) transporter complex; IGI:EcoliWiki.', 'GO:0055052; C:ATP-binding cassette (ABC) transporter complex, substrate-binding subunit-containing; IDA:EcoCyc.', 'GO:1990060; C:maltose transport complex; IDA:EcoCyc.', 'GO:0030288; C:outer membrane-bounded periplasmic space; IDA:EcoCyc.', 'GO:0042597; C:periplasmic space; IDA:EcoliWiki.', 'GO:1901982; F:maltose bi…	150	3SER	{'A': ['P0AEX9'], 'C': ['P0AEX9']}	['A', 'C']	['ZN', 'CL', 'MAL', 'CA']	11-JUN-11	10.1002/PRO.727		X-RAY DIFFRACTION	21898649	2.35	0.946145	P 1 21 1	MALE_ECOLI	396	1anfA	13	0.857	http://zhanglab.ccmb.med.umich.edu/QUARK/ecoli2/E12087/	E12087	template-based	1886	361	0.911616	TRUE	361	0.973419	1.09084	TRUE	0.641892	0.444444	0.159091	0.603535
14GLUCANabcpp	Transport, Inner Membrane	14glucan_p + atp_c + h2o_c --> h_c + adp_c + 14glucan_c + pi_c	['h_c', '14glucan_p', '14glucan_c', 'adp_c', 'pi_c', 'atp_c', 'h2o_c']	(b4034 and b4033 and b4032 and b4035)	b4034	P0AEX9	1	malE		['Maltodextrin-binding protein', 'MMBP', 'MBP', 'Maltose-binding periplasmic protein']	MKIKTGARILALSALTTMMFSASALAKIEEGKLVIWINGDKGYNGLAEVGKKFEKDTGIKVTVEHPDKLEEKFPQVAATGDGPDIIFWAHDRFGGYAQSGLLAEITPDKAFQDKLYPFTWDAVRYNGKLIAYPIAVEALSLIYNKDLLPNPPKTWEEIPALDKELKAKGKSALMFNLQEPYFTWPLIAADGGYAFKYENGKYDIKDVGVDNAGAKAGLTFLVDLIKNKHMNADTDYSIAEAAFNKGETAMTINGPWAWSNIDTSKVNYGVTVLPTFKGQPSKPFVGVLSAGINAASPNKELAKEFLENYLLTDEGLEAVNKDKPLGAVALKSYEEELAKDPRIAATMENAQKGEIMPNIPQMSAFWYAVRTAVINAASGRQTVDEALKDAQTRITK	396	['PF01547']	['ecj:Y75_p3921', 'eco:b4034']	['NP_418458.1', 'NC_000913.3', 'YP_492177.1', 'NC_007779.1']	['GO:0043190; C:ATP-binding cassette (ABC) transporter complex; IGI:EcoliWiki.', 'GO:0055052; C:ATP-binding cassette (ABC) transporter complex, substrate-binding subunit-containing; IDA:EcoCyc.', 'GO:1990060; C:maltose transport complex; IDA:EcoCyc.', 'GO:0030288; C:outer membrane-bounded periplasmic space; IDA:EcoCyc.', 'GO:0042597; C:periplasmic space; IDA:EcoliWiki.', 'GO:1901982; F:maltose bi…	150	1ZKB	{'A': ['P0AEX9']}	['A']		02-MAY-05	10.1016/J.JMB.2005.10.016		X-RAY DIFFRACTION	16288781	2.2	0.951678	P 1	MALE_ECOLI	396	1anfA	13	0.857	http://zhanglab.ccmb.med.umich.edu/QUARK/ecoli2/E12087/	E12087	template-based	1898	365	0.921717	TRUE	365	0.984205	1.10293	TRUE	0.624324	0.444444	0.159091	0.603535
14GLUCANabcpp	Transport, Inner Membrane	14glucan_p + atp_c + h2o_c --> h_c + adp_c + 14glucan_c + pi_c	['h_c', '14glucan_p', '14glucan_c', 'adp_c', 'pi_c', 'atp_c', 'h2o_c']	(b4034 and b4033 and b4032 and b4035)	b4034	P0AEX9	1	malE		['Maltodextrin-binding protein', 'MMBP', 'MBP', 'Maltose-binding periplasmic protein']	MKIKTGARILALSALTTMMFSASALAKIEEGKLVIWINGDKGYNGLAEVGKKFEKDTGIKVTVEHPDKLEEKFPQVAATGDGPDIIFWAHDRFGGYAQSGLLAEITPDKAFQDKLYPFTWDAVRYNGKLIAYPIAVEALSLIYNKDLLPNPPKTWEEIPALDKELKAKGKSALMFNLQEPYFTWPLIAADGGYAFKYENGKYDIKDVGVDNAGAKAGLTFLVDLIKNKHMNADTDYSIAEAAFNKGETAMTINGPWAWSNIDTSKVNYGVTVLPTFKGQPSKPFVGVLSAGINAASPNKELAKEFLENYLLTDEGLEAVNKDKPLGAVALKSYEEELAKDPRIAATMENAQKGEIMPNIPQMSAFWYAVRTAVINAASGRQTVDEALKDAQTRITK	396	['PF01547']	['ecj:Y75_p3921', 'eco:b4034']	['NP_418458.1', 'NC_000913.3', 'YP_492177.1', 'NC_007779.1']	['GO:0043190; C:ATP-binding cassette (ABC) transporter complex; IGI:EcoliWiki.', 'GO:0055052; C:ATP-binding cassette (ABC) transporter complex, substrate-binding subunit-containing; IDA:EcoCyc.', 'GO:1990060; C:maltose transport complex; IDA:EcoCyc.', 'GO:0030288; C:outer membrane-bounded periplasmic space; IDA:EcoCyc.', 'GO:0042597; C:periplasmic space; IDA:EcoliWiki.', 'GO:1901982; F:maltose bi…	150	2R6G	{'A': ['P68187'], 'B': ['P68187'], 'E': ['P0AEX9'], 'G': ['P68183'], 'F': ['P02916']}	['A', 'B', 'E', 'G', 'F']	['ATP', 'MAL']	05-SEP-07	10.1038/NATURE06264	[('A', ['3.6.3.19']), ('B', ['3.6.3.19'])]	X-RAY DIFFRACTION	18033289	2.8	0.929546	P 1	MALE_ECOLI	396	1anfA	13	0.857	http://zhanglab.ccmb.med.umich.edu/QUARK/ecoli2/E12087/	E12087	template-based	1939	370	0.934343	TRUE	370	0.997687	1.11804	TRUE	0.622682	0.444444	0.159091	0.603535
14GLUCANabcpp	Transport, Inner Membrane	14glucan_p + atp_c + h2o_c --> h_c + adp_c + 14glucan_c + pi_c	['h_c', '14glucan_p', '14glucan_c', 'adp_c', 'pi_c', 'atp_c', 'h2o_c']	(b4034 and b4033 and b4032 and b4035)	b4034	P0AEX9	1	malE		['Maltodextrin-binding protein', 'MMBP', 'MBP', 'Maltose-binding periplasmic protein']	MKIKTGARILALSALTTMMFSASALAKIEEGKLVIWINGDKGYNGLAEVGKKFEKDTGIKVTVEHPDKLEEKFPQVAATGDGPDIIFWAHDRFGGYAQSGLLAEITPDKAFQDKLYPFTWDAVRYNGKLIAYPIAVEALSLIYNKDLLPNPPKTWEEIPALDKELKAKGKSALMFNLQEPYFTWPLIAADGGYAFKYENGKYDIKDVGVDNAGAKAGLTFLVDLIKNKHMNADTDYSIAEAAFNKGETAMTINGPWAWSNIDTSKVNYGVTVLPTFKGQPSKPFVGVLSAGINAASPNKELAKEFLENYLLTDEGLEAVNKDKPLGAVALKSYEEELAKDPRIAATMENAQKGEIMPNIPQMSAFWYAVRTAVINAASGRQTVDEALKDAQTRITK	396	['PF01547']	['ecj:Y75_p3921', 'eco:b4034']	['NP_418458.1', 'NC_000913.3', 'YP_492177.1', 'NC_007779.1']	['GO:0043190; C:ATP-binding cassette (ABC) transporter complex; IGI:EcoliWiki.', 'GO:0055052; C:ATP-binding cassette (ABC) transporter complex, substrate-binding subunit-containing; IDA:EcoCyc.', 'GO:1990060; C:maltose transport complex; IDA:EcoCyc.', 'GO:0030288; C:outer membrane-bounded periplasmic space; IDA:EcoCyc.', 'GO:0042597; C:periplasmic space; IDA:EcoliWiki.', 'GO:1901982; F:maltose bi…	150	3KJT	{'A': ['P0AEX9']}	['A']		03-NOV-09	10.1074/JBC.M109.089078		X-RAY DIFFRACTION	20147285	1.5	0.977499	P 1 21 1	MALE_ECOLI	396	1anfA	13	0.857	http://zhanglab.ccmb.med.umich.edu/QUARK/ecoli2/E12087/	E12087	template-based	1905	366	0.924242	TRUE	367	0.986901	1.10595	TRUE	0.627027	0.444444	0.159091	0.603535
14GLUCANabcpp	Transport, Inner Membrane	14glucan_p + atp_c + h2o_c --> h_c + adp_c + 14glucan_c + pi_c	['h_c', '14glucan_p', '14glucan_c', 'adp_c', 'pi_c', 'atp_c', 'h2o_c']	(b4034 and b4033 and b4032 and b4035)	b4034	P0AEX9	1	malE		['Maltodextrin-binding protein', 'MMBP', 'MBP', 'Maltose-binding periplasmic protein']	MKIKTGARILALSALTTMMFSASALAKIEEGKLVIWINGDKGYNGLAEVGKKFEKDTGIKVTVEHPDKLEEKFPQVAATGDGPDIIFWAHDRFGGYAQSGLLAEITPDKAFQDKLYPFTWDAVRYNGKLIAYPIAVEALSLIYNKDLLPNPPKTWEEIPALDKELKAKGKSALMFNLQEPYFTWPLIAADGGYAFKYENGKYDIKDVGVDNAGAKAGLTFLVDLIKNKHMNADTDYSIAEAAFNKGETAMTINGPWAWSNIDTSKVNYGVTVLPTFKGQPSKPFVGVLSAGINAASPNKELAKEFLENYLLTDEGLEAVNKDKPLGAVALKSYEEELAKDPRIAATMENAQKGEIMPNIPQMSAFWYAVRTAVINAASGRQTVDEALKDAQTRITK	396	['PF01547']	['ecj:Y75_p3921', 'eco:b4034']	['NP_418458.1', 'NC_000913.3', 'YP_492177.1', 'NC_007779.1']	['GO:0043190; C:ATP-binding cassette (ABC) transporter complex; IGI:EcoliWiki.', 'GO:0055052; C:ATP-binding cassette (ABC) transporter complex, substrate-binding subunit-containing; IDA:EcoCyc.', 'GO:1990060; C:maltose transport complex; IDA:EcoCyc.', 'GO:0030288; C:outer membrane-bounded periplasmic space; IDA:EcoCyc.', 'GO:0042597; C:periplasmic space; IDA:EcoliWiki.', 'GO:1901982; F:maltose bi…	150	2OK2	{'A': ['P0AEX9'], 'B': ['P0AEX9']}	['A', 'B']	['SO4', 'MAL']	15-JAN-07	10.1074/JBC.M700858200		X-RAY DIFFRACTION	17426027	2	0.959056	C 1 2 1	MALE_ECOLI	396	1anfA	13	0.857	http://zhanglab.ccmb.med.umich.edu/QUARK/ecoli2/E12087/	E12087	template-based	1915	365	0.921717	TRUE	367	0.984205	1.10293	TRUE	0.64801	0.444444	0.159091	0.603535
14GLUCANabcpp	Transport, Inner Membrane	14glucan_p + atp_c + h2o_c --> h_c + adp_c + 14glucan_c + pi_c	['h_c', '14glucan_p', '14glucan_c', 'adp_c', 'pi_c', 'atp_c', 'h2o_c']	(b4034 and b4033 and b4032 and b4035)	b4034	P0AEX9	1	malE		['Maltodextrin-binding protein', 'MMBP', 'MBP', 'Maltose-binding periplasmic protein']	MKIKTGARILALSALTTMMFSASALAKIEEGKLVIWINGDKGYNGLAEVGKKFEKDTGIKVTVEHPDKLEEKFPQVAATGDGPDIIFWAHDRFGGYAQSGLLAEITPDKAFQDKLYPFTWDAVRYNGKLIAYPIAVEALSLIYNKDLLPNPPKTWEEIPALDKELKAKGKSALMFNLQEPYFTWPLIAADGGYAFKYENGKYDIKDVGVDNAGAKAGLTFLVDLIKNKHMNADTDYSIAEAAFNKGETAMTINGPWAWSNIDTSKVNYGVTVLPTFKGQPSKPFVGVLSAGINAASPNKELAKEFLENYLLTDEGLEAVNKDKPLGAVALKSYEEELAKDPRIAATMENAQKGEIMPNIPQMSAFWYAVRTAVINAASGRQTVDEALKDAQTRITK	396	['PF01547']	['ecj:Y75_p3921', 'eco:b4034']	['NP_418458.1', 'NC_000913.3', 'YP_492177.1', 'NC_007779.1']	['GO:0043190; C:ATP-binding cassette (ABC) transporter complex; IGI:EcoliWiki.', 'GO:0055052; C:ATP-binding cassette (ABC) transporter complex, substrate-binding subunit-containing; IDA:EcoCyc.', 'GO:1990060; C:maltose transport complex; IDA:EcoCyc.', 'GO:0030288; C:outer membrane-bounded periplasmic space; IDA:EcoCyc.', 'GO:0042597; C:periplasmic space; IDA:EcoliWiki.', 'GO:1901982; F:maltose bi…	150	1FQD	{'A': ['P0AEX9']}	['A']	['GLO', 'GLC']	04-SEP-00	10.1006/JMBI.2001.4456		X-RAY DIFFRACTION	11237621	2.3	0.94799	C 1 2 1	MALE_ECOLI	396	1anfA	13	0.857	http://zhanglab.ccmb.med.umich.edu/QUARK/ecoli2/E12087/	E12087	template-based	1933	369	0.931818	TRUE	369	0.99499	1.11501	TRUE	0.621622	0.444444	0.159091	0.603535
14GLUCANabcpp	Transport, Inner Membrane	14glucan_p + atp_c + h2o_c --> h_c + adp_c + 14glucan_c + pi_c	['h_c', '14glucan_p', '14glucan_c', 'adp_c', 'pi_c', 'atp_c', 'h2o_c']	(b4034 and b4033 and b4032 and b4035)	b4034	P0AEX9	1	malE		['Maltodextrin-binding protein', 'MMBP', 'MBP', 'Maltose-binding periplasmic protein']	MKIKTGARILALSALTTMMFSASALAKIEEGKLVIWINGDKGYNGLAEVGKKFEKDTGIKVTVEHPDKLEEKFPQVAATGDGPDIIFWAHDRFGGYAQSGLLAEITPDKAFQDKLYPFTWDAVRYNGKLIAYPIAVEALSLIYNKDLLPNPPKTWEEIPALDKELKAKGKSALMFNLQEPYFTWPLIAADGGYAFKYENGKYDIKDVGVDNAGAKAGLTFLVDLIKNKHMNADTDYSIAEAAFNKGETAMTINGPWAWSNIDTSKVNYGVTVLPTFKGQPSKPFVGVLSAGINAASPNKELAKEFLENYLLTDEGLEAVNKDKPLGAVALKSYEEELAKDPRIAATMENAQKGEIMPNIPQMSAFWYAVRTAVINAASGRQTVDEALKDAQTRITK	396	['PF01547']	['ecj:Y75_p3921', 'eco:b4034']	['NP_418458.1', 'NC_000913.3', 'YP_492177.1', 'NC_007779.1']	['GO:0043190; C:ATP-binding cassette (ABC) transporter complex; IGI:EcoliWiki.', 'GO:0055052; C:ATP-binding cassette (ABC) transporter complex, substrate-binding subunit-containing; IDA:EcoCyc.', 'GO:1990060; C:maltose transport complex; IDA:EcoCyc.', 'GO:0030288; C:outer membrane-bounded periplasmic space; IDA:EcoCyc.', 'GO:0042597; C:periplasmic space; IDA:EcoliWiki.', 'GO:1901982; F:maltose bi…	150	3PGF	{'A': ['P0AEX9'], 'H': ['PDB-H'], 'L': ['PDB-L']}	['A', 'H', 'L']	['GOL', 'GLC', 'IMD']	01-NOV-10	10.1038/NSMB.2002		X-RAY DIFFRACTION	21378967	2.1	0.955367	C 2 2 21	MALE_ECOLI	396	1anfA	13	0.857	http://zhanglab.ccmb.med.umich.edu/QUARK/ecoli2/E12087/	E12087	template-based	1860	357	0.901515	TRUE	357	0.962633	1.07875	TRUE	0.560453	0.444444	0.159091	0.603535
14GLUCANabcpp	Transport, Inner Membrane	14glucan_p + atp_c + h2o_c --> h_c + adp_c + 14glucan_c + pi_c	['h_c', '14glucan_p', '14glucan_c', 'adp_c', 'pi_c', 'atp_c', 'h2o_c']	(b4034 and b4033 and b4032 and b4035)	b4034	P0AEX9	1	malE		['Maltodextrin-binding protein', 'MMBP', 'MBP', 'Maltose-binding periplasmic protein']	MKIKTGARILALSALTTMMFSASALAKIEEGKLVIWINGDKGYNGLAEVGKKFEKDTGIKVTVEHPDKLEEKFPQVAATGDGPDIIFWAHDRFGGYAQSGLLAEITPDKAFQDKLYPFTWDAVRYNGKLIAYPIAVEALSLIYNKDLLPNPPKTWEEIPALDKELKAKGKSALMFNLQEPYFTWPLIAADGGYAFKYENGKYDIKDVGVDNAGAKAGLTFLVDLIKNKHMNADTDYSIAEAAFNKGETAMTINGPWAWSNIDTSKVNYGVTVLPTFKGQPSKPFVGVLSAGINAASPNKELAKEFLENYLLTDEGLEAVNKDKPLGAVALKSYEEELAKDPRIAATMENAQKGEIMPNIPQMSAFWYAVRTAVINAASGRQTVDEALKDAQTRITK	396	['PF01547']	['ecj:Y75_p3921', 'eco:b4034']	['NP_418458.1', 'NC_000913.3', 'YP_492177.1', 'NC_007779.1']	['GO:0043190; C:ATP-binding cassette (ABC) transporter complex; IGI:EcoliWiki.', 'GO:0055052; C:ATP-binding cassette (ABC) transporter complex, substrate-binding subunit-containing; IDA:EcoCyc.', 'GO:1990060; C:maltose transport complex; IDA:EcoCyc.', 'GO:0030288; C:outer membrane-bounded periplasmic space; IDA:EcoCyc.', 'GO:0042597; C:periplasmic space; IDA:EcoliWiki.', 'GO:1901982; F:maltose bi…	150	1A7L	{'A': ['P0AEX9'], 'C': ['P0AEX9'], 'B': ['P0AEX9']}	['A', 'C', 'B']	['MAL']	16-MAR-98	10.1006/JMBI.1998.1866		X-RAY DIFFRACTION	9654443	2.9	0.925858	P 1 21 1	MALE_ECOLI	396	1anfA	13	0.857	http://zhanglab.ccmb.med.umich.edu/QUARK/ecoli2/E12087/	E12087	template-based	1892	361	0.911616	TRUE	362	0.973419	1.09084	TRUE	0.664273	0.444444	0.159091	0.603535
14GLUCANabcpp	Transport, Inner Membrane	14glucan_p + atp_c + h2o_c --> h_c + adp_c + 14glucan_c + pi_c	['h_c', '14glucan_p', '14glucan_c', 'adp_c', 'pi_c', 'atp_c', 'h2o_c']	(b4034 and b4033 and b4032 and b4035)	b4034	P0AEX9	1	malE		['Maltodextrin-binding protein', 'MMBP', 'MBP', 'Maltose-binding periplasmic protein']	MKIKTGARILALSALTTMMFSASALAKIEEGKLVIWINGDKGYNGLAEVGKKFEKDTGIKVTVEHPDKLEEKFPQVAATGDGPDIIFWAHDRFGGYAQSGLLAEITPDKAFQDKLYPFTWDAVRYNGKLIAYPIAVEALSLIYNKDLLPNPPKTWEEIPALDKELKAKGKSALMFNLQEPYFTWPLIAADGGYAFKYENGKYDIKDVGVDNAGAKAGLTFLVDLIKNKHMNADTDYSIAEAAFNKGETAMTINGPWAWSNIDTSKVNYGVTVLPTFKGQPSKPFVGVLSAGINAASPNKELAKEFLENYLLTDEGLEAVNKDKPLGAVALKSYEEELAKDPRIAATMENAQKGEIMPNIPQMSAFWYAVRTAVINAASGRQTVDEALKDAQTRITK	396	['PF01547']	['ecj:Y75_p3921', 'eco:b4034']	['NP_418458.1', 'NC_000913.3', 'YP_492177.1', 'NC_007779.1']	['GO:0043190; C:ATP-binding cassette (ABC) transporter complex; IGI:EcoliWiki.', 'GO:0055052; C:ATP-binding cassette (ABC) transporter complex, substrate-binding subunit-containing; IDA:EcoCyc.', 'GO:1990060; C:maltose transport complex; IDA:EcoCyc.', 'GO:0030288; C:outer membrane-bounded periplasmic space; IDA:EcoCyc.', 'GO:0042597; C:periplasmic space; IDA:EcoliWiki.', 'GO:1901982; F:maltose bi…	150	1SVX	{'A': ['PDB-A'], 'B': ['P0AEX9']}	['A', 'B']		30-MAR-04	10.1038/NBT962		X-RAY DIFFRACTION	15097997	2.24	0.950203	P 1 21 1	MALE_ECOLI	396	1anfA	13	0.857	http://zhanglab.ccmb.med.umich.edu/QUARK/ecoli2/E12087/	E12087	template-based	1893	362	0.914141	TRUE	362	0.976115	1.09386	TRUE	0.619772	0.444444	0.159091	0.603535
14GLUCANabcpp	Transport, Inner Membrane	14glucan_p + atp_c + h2o_c --> h_c + adp_c + 14glucan_c + pi_c	['h_c', '14glucan_p', '14glucan_c', 'adp_c', 'pi_c', 'atp_c', 'h2o_c']	(b4034 and b4033 and b4032 and b4035)	b4034	P0AEX9	1	malE		['Maltodextrin-binding protein', 'MMBP', 'MBP', 'Maltose-binding periplasmic protein']	MKIKTGARILALSALTTMMFSASALAKIEEGKLVIWINGDKGYNGLAEVGKKFEKDTGIKVTVEHPDKLEEKFPQVAATGDGPDIIFWAHDRFGGYAQSGLLAEITPDKAFQDKLYPFTWDAVRYNGKLIAYPIAVEALSLIYNKDLLPNPPKTWEEIPALDKELKAKGKSALMFNLQEPYFTWPLIAADGGYAFKYENGKYDIKDVGVDNAGAKAGLTFLVDLIKNKHMNADTDYSIAEAAFNKGETAMTINGPWAWSNIDTSKVNYGVTVLPTFKGQPSKPFVGVLSAGINAASPNKELAKEFLENYLLTDEGLEAVNKDKPLGAVALKSYEEELAKDPRIAATMENAQKGEIMPNIPQMSAFWYAVRTAVINAASGRQTVDEALKDAQTRITK	396	['PF01547']	['ecj:Y75_p3921', 'eco:b4034']	['NP_418458.1', 'NC_000913.3', 'YP_492177.1', 'NC_007779.1']	['GO:0043190; C:ATP-binding cassette (ABC) transporter complex; IGI:EcoliWiki.', 'GO:0055052; C:ATP-binding cassette (ABC) transporter complex, substrate-binding subunit-containing; IDA:EcoCyc.', 'GO:1990060; C:maltose transport complex; IDA:EcoCyc.', 'GO:0030288; C:outer membrane-bounded periplasmic space; IDA:EcoCyc.', 'GO:0042597; C:periplasmic space; IDA:EcoliWiki.', 'GO:1901982; F:maltose bi…	150	1MDP	{'1': ['P0AEX9'], '2': ['P0AEX9']}	['1', '2']	['MAL']	10-AUG-94	10.1006/JMBI.1994.0059		X-RAY DIFFRACTION	7853407	2.3	0.94799	P 1 21 1	MALE_ECOLI	396	1anfA	13	0.857	http://zhanglab.ccmb.med.umich.edu/QUARK/ecoli2/E12087/	E12087	template-based	1886	361	0.911616	TRUE	361	0.973419	1.09084	TRUE	0.634986	0.444444	0.159091	0.603535
14GLUCANabcpp	Transport, Inner Membrane	14glucan_p + atp_c + h2o_c --> h_c + adp_c + 14glucan_c + pi_c	['h_c', '14glucan_p', '14glucan_c', 'adp_c', 'pi_c', 'atp_c', 'h2o_c']	(b4034 and b4033 and b4032 and b4035)	b4034	P0AEX9	1	malE		['Maltodextrin-binding protein', 'MMBP', 'MBP', 'Maltose-binding periplasmic protein']	MKIKTGARILALSALTTMMFSASALAKIEEGKLVIWINGDKGYNGLAEVGKKFEKDTGIKVTVEHPDKLEEKFPQVAATGDGPDIIFWAHDRFGGYAQSGLLAEITPDKAFQDKLYPFTWDAVRYNGKLIAYPIAVEALSLIYNKDLLPNPPKTWEEIPALDKELKAKGKSALMFNLQEPYFTWPLIAADGGYAFKYENGKYDIKDVGVDNAGAKAGLTFLVDLIKNKHMNADTDYSIAEAAFNKGETAMTINGPWAWSNIDTSKVNYGVTVLPTFKGQPSKPFVGVLSAGINAASPNKELAKEFLENYLLTDEGLEAVNKDKPLGAVALKSYEEELAKDPRIAATMENAQKGEIMPNIPQMSAFWYAVRTAVINAASGRQTVDEALKDAQTRITK	396	['PF01547']	['ecj:Y75_p3921', 'eco:b4034']	['NP_418458.1', 'NC_000913.3', 'YP_492177.1', 'NC_007779.1']	['GO:0043190; C:ATP-binding cassette (ABC) transporter complex; IGI:EcoliWiki.', 'GO:0055052; C:ATP-binding cassette (ABC) transporter complex, substrate-binding subunit-containing; IDA:EcoCyc.', 'GO:1990060; C:maltose transport complex; IDA:EcoCyc.', 'GO:0030288; C:outer membrane-bounded periplasmic space; IDA:EcoCyc.', 'GO:0042597; C:periplasmic space; IDA:EcoliWiki.', 'GO:1901982; F:maltose bi…	150	2OBG	{'A': ['P0AEX9']}	['A']		19-DEC-06	10.1073/PNAS.0700149104		X-RAY DIFFRACTION	17420456	2.35	0.946145	P 41	MALE_ECOLI	396	1anfA	13	0.857	http://zhanglab.ccmb.med.umich.edu/QUARK/ecoli2/E12087/	E12087	template-based	1909	364	0.919192	TRUE	364	0.981508	1.09991	TRUE	0.625821	0.444444	0.159091	0.603535
14GLUCANabcpp	Transport, Inner Membrane	14glucan_p + atp_c + h2o_c --> h_c + adp_c + 14glucan_c + pi_c	['h_c', '14glucan_p', '14glucan_c', 'adp_c', 'pi_c', 'atp_c', 'h2o_c']	(b4034 and b4033 and b4032 and b4035)	b4034	P0AEX9	1	malE		['Maltodextrin-binding protein', 'MMBP', 'MBP', 'Maltose-binding periplasmic protein']	MKIKTGARILALSALTTMMFSASALAKIEEGKLVIWINGDKGYNGLAEVGKKFEKDTGIKVTVEHPDKLEEKFPQVAATGDGPDIIFWAHDRFGGYAQSGLLAEITPDKAFQDKLYPFTWDAVRYNGKLIAYPIAVEALSLIYNKDLLPNPPKTWEEIPALDKELKAKGKSALMFNLQEPYFTWPLIAADGGYAFKYENGKYDIKDVGVDNAGAKAGLTFLVDLIKNKHMNADTDYSIAEAAFNKGETAMTINGPWAWSNIDTSKVNYGVTVLPTFKGQPSKPFVGVLSAGINAASPNKELAKEFLENYLLTDEGLEAVNKDKPLGAVALKSYEEELAKDPRIAATMENAQKGEIMPNIPQMSAFWYAVRTAVINAASGRQTVDEALKDAQTRITK	396	['PF01547']	['ecj:Y75_p3921', 'eco:b4034']	['NP_418458.1', 'NC_000913.3', 'YP_492177.1', 'NC_007779.1']	['GO:0043190; C:ATP-binding cassette (ABC) transporter complex; IGI:EcoliWiki.', 'GO:0055052; C:ATP-binding cassette (ABC) transporter complex, substrate-binding subunit-containing; IDA:EcoCyc.', 'GO:1990060; C:maltose transport complex; IDA:EcoCyc.', 'GO:0030288; C:outer membrane-bounded periplasmic space; IDA:EcoCyc.', 'GO:0042597; C:periplasmic space; IDA:EcoliWiki.', 'GO:1901982; F:maltose bi…	150	3CSG	{'A': ['P0AEX9']}	['A']		09-APR-08	10.1016/J.JMB.2008.06.014		X-RAY DIFFRACTION	18602117	1.8	0.966433	P 41	MALE_ECOLI	396	1anfA	13	0.857	http://zhanglab.ccmb.med.umich.edu/QUARK/ecoli2/E12087/	E12087	template-based	1914	365	0.921717	TRUE	365	0.984205	1.10293	TRUE	0.631004	0.444444	0.159091	0.603535
14GLUCANabcpp	Transport, Inner Membrane	14glucan_p + atp_c + h2o_c --> h_c + adp_c + 14glucan_c + pi_c	['h_c', '14glucan_p', '14glucan_c', 'adp_c', 'pi_c', 'atp_c', 'h2o_c']	(b4034 and b4033 and b4032 and b4035)	b4034	P0AEX9	1	malE		['Maltodextrin-binding protein', 'MMBP', 'MBP', 'Maltose-binding periplasmic protein']	MKIKTGARILALSALTTMMFSASALAKIEEGKLVIWINGDKGYNGLAEVGKKFEKDTGIKVTVEHPDKLEEKFPQVAATGDGPDIIFWAHDRFGGYAQSGLLAEITPDKAFQDKLYPFTWDAVRYNGKLIAYPIAVEALSLIYNKDLLPNPPKTWEEIPALDKELKAKGKSALMFNLQEPYFTWPLIAADGGYAFKYENGKYDIKDVGVDNAGAKAGLTFLVDLIKNKHMNADTDYSIAEAAFNKGETAMTINGPWAWSNIDTSKVNYGVTVLPTFKGQPSKPFVGVLSAGINAASPNKELAKEFLENYLLTDEGLEAVNKDKPLGAVALKSYEEELAKDPRIAATMENAQKGEIMPNIPQMSAFWYAVRTAVINAASGRQTVDEALKDAQTRITK	396	['PF01547']	['ecj:Y75_p3921', 'eco:b4034']	['NP_418458.1', 'NC_000913.3', 'YP_492177.1', 'NC_007779.1']	['GO:0043190; C:ATP-binding cassette (ABC) transporter complex; IGI:EcoliWiki.', 'GO:0055052; C:ATP-binding cassette (ABC) transporter complex, substrate-binding subunit-containing; IDA:EcoCyc.', 'GO:1990060; C:maltose transport complex; IDA:EcoCyc.', 'GO:0030288; C:outer membrane-bounded periplasmic space; IDA:EcoCyc.', 'GO:0042597; C:periplasmic space; IDA:EcoliWiki.', 'GO:1901982; F:maltose bi…	150	3N94	{'A': ['P0AEX9']}	['A']	['SO4', 'MAL']	28-MAY-10	10.1371/JOURNAL.PONE.0019682		X-RAY DIFFRACTION	21625560	1.8	0.966433	P 21 21 21	MALE_ECOLI	396	1anfA	13	0.857	http://zhanglab.ccmb.med.umich.edu/QUARK/ecoli2/E12087/	E12087	template-based	1913	365	0.921717	TRUE	365	0.984205	1.10293	TRUE	0.618026	0.444444	0.159091	0.603535
14GLUCANabcpp	Transport, Inner Membrane	14glucan_p + atp_c + h2o_c --> h_c + adp_c + 14glucan_c + pi_c	['h_c', '14glucan_p', '14glucan_c', 'adp_c', 'pi_c', 'atp_c', 'h2o_c']	(b4034 and b4033 and b4032 and b4035)	b4034	P0AEX9	1	malE		['Maltodextrin-binding protein', 'MMBP', 'MBP', 'Maltose-binding periplasmic protein']	MKIKTGARILALSALTTMMFSASALAKIEEGKLVIWINGDKGYNGLAEVGKKFEKDTGIKVTVEHPDKLEEKFPQVAATGDGPDIIFWAHDRFGGYAQSGLLAEITPDKAFQDKLYPFTWDAVRYNGKLIAYPIAVEALSLIYNKDLLPNPPKTWEEIPALDKELKAKGKSALMFNLQEPYFTWPLIAADGGYAFKYENGKYDIKDVGVDNAGAKAGLTFLVDLIKNKHMNADTDYSIAEAAFNKGETAMTINGPWAWSNIDTSKVNYGVTVLPTFKGQPSKPFVGVLSAGINAASPNKELAKEFLENYLLTDEGLEAVNKDKPLGAVALKSYEEELAKDPRIAATMENAQKGEIMPNIPQMSAFWYAVRTAVINAASGRQTVDEALKDAQTRITK	396	['PF01547']	['ecj:Y75_p3921', 'eco:b4034']	['NP_418458.1', 'NC_000913.3', 'YP_492177.1', 'NC_007779.1']	['GO:0043190; C:ATP-binding cassette (ABC) transporter complex; IGI:EcoliWiki.', 'GO:0055052; C:ATP-binding cassette (ABC) transporter complex, substrate-binding subunit-containing; IDA:EcoCyc.', 'GO:1990060; C:maltose transport complex; IDA:EcoCyc.', 'GO:0030288; C:outer membrane-bounded periplasmic space; IDA:EcoCyc.', 'GO:0042597; C:periplasmic space; IDA:EcoliWiki.', 'GO:1901982; F:maltose bi…	150	3CSB	{'A': ['P0AEX9']}	['A']	['1PE', 'PEG', 'PGE', 'PG4', 'MN', 'EDO']	09-APR-08	10.1016/J.JMB.2008.06.014		X-RAY DIFFRACTION	18602117	2	0.959056	P 41 21 2	MALE_ECOLI	396	1anfA	13	0.857	http://zhanglab.ccmb.med.umich.edu/QUARK/ecoli2/E12087/	E12087	template-based	1919	366	0.924242	TRUE	366	0.986901	1.10595	TRUE	0.612069	0.444444	0.159091	0.603535
14GLUCANabcpp	Transport, Inner Membrane	14glucan_p + atp_c + h2o_c --> h_c + adp_c + 14glucan_c + pi_c	['h_c', '14glucan_p', '14glucan_c', 'adp_c', 'pi_c', 'atp_c', 'h2o_c']	(b4034 and b4033 and b4032 and b4035)	b4034	P0AEX9	1	malE		['Maltodextrin-binding protein', 'MMBP', 'MBP', 'Maltose-binding periplasmic protein']	MKIKTGARILALSALTTMMFSASALAKIEEGKLVIWINGDKGYNGLAEVGKKFEKDTGIKVTVEHPDKLEEKFPQVAATGDGPDIIFWAHDRFGGYAQSGLLAEITPDKAFQDKLYPFTWDAVRYNGKLIAYPIAVEALSLIYNKDLLPNPPKTWEEIPALDKELKAKGKSALMFNLQEPYFTWPLIAADGGYAFKYENGKYDIKDVGVDNAGAKAGLTFLVDLIKNKHMNADTDYSIAEAAFNKGETAMTINGPWAWSNIDTSKVNYGVTVLPTFKGQPSKPFVGVLSAGINAASPNKELAKEFLENYLLTDEGLEAVNKDKPLGAVALKSYEEELAKDPRIAATMENAQKGEIMPNIPQMSAFWYAVRTAVINAASGRQTVDEALKDAQTRITK	396	['PF01547']	['ecj:Y75_p3921', 'eco:b4034']	['NP_418458.1', 'NC_000913.3', 'YP_492177.1', 'NC_007779.1']	['GO:0043190; C:ATP-binding cassette (ABC) transporter complex; IGI:EcoliWiki.', 'GO:0055052; C:ATP-binding cassette (ABC) transporter complex, substrate-binding subunit-containing; IDA:EcoCyc.', 'GO:1990060; C:maltose transport complex; IDA:EcoCyc.', 'GO:0030288; C:outer membrane-bounded periplasmic space; IDA:EcoCyc.', 'GO:0042597; C:periplasmic space; IDA:EcoliWiki.', 'GO:1901982; F:maltose bi…	150	1MG1	{'A': ['P0AEX9']}	['A']	['CL', 'MAL']	01-MAR-99	10.1073/PNAS.96.8.4319		X-RAY DIFFRACTION	10200260	2.5	0.940612	H 3	MALE_ECOLI	396	1anfA	13	0.857	http://zhanglab.ccmb.med.umich.edu/QUARK/ecoli2/E12087/	E12087	template-based	1879	359	0.906566	TRUE	359	0.968026	1.0848	TRUE	0.642222	0.444444	0.159091	0.603535
14GLUCANabcpp	Transport, Inner Membrane	14glucan_p + atp_c + h2o_c --> h_c + adp_c + 14glucan_c + pi_c	['h_c', '14glucan_p', '14glucan_c', 'adp_c', 'pi_c', 'atp_c', 'h2o_c']	(b4034 and b4033 and b4032 and b4035)	b4034	P0AEX9	1	malE		['Maltodextrin-binding protein', 'MMBP', 'MBP', 'Maltose-binding periplasmic protein']	MKIKTGARILALSALTTMMFSASALAKIEEGKLVIWINGDKGYNGLAEVGKKFEKDTGIKVTVEHPDKLEEKFPQVAATGDGPDIIFWAHDRFGGYAQSGLLAEITPDKAFQDKLYPFTWDAVRYNGKLIAYPIAVEALSLIYNKDLLPNPPKTWEEIPALDKELKAKGKSALMFNLQEPYFTWPLIAADGGYAFKYENGKYDIKDVGVDNAGAKAGLTFLVDLIKNKHMNADTDYSIAEAAFNKGETAMTINGPWAWSNIDTSKVNYGVTVLPTFKGQPSKPFVGVLSAGINAASPNKELAKEFLENYLLTDEGLEAVNKDKPLGAVALKSYEEELAKDPRIAATMENAQKGEIMPNIPQMSAFWYAVRTAVINAASGRQTVDEALKDAQTRITK	396	['PF01547']	['ecj:Y75_p3921', 'eco:b4034']	['NP_418458.1', 'NC_000913.3', 'YP_492177.1', 'NC_007779.1']	['GO:0043190; C:ATP-binding cassette (ABC) transporter complex; IGI:EcoliWiki.', 'GO:0055052; C:ATP-binding cassette (ABC) transporter complex, substrate-binding subunit-containing; IDA:EcoCyc.', 'GO:1990060; C:maltose transport complex; IDA:EcoCyc.', 'GO:0030288; C:outer membrane-bounded periplasmic space; IDA:EcoCyc.', 'GO:0042597; C:periplasmic space; IDA:EcoliWiki.', 'GO:1901982; F:maltose bi…	150	1MH3	{'A': ['P0AEX9', 'P0CY10']}	['A']		19-AUG-02	10.1110/PS.0219103		X-RAY DIFFRACTION	12538894	2.1	0.955367	P 43 21 2	MALE_ECOLI	396	1anfA	13	0.857	http://zhanglab.ccmb.med.umich.edu/QUARK/ecoli2/E12087/	E12087	template-based	1897	363	0.916667	TRUE	363	0.978812	1.09688	FALSE	0.650831	0.444444	0.159091	0.603535
14GLUCANabcpp	Transport, Inner Membrane	14glucan_p + atp_c + h2o_c --> h_c + adp_c + 14glucan_c + pi_c	['h_c', '14glucan_p', '14glucan_c', 'adp_c', 'pi_c', 'atp_c', 'h2o_c']	(b4034 and b4033 and b4032 and b4035)	b4034	P0AEX9	1	malE		['Maltodextrin-binding protein', 'MMBP', 'MBP', 'Maltose-binding periplasmic protein']	MKIKTGARILALSALTTMMFSASALAKIEEGKLVIWINGDKGYNGLAEVGKKFEKDTGIKVTVEHPDKLEEKFPQVAATGDGPDIIFWAHDRFGGYAQSGLLAEITPDKAFQDKLYPFTWDAVRYNGKLIAYPIAVEALSLIYNKDLLPNPPKTWEEIPALDKELKAKGKSALMFNLQEPYFTWPLIAADGGYAFKYENGKYDIKDVGVDNAGAKAGLTFLVDLIKNKHMNADTDYSIAEAAFNKGETAMTINGPWAWSNIDTSKVNYGVTVLPTFKGQPSKPFVGVLSAGINAASPNKELAKEFLENYLLTDEGLEAVNKDKPLGAVALKSYEEELAKDPRIAATMENAQKGEIMPNIPQMSAFWYAVRTAVINAASGRQTVDEALKDAQTRITK	396	['PF01547']	['ecj:Y75_p3921', 'eco:b4034']	['NP_418458.1', 'NC_000913.3', 'YP_492177.1', 'NC_007779.1']	['GO:0043190; C:ATP-binding cassette (ABC) transporter complex; IGI:EcoliWiki.', 'GO:0055052; C:ATP-binding cassette (ABC) transporter complex, substrate-binding subunit-containing; IDA:EcoCyc.', 'GO:1990060; C:maltose transport complex; IDA:EcoCyc.', 'GO:0030288; C:outer membrane-bounded periplasmic space; IDA:EcoCyc.', 'GO:0042597; C:periplasmic space; IDA:EcoliWiki.', 'GO:1901982; F:maltose bi…	150	1MH4	{'A': ['P0AEX9', 'P0CY10']}	['A']		19-AUG-02	10.1110/PS.0219103		X-RAY DIFFRACTION	12538894	2.3	0.94799	P 21 21 21	MALE_ECOLI	396	1anfA	13	0.857	http://zhanglab.ccmb.med.umich.edu/QUARK/ecoli2/E12087/	E12087	template-based	1897	363	0.916667	TRUE	363	0.978812	1.09688	FALSE	0.665072	0.444444	0.159091	0.603535
14GLUCANabcpp	Transport, Inner Membrane	14glucan_p + atp_c + h2o_c --> h_c + adp_c + 14glucan_c + pi_c	['h_c', '14glucan_p', '14glucan_c', 'adp_c', 'pi_c', 'atp_c', 'h2o_c']	(b4034 and b4033 and b4032 and b4035)	b4034	P0AEX9	1	malE		['Maltodextrin-binding protein', 'MMBP', 'MBP', 'Maltose-binding periplasmic protein']	MKIKTGARILALSALTTMMFSASALAKIEEGKLVIWINGDKGYNGLAEVGKKFEKDTGIKVTVEHPDKLEEKFPQVAATGDGPDIIFWAHDRFGGYAQSGLLAEITPDKAFQDKLYPFTWDAVRYNGKLIAYPIAVEALSLIYNKDLLPNPPKTWEEIPALDKELKAKGKSALMFNLQEPYFTWPLIAADGGYAFKYENGKYDIKDVGVDNAGAKAGLTFLVDLIKNKHMNADTDYSIAEAAFNKGETAMTINGPWAWSNIDTSKVNYGVTVLPTFKGQPSKPFVGVLSAGINAASPNKELAKEFLENYLLTDEGLEAVNKDKPLGAVALKSYEEELAKDPRIAATMENAQKGEIMPNIPQMSAFWYAVRTAVINAASGRQTVDEALKDAQTRITK	396	['PF01547']	['ecj:Y75_p3921', 'eco:b4034']	['NP_418458.1', 'NC_000913.3', 'YP_492177.1', 'NC_007779.1']	['GO:0043190; C:ATP-binding cassette (ABC) transporter complex; IGI:EcoliWiki.', 'GO:0055052; C:ATP-binding cassette (ABC) transporter complex, substrate-binding subunit-containing; IDA:EcoCyc.', 'GO:1990060; C:maltose transport complex; IDA:EcoCyc.', 'GO:0030288; C:outer membrane-bounded periplasmic space; IDA:EcoCyc.', 'GO:0042597; C:periplasmic space; IDA:EcoliWiki.', 'GO:1901982; F:maltose bi…	150	4KI0	{'A': ['C9QV42'], 'B': ['C9QV42'], 'E': ['P0AEX9'], 'G': ['C9QV46'], 'F': ['P02916']}	['A', 'B', 'E', 'G', 'F']	['UMQ', 'GLC', 'PGV', 'MG', 'ANP']	01-MAY-13	10.1073/PNAS.1311407110		X-RAY DIFFRACTION	24145421	2.38	0.945039	P 1	MALE_ECOLI	396	1anfA	13	0.857	http://zhanglab.ccmb.med.umich.edu/QUARK/ecoli2/E12087/	E12087	template-based	1939	370	0.934343	TRUE	370	0.997687	1.11804	FALSE	0.644104	0.444444	0.159091	0.603535
14GLUCANabcpp	Transport, Inner Membrane	14glucan_p + atp_c + h2o_c --> h_c + adp_c + 14glucan_c + pi_c	['h_c', '14glucan_p', '14glucan_c', 'adp_c', 'pi_c', 'atp_c', 'h2o_c']	(b4034 and b4033 and b4032 and b4035)	b4034	P0AEX9	1	malE		['Maltodextrin-binding protein', 'MMBP', 'MBP', 'Maltose-binding periplasmic protein']	MKIKTGARILALSALTTMMFSASALAKIEEGKLVIWINGDKGYNGLAEVGKKFEKDTGIKVTVEHPDKLEEKFPQVAATGDGPDIIFWAHDRFGGYAQSGLLAEITPDKAFQDKLYPFTWDAVRYNGKLIAYPIAVEALSLIYNKDLLPNPPKTWEEIPALDKELKAKGKSALMFNLQEPYFTWPLIAADGGYAFKYENGKYDIKDVGVDNAGAKAGLTFLVDLIKNKHMNADTDYSIAEAAFNKGETAMTINGPWAWSNIDTSKVNYGVTVLPTFKGQPSKPFVGVLSAGINAASPNKELAKEFLENYLLTDEGLEAVNKDKPLGAVALKSYEEELAKDPRIAATMENAQKGEIMPNIPQMSAFWYAVRTAVINAASGRQTVDEALKDAQTRITK	396	['PF01547']	['ecj:Y75_p3921', 'eco:b4034']	['NP_418458.1', 'NC_000913.3', 'YP_492177.1', 'NC_007779.1']	['GO:0043190; C:ATP-binding cassette (ABC) transporter complex; IGI:EcoliWiki.', 'GO:0055052; C:ATP-binding cassette (ABC) transporter complex, substrate-binding subunit-containing; IDA:EcoCyc.', 'GO:1990060; C:maltose transport complex; IDA:EcoCyc.', 'GO:0030288; C:outer membrane-bounded periplasmic space; IDA:EcoCyc.', 'GO:0042597; C:periplasmic space; IDA:EcoliWiki.', 'GO:1901982; F:maltose bi…	150	4KYC	{'A': ['P0AEX9', 'Q91MK1']}	['A']	['BO3', 'EDO', 'MAL']	28-MAY-13	10.1002/PRO.2336		X-RAY DIFFRACTION	23963781	1.95	0.9609	P 43 21 2	MALE_ECOLI	396	1anfA	13	0.857	http://zhanglab.ccmb.med.umich.edu/QUARK/ecoli2/E12087/	E12087	template-based	1884	361	0.911616	TRUE	361	0.973419	1.09084	FALSE	0.678571	0.444444	0.159091	0.603535
14GLUCANabcpp	Transport, Inner Membrane	14glucan_p + atp_c + h2o_c --> h_c + adp_c + 14glucan_c + pi_c	['h_c', '14glucan_p', '14glucan_c', 'adp_c', 'pi_c', 'atp_c', 'h2o_c']	(b4034 and b4033 and b4032 and b4035)	b4034	P0AEX9	1	malE		['Maltodextrin-binding protein', 'MMBP', 'MBP', 'Maltose-binding periplasmic protein']	MKIKTGARILALSALTTMMFSASALAKIEEGKLVIWINGDKGYNGLAEVGKKFEKDTGIKVTVEHPDKLEEKFPQVAATGDGPDIIFWAHDRFGGYAQSGLLAEITPDKAFQDKLYPFTWDAVRYNGKLIAYPIAVEALSLIYNKDLLPNPPKTWEEIPALDKELKAKGKSALMFNLQEPYFTWPLIAADGGYAFKYENGKYDIKDVGVDNAGAKAGLTFLVDLIKNKHMNADTDYSIAEAAFNKGETAMTINGPWAWSNIDTSKVNYGVTVLPTFKGQPSKPFVGVLSAGINAASPNKELAKEFLENYLLTDEGLEAVNKDKPLGAVALKSYEEELAKDPRIAATMENAQKGEIMPNIPQMSAFWYAVRTAVINAASGRQTVDEALKDAQTRITK	396	['PF01547']	['ecj:Y75_p3921', 'eco:b4034']	['NP_418458.1', 'NC_000913.3', 'YP_492177.1', 'NC_007779.1']	['GO:0043190; C:ATP-binding cassette (ABC) transporter complex; IGI:EcoliWiki.', 'GO:0055052; C:ATP-binding cassette (ABC) transporter complex, substrate-binding subunit-containing; IDA:EcoCyc.', 'GO:1990060; C:maltose transport complex; IDA:EcoCyc.', 'GO:0030288; C:outer membrane-bounded periplasmic space; IDA:EcoCyc.', 'GO:0042597; C:periplasmic space; IDA:EcoliWiki.', 'GO:1901982; F:maltose bi…	150	4KYD	{'A': ['P0AEX9', 'P21738'], 'B': ['P0AEX9', 'P21738']}	['A', 'B']	['MPO', 'MAL']	28-MAY-13	10.1002/PRO.2336		X-RAY DIFFRACTION	23963781	2.21	0.951309	H 3	MALE_ECOLI	396	1anfA	13	0.857	http://zhanglab.ccmb.med.umich.edu/QUARK/ecoli2/E12087/	E12087	template-based	1884	361	0.911616	TRUE	361	0.973419	1.09084	FALSE	0.65875	0.444444	0.159091	0.603535
14GLUCANabcpp	Transport, Inner Membrane	14glucan_p + atp_c + h2o_c --> h_c + adp_c + 14glucan_c + pi_c	['h_c', '14glucan_p', '14glucan_c', 'adp_c', 'pi_c', 'atp_c', 'h2o_c']	(b4034 and b4033 and b4032 and b4035)	b4034	P0AEX9	1	malE		['Maltodextrin-binding protein', 'MMBP', 'MBP', 'Maltose-binding periplasmic protein']	MKIKTGARILALSALTTMMFSASALAKIEEGKLVIWINGDKGYNGLAEVGKKFEKDTGIKVTVEHPDKLEEKFPQVAATGDGPDIIFWAHDRFGGYAQSGLLAEITPDKAFQDKLYPFTWDAVRYNGKLIAYPIAVEALSLIYNKDLLPNPPKTWEEIPALDKELKAKGKSALMFNLQEPYFTWPLIAADGGYAFKYENGKYDIKDVGVDNAGAKAGLTFLVDLIKNKHMNADTDYSIAEAAFNKGETAMTINGPWAWSNIDTSKVNYGVTVLPTFKGQPSKPFVGVLSAGINAASPNKELAKEFLENYLLTDEGLEAVNKDKPLGAVALKSYEEELAKDPRIAATMENAQKGEIMPNIPQMSAFWYAVRTAVINAASGRQTVDEALKDAQTRITK	396	['PF01547']	['ecj:Y75_p3921', 'eco:b4034']	['NP_418458.1', 'NC_000913.3', 'YP_492177.1', 'NC_007779.1']	['GO:0043190; C:ATP-binding cassette (ABC) transporter complex; IGI:EcoliWiki.', 'GO:0055052; C:ATP-binding cassette (ABC) transporter complex, substrate-binding subunit-containing; IDA:EcoCyc.', 'GO:1990060; C:maltose transport complex; IDA:EcoCyc.', 'GO:0030288; C:outer membrane-bounded periplasmic space; IDA:EcoCyc.', 'GO:0042597; C:periplasmic space; IDA:EcoliWiki.', 'GO:1901982; F:maltose bi…	150	4KYE	{'A': ['P0AEX9', 'P21738']}	['A']	['MAL']	28-MAY-13	10.1002/PRO.2336		X-RAY DIFFRACTION	23963781	2.6	0.936924	C 1 2 1	MALE_ECOLI	396	1anfA	13	0.857	http://zhanglab.ccmb.med.umich.edu/QUARK/ecoli2/E12087/	E12087	template-based	1884	361	0.911616	TRUE	361	0.973419	1.09084	FALSE	0.6475	0.444444	0.159091	0.603535
14GLUCANabcpp	Transport, Inner Membrane	14glucan_p + atp_c + h2o_c --> h_c + adp_c + 14glucan_c + pi_c	['h_c', '14glucan_p', '14glucan_c', 'adp_c', 'pi_c', 'atp_c', 'h2o_c']	(b4034 and b4033 and b4032 and b4035)	b4034	P0AEX9	1	malE		['Maltodextrin-binding protein', 'MMBP', 'MBP', 'Maltose-binding periplasmic protein']	MKIKTGARILALSALTTMMFSASALAKIEEGKLVIWINGDKGYNGLAEVGKKFEKDTGIKVTVEHPDKLEEKFPQVAATGDGPDIIFWAHDRFGGYAQSGLLAEITPDKAFQDKLYPFTWDAVRYNGKLIAYPIAVEALSLIYNKDLLPNPPKTWEEIPALDKELKAKGKSALMFNLQEPYFTWPLIAADGGYAFKYENGKYDIKDVGVDNAGAKAGLTFLVDLIKNKHMNADTDYSIAEAAFNKGETAMTINGPWAWSNIDTSKVNYGVTVLPTFKGQPSKPFVGVLSAGINAASPNKELAKEFLENYLLTDEGLEAVNKDKPLGAVALKSYEEELAKDPRIAATMENAQKGEIMPNIPQMSAFWYAVRTAVINAASGRQTVDEALKDAQTRITK	396	['PF01547']	['ecj:Y75_p3921', 'eco:b4034']	['NP_418458.1', 'NC_000913.3', 'YP_492177.1', 'NC_007779.1']	['GO:0043190; C:ATP-binding cassette (ABC) transporter complex; IGI:EcoliWiki.', 'GO:0055052; C:ATP-binding cassette (ABC) transporter complex, substrate-binding subunit-containing; IDA:EcoCyc.', 'GO:1990060; C:maltose transport complex; IDA:EcoCyc.', 'GO:0030288; C:outer membrane-bounded periplasmic space; IDA:EcoCyc.', 'GO:0042597; C:periplasmic space; IDA:EcoliWiki.', 'GO:1901982; F:maltose bi…	150	4GIZ	{'A': ['P0AEX9', 'Q05086'], 'C': ['P03126'], 'B': ['P0AEX9', 'Q05086'], 'D': ['P03126']}	['A', 'B', 'C', 'D']	['ZN', 'CEY']	09-AUG-12	10.1126/SCIENCE.1229934		X-RAY DIFFRACTION	23393263	2.55	0.938768	P 21 21 21	MALE_ECOLI	396	1anfA	13	0.857	http://zhanglab.ccmb.med.umich.edu/QUARK/ecoli2/E12087/	E12087	template-based	1878	360	0.909091	TRUE	360	0.970722	1.08782	FALSE	0.639313	0.444444	0.159091	0.603535
14GLUCANabcpp	Transport, Inner Membrane	14glucan_p + atp_c + h2o_c --> h_c + adp_c + 14glucan_c + pi_c	['h_c', '14glucan_p', '14glucan_c', 'adp_c', 'pi_c', 'atp_c', 'h2o_c']	(b4034 and b4033 and b4032 and b4035)	b4034	P0AEX9	1	malE		['Maltodextrin-binding protein', 'MMBP', 'MBP', 'Maltose-binding periplasmic protein']	MKIKTGARILALSALTTMMFSASALAKIEEGKLVIWINGDKGYNGLAEVGKKFEKDTGIKVTVEHPDKLEEKFPQVAATGDGPDIIFWAHDRFGGYAQSGLLAEITPDKAFQDKLYPFTWDAVRYNGKLIAYPIAVEALSLIYNKDLLPNPPKTWEEIPALDKELKAKGKSALMFNLQEPYFTWPLIAADGGYAFKYENGKYDIKDVGVDNAGAKAGLTFLVDLIKNKHMNADTDYSIAEAAFNKGETAMTINGPWAWSNIDTSKVNYGVTVLPTFKGQPSKPFVGVLSAGINAASPNKELAKEFLENYLLTDEGLEAVNKDKPLGAVALKSYEEELAKDPRIAATMENAQKGEIMPNIPQMSAFWYAVRTAVINAASGRQTVDEALKDAQTRITK	396	['PF01547']	['ecj:Y75_p3921', 'eco:b4034']	['NP_418458.1', 'NC_000913.3', 'YP_492177.1', 'NC_007779.1']	['GO:0043190; C:ATP-binding cassette (ABC) transporter complex; IGI:EcoliWiki.', 'GO:0055052; C:ATP-binding cassette (ABC) transporter complex, substrate-binding subunit-containing; IDA:EcoCyc.', 'GO:1990060; C:maltose transport complex; IDA:EcoCyc.', 'GO:0030288; C:outer membrane-bounded periplasmic space; IDA:EcoCyc.', 'GO:0042597; C:periplasmic space; IDA:EcoliWiki.', 'GO:1901982; F:maltose bi…	150	3W15	{'A': ['P39108'], 'C': ['P27796', 'P0AEX9'], 'B': ['P50091']}	['A', 'B', 'C']	['MG', 'NO3']	06-NOV-12	10.1038/NSMB.2618		X-RAY DIFFRACTION	23812376	1.8	0.966433	P 1 21 1	MALE_ECOLI	396	1anfA	13	0.857	http://zhanglab.ccmb.med.umich.edu/QUARK/ecoli2/E12087/	E12087	template-based	1934.5	372	0.939394	FALSE	378	1.00308	1.12408	FALSE	0.585947	0.444444	0.159091	0.603535
14GLUCANabcpp	Transport, Inner Membrane	14glucan_p + atp_c + h2o_c --> h_c + adp_c + 14glucan_c + pi_c	['h_c', '14glucan_p', '14glucan_c', 'adp_c', 'pi_c', 'atp_c', 'h2o_c']	(b4034 and b4033 and b4032 and b4035)	b4034	P0AEX9	1	malE		['Maltodextrin-binding protein', 'MMBP', 'MBP', 'Maltose-binding periplasmic protein']	MKIKTGARILALSALTTMMFSASALAKIEEGKLVIWINGDKGYNGLAEVGKKFEKDTGIKVTVEHPDKLEEKFPQVAATGDGPDIIFWAHDRFGGYAQSGLLAEITPDKAFQDKLYPFTWDAVRYNGKLIAYPIAVEALSLIYNKDLLPNPPKTWEEIPALDKELKAKGKSALMFNLQEPYFTWPLIAADGGYAFKYENGKYDIKDVGVDNAGAKAGLTFLVDLIKNKHMNADTDYSIAEAAFNKGETAMTINGPWAWSNIDTSKVNYGVTVLPTFKGQPSKPFVGVLSAGINAASPNKELAKEFLENYLLTDEGLEAVNKDKPLGAVALKSYEEELAKDPRIAATMENAQKGEIMPNIPQMSAFWYAVRTAVINAASGRQTVDEALKDAQTRITK	396	['PF01547']	['ecj:Y75_p3921', 'eco:b4034']	['NP_418458.1', 'NC_000913.3', 'YP_492177.1', 'NC_007779.1']	['GO:0043190; C:ATP-binding cassette (ABC) transporter complex; IGI:EcoliWiki.', 'GO:0055052; C:ATP-binding cassette (ABC) transporter complex, substrate-binding subunit-containing; IDA:EcoCyc.', 'GO:1990060; C:maltose transport complex; IDA:EcoCyc.', 'GO:0030288; C:outer membrane-bounded periplasmic space; IDA:EcoCyc.', 'GO:0042597; C:periplasmic space; IDA:EcoliWiki.', 'GO:1901982; F:maltose bi…	150	3LC8	{'A': ['P0AEX9', 'O75787'], 'B': ['P0AEX9', 'O75787']}	['A', 'B']	['GOL', 'MG', 'PG4']	10-JAN-10	10.1016/J.BBRC.2011.03.074		X-RAY DIFFRACTION	21420935	2	0.959056	P 21 21 21	MALE_ECOLI	396	1anfA	13	0.857	http://zhanglab.ccmb.med.umich.edu/QUARK/ecoli2/E12087/	E12087	template-based	1888.5	362	0.914141	TRUE	364	0.976115	1.09386	FALSE	0.631367	0.444444	0.159091	0.603535
14GLUCANabcpp	Transport, Inner Membrane	14glucan_p + atp_c + h2o_c --> h_c + adp_c + 14glucan_c + pi_c	['h_c', '14glucan_p', '14glucan_c', 'adp_c', 'pi_c', 'atp_c', 'h2o_c']	(b4034 and b4033 and b4032 and b4035)	b4034	P0AEX9	1	malE		['Maltodextrin-binding protein', 'MMBP', 'MBP', 'Maltose-binding periplasmic protein']	MKIKTGARILALSALTTMMFSASALAKIEEGKLVIWINGDKGYNGLAEVGKKFEKDTGIKVTVEHPDKLEEKFPQVAATGDGPDIIFWAHDRFGGYAQSGLLAEITPDKAFQDKLYPFTWDAVRYNGKLIAYPIAVEALSLIYNKDLLPNPPKTWEEIPALDKELKAKGKSALMFNLQEPYFTWPLIAADGGYAFKYENGKYDIKDVGVDNAGAKAGLTFLVDLIKNKHMNADTDYSIAEAAFNKGETAMTINGPWAWSNIDTSKVNYGVTVLPTFKGQPSKPFVGVLSAGINAASPNKELAKEFLENYLLTDEGLEAVNKDKPLGAVALKSYEEELAKDPRIAATMENAQKGEIMPNIPQMSAFWYAVRTAVINAASGRQTVDEALKDAQTRITK	396	['PF01547']	['ecj:Y75_p3921', 'eco:b4034']	['NP_418458.1', 'NC_000913.3', 'YP_492177.1', 'NC_007779.1']	['GO:0043190; C:ATP-binding cassette (ABC) transporter complex; IGI:EcoliWiki.', 'GO:0055052; C:ATP-binding cassette (ABC) transporter complex, substrate-binding subunit-containing; IDA:EcoCyc.', 'GO:1990060; C:maltose transport complex; IDA:EcoCyc.', 'GO:0030288; C:outer membrane-bounded periplasmic space; IDA:EcoCyc.', 'GO:0042597; C:periplasmic space; IDA:EcoliWiki.', 'GO:1901982; F:maltose bi…	150	4EDQ	{'A': ['P0AEX9', 'O70468'], 'B': ['P0AEX9', 'O70468']}	['A', 'B']	['MLR']	27-MAR-12			X-RAY DIFFRACTION		1.64	0.972335	P 1	MALE_ECOLI	396	1anfA	13	0.857	http://zhanglab.ccmb.med.umich.edu/QUARK/ecoli2/E12087/	E12087	template-based	1893	362	0.914141	TRUE	362	0.976115	1.09386	FALSE	0.624217	0.444444	0.159091	0.603535
14GLUCANabcpp	Transport, Inner Membrane	14glucan_p + atp_c + h2o_c --> h_c + adp_c + 14glucan_c + pi_c	['h_c', '14glucan_p', '14glucan_c', 'adp_c', 'pi_c', 'atp_c', 'h2o_c']	(b4034 and b4033 and b4032 and b4035)	b4034	P0AEX9	1	malE		['Maltodextrin-binding protein', 'MMBP', 'MBP', 'Maltose-binding periplasmic protein']	MKIKTGARILALSALTTMMFSASALAKIEEGKLVIWINGDKGYNGLAEVGKKFEKDTGIKVTVEHPDKLEEKFPQVAATGDGPDIIFWAHDRFGGYAQSGLLAEITPDKAFQDKLYPFTWDAVRYNGKLIAYPIAVEALSLIYNKDLLPNPPKTWEEIPALDKELKAKGKSALMFNLQEPYFTWPLIAADGGYAFKYENGKYDIKDVGVDNAGAKAGLTFLVDLIKNKHMNADTDYSIAEAAFNKGETAMTINGPWAWSNIDTSKVNYGVTVLPTFKGQPSKPFVGVLSAGINAASPNKELAKEFLENYLLTDEGLEAVNKDKPLGAVALKSYEEELAKDPRIAATMENAQKGEIMPNIPQMSAFWYAVRTAVINAASGRQTVDEALKDAQTRITK	396	['PF01547']	['ecj:Y75_p3921', 'eco:b4034']	['NP_418458.1', 'NC_000913.3', 'YP_492177.1', 'NC_007779.1']	['GO:0043190; C:ATP-binding cassette (ABC) transporter complex; IGI:EcoliWiki.', 'GO:0055052; C:ATP-binding cassette (ABC) transporter complex, substrate-binding subunit-containing; IDA:EcoCyc.', 'GO:1990060; C:maltose transport complex; IDA:EcoCyc.', 'GO:0030288; C:outer membrane-bounded periplasmic space; IDA:EcoCyc.', 'GO:0042597; C:periplasmic space; IDA:EcoliWiki.', 'GO:1901982; F:maltose bi…	150	4KHZ	{'A': ['C9QV42'], 'B': ['C9QV42'], 'E': ['P0AEX9'], 'G': ['C9QV46'], 'F': ['P02916']}	['A', 'B', 'E', 'G', 'F']	['GLC', 'PGV']	01-MAY-13	10.1073/PNAS.1311407110		X-RAY DIFFRACTION	24145421	2.9	0.925858	P 1	MALE_ECOLI	396	1anfA	13	0.857	http://zhanglab.ccmb.med.umich.edu/QUARK/ecoli2/E12087/	E12087	template-based	1939	370	0.934343	TRUE	370	0.997687	1.11804	FALSE	0.633743	0.444444	0.159091	0.603535
14GLUCANabcpp	Transport, Inner Membrane	14glucan_p + atp_c + h2o_c --> h_c + adp_c + 14glucan_c + pi_c	['h_c', '14glucan_p', '14glucan_c', 'adp_c', 'pi_c', 'atp_c', 'h2o_c']	(b4034 and b4033 and b4032 and b4035)	b4034	P0AEX9	1	malE		['Maltodextrin-binding protein', 'MMBP', 'MBP', 'Maltose-binding periplasmic protein']	MKIKTGARILALSALTTMMFSASALAKIEEGKLVIWINGDKGYNGLAEVGKKFEKDTGIKVTVEHPDKLEEKFPQVAATGDGPDIIFWAHDRFGGYAQSGLLAEITPDKAFQDKLYPFTWDAVRYNGKLIAYPIAVEALSLIYNKDLLPNPPKTWEEIPALDKELKAKGKSALMFNLQEPYFTWPLIAADGGYAFKYENGKYDIKDVGVDNAGAKAGLTFLVDLIKNKHMNADTDYSIAEAAFNKGETAMTINGPWAWSNIDTSKVNYGVTVLPTFKGQPSKPFVGVLSAGINAASPNKELAKEFLENYLLTDEGLEAVNKDKPLGAVALKSYEEELAKDPRIAATMENAQKGEIMPNIPQMSAFWYAVRTAVINAASGRQTVDEALKDAQTRITK	396	['PF01547']	['ecj:Y75_p3921', 'eco:b4034']	['NP_418458.1', 'NC_000913.3', 'YP_492177.1', 'NC_007779.1']	['GO:0043190; C:ATP-binding cassette (ABC) transporter complex; IGI:EcoliWiki.', 'GO:0055052; C:ATP-binding cassette (ABC) transporter complex, substrate-binding subunit-containing; IDA:EcoCyc.', 'GO:1990060; C:maltose transport complex; IDA:EcoCyc.', 'GO:0030288; C:outer membrane-bounded periplasmic space; IDA:EcoCyc.', 'GO:0042597; C:periplasmic space; IDA:EcoliWiki.', 'GO:1901982; F:maltose bi…	150	3MQ9	{'A': ['P0AEX9', 'Q10589'], 'C': ['P0AEX9', 'Q10589'], 'B': ['P0AEX9', 'Q10589'], 'E': ['P0AEX9', 'Q10589'], 'D': ['P0AEX9', 'Q10589'], 'G': ['P0AEX9', 'Q10589'], 'F': ['P0AEX9', 'Q10589'], 'H': ['P0AEX9', 'Q10589']}	['A', 'C', 'B', 'E', 'D', 'G', 'F', 'H']	['MSE']	27-APR-10	10.1073/PNAS.1011485107		X-RAY DIFFRACTION	20940320	2.8	0.929546	P 1 21 1	MALE_ECOLI	396	1anfA	13	0.857	http://zhanglab.ccmb.med.umich.edu/QUARK/ecoli2/E12087/	E12087	template-based	1919	366	0.924242	TRUE	366	0.986901	1.10595	FALSE	0.694934	0.444444	0.159091	0.603535
14GLUCANabcpp	Transport, Inner Membrane	14glucan_p + atp_c + h2o_c --> h_c + adp_c + 14glucan_c + pi_c	['h_c', '14glucan_p', '14glucan_c', 'adp_c', 'pi_c', 'atp_c', 'h2o_c']	(b4034 and b4033 and b4032 and b4035)	b4034	P0AEX9	1	malE		['Maltodextrin-binding protein', 'MMBP', 'MBP', 'Maltose-binding periplasmic protein']	MKIKTGARILALSALTTMMFSASALAKIEEGKLVIWINGDKGYNGLAEVGKKFEKDTGIKVTVEHPDKLEEKFPQVAATGDGPDIIFWAHDRFGGYAQSGLLAEITPDKAFQDKLYPFTWDAVRYNGKLIAYPIAVEALSLIYNKDLLPNPPKTWEEIPALDKELKAKGKSALMFNLQEPYFTWPLIAADGGYAFKYENGKYDIKDVGVDNAGAKAGLTFLVDLIKNKHMNADTDYSIAEAAFNKGETAMTINGPWAWSNIDTSKVNYGVTVLPTFKGQPSKPFVGVLSAGINAASPNKELAKEFLENYLLTDEGLEAVNKDKPLGAVALKSYEEELAKDPRIAATMENAQKGEIMPNIPQMSAFWYAVRTAVINAASGRQTVDEALKDAQTRITK	396	['PF01547']	['ecj:Y75_p3921', 'eco:b4034']	['NP_418458.1', 'NC_000913.3', 'YP_492177.1', 'NC_007779.1']	['GO:0043190; C:ATP-binding cassette (ABC) transporter complex; IGI:EcoliWiki.', 'GO:0055052; C:ATP-binding cassette (ABC) transporter complex, substrate-binding subunit-containing; IDA:EcoCyc.', 'GO:1990060; C:maltose transport complex; IDA:EcoCyc.', 'GO:0030288; C:outer membrane-bounded periplasmic space; IDA:EcoCyc.', 'GO:0042597; C:periplasmic space; IDA:EcoliWiki.', 'GO:1901982; F:maltose bi…	150	4JKM	{'A': ['Q8XP19'], 'C': ['P0AEX9'], 'B': ['Q8XP19'], 'D': ['P0AEX9']}	['A', 'C', 'B', 'D']		09-MAR-13		[('A', ['3.2.1.31']), ('B', ['3.2.1.31'])]	X-RAY DIFFRACTION		2.26	0.949465	C 2 2 21	MALE_ECOLI	396	1anfA	13	0.857	http://zhanglab.ccmb.med.umich.edu/QUARK/ecoli2/E12087/	E12087	template-based	1875	357	0.901515	TRUE	358	0.962633	1.07875	FALSE	0.535754	0.444444	0.159091	0.603535
14GLUCANabcpp	Transport, Inner Membrane	14glucan_p + atp_c + h2o_c --> h_c + adp_c + 14glucan_c + pi_c	['h_c', '14glucan_p', '14glucan_c', 'adp_c', 'pi_c', 'atp_c', 'h2o_c']	(b4034 and b4033 and b4032 and b4035)	b4034	P0AEX9	1	malE		['Maltodextrin-binding protein', 'MMBP', 'MBP', 'Maltose-binding periplasmic protein']	MKIKTGARILALSALTTMMFSASALAKIEEGKLVIWINGDKGYNGLAEVGKKFEKDTGIKVTVEHPDKLEEKFPQVAATGDGPDIIFWAHDRFGGYAQSGLLAEITPDKAFQDKLYPFTWDAVRYNGKLIAYPIAVEALSLIYNKDLLPNPPKTWEEIPALDKELKAKGKSALMFNLQEPYFTWPLIAADGGYAFKYENGKYDIKDVGVDNAGAKAGLTFLVDLIKNKHMNADTDYSIAEAAFNKGETAMTINGPWAWSNIDTSKVNYGVTVLPTFKGQPSKPFVGVLSAGINAASPNKELAKEFLENYLLTDEGLEAVNKDKPLGAVALKSYEEELAKDPRIAATMENAQKGEIMPNIPQMSAFWYAVRTAVINAASGRQTVDEALKDAQTRITK	396	['PF01547']	['ecj:Y75_p3921', 'eco:b4034']	['NP_418458.1', 'NC_000913.3', 'YP_492177.1', 'NC_007779.1']	['GO:0043190; C:ATP-binding cassette (ABC) transporter complex; IGI:EcoliWiki.', 'GO:0055052; C:ATP-binding cassette (ABC) transporter complex, substrate-binding subunit-containing; IDA:EcoCyc.', 'GO:1990060; C:maltose transport complex; IDA:EcoCyc.', 'GO:0030288; C:outer membrane-bounded periplasmic space; IDA:EcoCyc.', 'GO:0042597; C:periplasmic space; IDA:EcoliWiki.', 'GO:1901982; F:maltose bi…	150	4WJV	{'A': ['P25382'], 'C': ['P25382'], 'B': ['P25382'], 'E': ['P0AEX9'], 'D': ['P25382'], 'G': ['P0AEX9'], 'F': ['P0AEX9'], 'I': ['P40078'], 'H': ['P0AEX9'], 'K': ['P40078'], 'J': ['P40078'], 'L': ['P40078']}	['A', 'C', 'B', 'E', 'D', 'G', 'F', 'I', 'H', 'K', 'J', 'L']	['SO4', 'MAL']	01-OCT-14	10.1083/JCB.201408111		X-RAY DIFFRACTION	25404745	3.2	0.914792	C 1 2 1	MALE_ECOLI	396	1anfA	13	0.857	http://zhanglab.ccmb.med.umich.edu/QUARK/ecoli2/E12087/	E12087	template-based	1873	359	0.906566	TRUE	359	0.968026	1.0848	FALSE	0.583113	0.444444	0.159091	0.603535
14GLUCANabcpp	Transport, Inner Membrane	14glucan_p + atp_c + h2o_c --> h_c + adp_c + 14glucan_c + pi_c	['h_c', '14glucan_p', '14glucan_c', 'adp_c', 'pi_c', 'atp_c', 'h2o_c']	(b4034 and b4033 and b4032 and b4035)	b4034	P0AEX9	1	malE		['Maltodextrin-binding protein', 'MMBP', 'MBP', 'Maltose-binding periplasmic protein']	MKIKTGARILALSALTTMMFSASALAKIEEGKLVIWINGDKGYNGLAEVGKKFEKDTGIKVTVEHPDKLEEKFPQVAATGDGPDIIFWAHDRFGGYAQSGLLAEITPDKAFQDKLYPFTWDAVRYNGKLIAYPIAVEALSLIYNKDLLPNPPKTWEEIPALDKELKAKGKSALMFNLQEPYFTWPLIAADGGYAFKYENGKYDIKDVGVDNAGAKAGLTFLVDLIKNKHMNADTDYSIAEAAFNKGETAMTINGPWAWSNIDTSKVNYGVTVLPTFKGQPSKPFVGVLSAGINAASPNKELAKEFLENYLLTDEGLEAVNKDKPLGAVALKSYEEELAKDPRIAATMENAQKGEIMPNIPQMSAFWYAVRTAVINAASGRQTVDEALKDAQTRITK	396	['PF01547']	['ecj:Y75_p3921', 'eco:b4034']	['NP_418458.1', 'NC_000913.3', 'YP_492177.1', 'NC_007779.1']	['GO:0043190; C:ATP-binding cassette (ABC) transporter complex; IGI:EcoliWiki.', 'GO:0055052; C:ATP-binding cassette (ABC) transporter complex, substrate-binding subunit-containing; IDA:EcoCyc.', 'GO:1990060; C:maltose transport complex; IDA:EcoCyc.', 'GO:0030288; C:outer membrane-bounded periplasmic space; IDA:EcoCyc.', 'GO:0042597; C:periplasmic space; IDA:EcoliWiki.', 'GO:1901982; F:maltose bi…	150	3DM0	{'A': ['P0AEX9', 'O24456']}	['A']	['GLC', 'EDO']	30-JUN-08	10.1110/PS.035121.108		X-RAY DIFFRACTION	18715992	2.4	0.944301	P 1	MALE_ECOLI	396	1anfA	13	0.857	http://zhanglab.ccmb.med.umich.edu/QUARK/ecoli2/E12087/	E12087	template-based	1878	360	0.909091	TRUE	360	0.970722	1.08782	FALSE	0.61037	0.444444	0.159091	0.603535
14GLUCANabcpp	Transport, Inner Membrane	14glucan_p + atp_c + h2o_c --> h_c + adp_c + 14glucan_c + pi_c	['h_c', '14glucan_p', '14glucan_c', 'adp_c', 'pi_c', 'atp_c', 'h2o_c']	(b4034 and b4033 and b4032 and b4035)	b4034	P0AEX9	1	malE		['Maltodextrin-binding protein', 'MMBP', 'MBP', 'Maltose-binding periplasmic protein']	MKIKTGARILALSALTTMMFSASALAKIEEGKLVIWINGDKGYNGLAEVGKKFEKDTGIKVTVEHPDKLEEKFPQVAATGDGPDIIFWAHDRFGGYAQSGLLAEITPDKAFQDKLYPFTWDAVRYNGKLIAYPIAVEALSLIYNKDLLPNPPKTWEEIPALDKELKAKGKSALMFNLQEPYFTWPLIAADGGYAFKYENGKYDIKDVGVDNAGAKAGLTFLVDLIKNKHMNADTDYSIAEAAFNKGETAMTINGPWAWSNIDTSKVNYGVTVLPTFKGQPSKPFVGVLSAGINAASPNKELAKEFLENYLLTDEGLEAVNKDKPLGAVALKSYEEELAKDPRIAATMENAQKGEIMPNIPQMSAFWYAVRTAVINAASGRQTVDEALKDAQTRITK	396	['PF01547']	['ecj:Y75_p3921', 'eco:b4034']	['NP_418458.1', 'NC_000913.3', 'YP_492177.1', 'NC_007779.1']	['GO:0043190; C:ATP-binding cassette (ABC) transporter complex; IGI:EcoliWiki.', 'GO:0055052; C:ATP-binding cassette (ABC) transporter complex, substrate-binding subunit-containing; IDA:EcoCyc.', 'GO:1990060; C:maltose transport complex; IDA:EcoCyc.', 'GO:0030288; C:outer membrane-bounded periplasmic space; IDA:EcoCyc.', 'GO:0042597; C:periplasmic space; IDA:EcoliWiki.', 'GO:1901982; F:maltose bi…	150	2MV0	{'A': ['P0AEX9']}	['A']		18-SEP-14			SOLUTION NMR					MALE_ECOLI	396	1anfA	13	0.857	http://zhanglab.ccmb.med.umich.edu/QUARK/ecoli2/E12087/	E12087	template-based	1939	370	0.934343	TRUE	370	0.997687	1.11804	TRUE	0.578378	0.444444	0.159091	0.603535
14GLUCANabcpp	Transport, Inner Membrane	14glucan_p + atp_c + h2o_c --> h_c + adp_c + 14glucan_c + pi_c	['h_c', '14glucan_p', '14glucan_c', 'adp_c', 'pi_c', 'atp_c', 'h2o_c']	(b4034 and b4033 and b4032 and b4035)	b4034	P0AEX9	1	malE		['Maltodextrin-binding protein', 'MMBP', 'MBP', 'Maltose-binding periplasmic protein']	MKIKTGARILALSALTTMMFSASALAKIEEGKLVIWINGDKGYNGLAEVGKKFEKDTGIKVTVEHPDKLEEKFPQVAATGDGPDIIFWAHDRFGGYAQSGLLAEITPDKAFQDKLYPFTWDAVRYNGKLIAYPIAVEALSLIYNKDLLPNPPKTWEEIPALDKELKAKGKSALMFNLQEPYFTWPLIAADGGYAFKYENGKYDIKDVGVDNAGAKAGLTFLVDLIKNKHMNADTDYSIAEAAFNKGETAMTINGPWAWSNIDTSKVNYGVTVLPTFKGQPSKPFVGVLSAGINAASPNKELAKEFLENYLLTDEGLEAVNKDKPLGAVALKSYEEELAKDPRIAATMENAQKGEIMPNIPQMSAFWYAVRTAVINAASGRQTVDEALKDAQTRITK	396	['PF01547']	['ecj:Y75_p3921', 'eco:b4034']	['NP_418458.1', 'NC_000913.3', 'YP_492177.1', 'NC_007779.1']	['GO:0043190; C:ATP-binding cassette (ABC) transporter complex; IGI:EcoliWiki.', 'GO:0055052; C:ATP-binding cassette (ABC) transporter complex, substrate-binding subunit-containing; IDA:EcoCyc.', 'GO:1990060; C:maltose transport complex; IDA:EcoCyc.', 'GO:0030288; C:outer membrane-bounded periplasmic space; IDA:EcoCyc.', 'GO:0042597; C:periplasmic space; IDA:EcoliWiki.', 'GO:1901982; F:maltose bi…	150	3PUY	{'A': ['P68187'], 'B': ['P68187'], 'E': ['P0AEX9'], 'G': ['P68183'], 'F': ['P02916']}	['A', 'B', 'E', 'G', 'F']	['PGV', 'MG', 'ANP', 'MAL']	06-DEC-10	10.1126/SCIENCE.1200767		X-RAY DIFFRACTION	21566157	3.1	0.91848	P 1	MALE_ECOLI	396	1anfA	13	0.857	http://zhanglab.ccmb.med.umich.edu/QUARK/ecoli2/E12087/	E12087	template-based	1939	370	0.934343	TRUE	370	0.997687	1.11804	TRUE	0.633086	0.444444	0.159091	0.603535
14GLUCANabcpp	Transport, Inner Membrane	14glucan_p + atp_c + h2o_c --> h_c + adp_c + 14glucan_c + pi_c	['h_c', '14glucan_p', '14glucan_c', 'adp_c', 'pi_c', 'atp_c', 'h2o_c']	(b4034 and b4033 and b4032 and b4035)	b4034	P0AEX9	1	malE		['Maltodextrin-binding protein', 'MMBP', 'MBP', 'Maltose-binding periplasmic protein']	MKIKTGARILALSALTTMMFSASALAKIEEGKLVIWINGDKGYNGLAEVGKKFEKDTGIKVTVEHPDKLEEKFPQVAATGDGPDIIFWAHDRFGGYAQSGLLAEITPDKAFQDKLYPFTWDAVRYNGKLIAYPIAVEALSLIYNKDLLPNPPKTWEEIPALDKELKAKGKSALMFNLQEPYFTWPLIAADGGYAFKYENGKYDIKDVGVDNAGAKAGLTFLVDLIKNKHMNADTDYSIAEAAFNKGETAMTINGPWAWSNIDTSKVNYGVTVLPTFKGQPSKPFVGVLSAGINAASPNKELAKEFLENYLLTDEGLEAVNKDKPLGAVALKSYEEELAKDPRIAATMENAQKGEIMPNIPQMSAFWYAVRTAVINAASGRQTVDEALKDAQTRITK	396	['PF01547']	['ecj:Y75_p3921', 'eco:b4034']	['NP_418458.1', 'NC_000913.3', 'YP_492177.1', 'NC_007779.1']	['GO:0043190; C:ATP-binding cassette (ABC) transporter complex; IGI:EcoliWiki.', 'GO:0055052; C:ATP-binding cassette (ABC) transporter complex, substrate-binding subunit-containing; IDA:EcoCyc.', 'GO:1990060; C:maltose transport complex; IDA:EcoCyc.', 'GO:0030288; C:outer membrane-bounded periplasmic space; IDA:EcoCyc.', 'GO:0042597; C:periplasmic space; IDA:EcoliWiki.', 'GO:1901982; F:maltose bi…	150	2ZXT	{'A': ['P0AEX9', 'P36046']}	['A']	['MAL']	07-JAN-09	10.1073/PNAS.0901793106		X-RAY DIFFRACTION	19667201	3	0.922169	P 21 21 21	MALE_ECOLI	396	1anfA	13	0.857	http://zhanglab.ccmb.med.umich.edu/QUARK/ecoli2/E12087/	E12087	template-based	1910	364	0.919192	TRUE	365	0.981508	1.09991	FALSE	0.558758	0.444444	0.159091	0.603535
14GLUCANabcpp	Transport, Inner Membrane	14glucan_p + atp_c + h2o_c --> h_c + adp_c + 14glucan_c + pi_c	['h_c', '14glucan_p', '14glucan_c', 'adp_c', 'pi_c', 'atp_c', 'h2o_c']	(b4034 and b4033 and b4032 and b4035)	b4034	P0AEX9	1	malE		['Maltodextrin-binding protein', 'MMBP', 'MBP', 'Maltose-binding periplasmic protein']	MKIKTGARILALSALTTMMFSASALAKIEEGKLVIWINGDKGYNGLAEVGKKFEKDTGIKVTVEHPDKLEEKFPQVAATGDGPDIIFWAHDRFGGYAQSGLLAEITPDKAFQDKLYPFTWDAVRYNGKLIAYPIAVEALSLIYNKDLLPNPPKTWEEIPALDKELKAKGKSALMFNLQEPYFTWPLIAADGGYAFKYENGKYDIKDVGVDNAGAKAGLTFLVDLIKNKHMNADTDYSIAEAAFNKGETAMTINGPWAWSNIDTSKVNYGVTVLPTFKGQPSKPFVGVLSAGINAASPNKELAKEFLENYLLTDEGLEAVNKDKPLGAVALKSYEEELAKDPRIAATMENAQKGEIMPNIPQMSAFWYAVRTAVINAASGRQTVDEALKDAQTRITK	396	['PF01547']	['ecj:Y75_p3921', 'eco:b4034']	['NP_418458.1', 'NC_000913.3', 'YP_492177.1', 'NC_007779.1']	['GO:0043190; C:ATP-binding cassette (ABC) transporter complex; IGI:EcoliWiki.', 'GO:0055052; C:ATP-binding cassette (ABC) transporter complex, substrate-binding subunit-containing; IDA:EcoCyc.', 'GO:1990060; C:maltose transport complex; IDA:EcoCyc.', 'GO:0030288; C:outer membrane-bounded periplasmic space; IDA:EcoCyc.', 'GO:0042597; C:periplasmic space; IDA:EcoliWiki.', 'GO:1901982; F:maltose bi…	150	3EHS	{'A': ['P0AEX9', 'P34998']}	['A']	['MAL']	14-SEP-08	10.1074/JBC.M805749200		X-RAY DIFFRACTION	18801728	2.76	0.931022	P 41 21 2	MALE_ECOLI	396	1anfA	13	0.857	http://zhanglab.ccmb.med.umich.edu/QUARK/ecoli2/E12087/	E12087	template-based	1918	366	0.924242	TRUE	366	0.986901	1.10595	FALSE	0.649891	0.444444	0.159091	0.603535
14GLUCANabcpp	Transport, Inner Membrane	14glucan_p + atp_c + h2o_c --> h_c + adp_c + 14glucan_c + pi_c	['h_c', '14glucan_p', '14glucan_c', 'adp_c', 'pi_c', 'atp_c', 'h2o_c']	(b4034 and b4033 and b4032 and b4035)	b4034	P0AEX9	1	malE		['Maltodextrin-binding protein', 'MMBP', 'MBP', 'Maltose-binding periplasmic protein']	MKIKTGARILALSALTTMMFSASALAKIEEGKLVIWINGDKGYNGLAEVGKKFEKDTGIKVTVEHPDKLEEKFPQVAATGDGPDIIFWAHDRFGGYAQSGLLAEITPDKAFQDKLYPFTWDAVRYNGKLIAYPIAVEALSLIYNKDLLPNPPKTWEEIPALDKELKAKGKSALMFNLQEPYFTWPLIAADGGYAFKYENGKYDIKDVGVDNAGAKAGLTFLVDLIKNKHMNADTDYSIAEAAFNKGETAMTINGPWAWSNIDTSKVNYGVTVLPTFKGQPSKPFVGVLSAGINAASPNKELAKEFLENYLLTDEGLEAVNKDKPLGAVALKSYEEELAKDPRIAATMENAQKGEIMPNIPQMSAFWYAVRTAVINAASGRQTVDEALKDAQTRITK	396	['PF01547']	['ecj:Y75_p3921', 'eco:b4034']	['NP_418458.1', 'NC_000913.3', 'YP_492177.1', 'NC_007779.1']	['GO:0043190; C:ATP-binding cassette (ABC) transporter complex; IGI:EcoliWiki.', 'GO:0055052; C:ATP-binding cassette (ABC) transporter complex, substrate-binding subunit-containing; IDA:EcoCyc.', 'GO:1990060; C:maltose transport complex; IDA:EcoCyc.', 'GO:0030288; C:outer membrane-bounded periplasmic space; IDA:EcoCyc.', 'GO:0042597; C:periplasmic space; IDA:EcoliWiki.', 'GO:1901982; F:maltose bi…	150	3EHT	{'A': ['P0AEX9', 'P34998'], 'B': ['P06850']}	['A', 'B']	['NH2', 'MAL']	14-SEP-08	10.1074/JBC.M805749200		X-RAY DIFFRACTION	18801728	3.4	0.907414	P 41 21 2	MALE_ECOLI	396	1anfA	13	0.857	http://zhanglab.ccmb.med.umich.edu/QUARK/ecoli2/E12087/	E12087	template-based	1909	365	0.921717	TRUE	365	0.984205	1.10293	FALSE	0.62635	0.444444	0.159091	0.603535
14GLUCANabcpp	Transport, Inner Membrane	14glucan_p + atp_c + h2o_c --> h_c + adp_c + 14glucan_c + pi_c	['h_c', '14glucan_p', '14glucan_c', 'adp_c', 'pi_c', 'atp_c', 'h2o_c']	(b4034 and b4033 and b4032 and b4035)	b4034	P0AEX9	1	malE		['Maltodextrin-binding protein', 'MMBP', 'MBP', 'Maltose-binding periplasmic protein']	MKIKTGARILALSALTTMMFSASALAKIEEGKLVIWINGDKGYNGLAEVGKKFEKDTGIKVTVEHPDKLEEKFPQVAATGDGPDIIFWAHDRFGGYAQSGLLAEITPDKAFQDKLYPFTWDAVRYNGKLIAYPIAVEALSLIYNKDLLPNPPKTWEEIPALDKELKAKGKSALMFNLQEPYFTWPLIAADGGYAFKYENGKYDIKDVGVDNAGAKAGLTFLVDLIKNKHMNADTDYSIAEAAFNKGETAMTINGPWAWSNIDTSKVNYGVTVLPTFKGQPSKPFVGVLSAGINAASPNKELAKEFLENYLLTDEGLEAVNKDKPLGAVALKSYEEELAKDPRIAATMENAQKGEIMPNIPQMSAFWYAVRTAVINAASGRQTVDEALKDAQTRITK	396	['PF01547']	['ecj:Y75_p3921', 'eco:b4034']	['NP_418458.1', 'NC_000913.3', 'YP_492177.1', 'NC_007779.1']	['GO:0043190; C:ATP-binding cassette (ABC) transporter complex; IGI:EcoliWiki.', 'GO:0055052; C:ATP-binding cassette (ABC) transporter complex, substrate-binding subunit-containing; IDA:EcoCyc.', 'GO:1990060; C:maltose transport complex; IDA:EcoCyc.', 'GO:0030288; C:outer membrane-bounded periplasmic space; IDA:EcoCyc.', 'GO:0042597; C:periplasmic space; IDA:EcoliWiki.', 'GO:1901982; F:maltose bi…	150	3EHU	{'A': ['P0AEX9', 'P34998'], 'C': ['P06850'], 'B': ['P0AEX9', 'P34998'], 'D': ['P06850']}	['A', 'C', 'B', 'D']	['PEG', 'CA', 'NH2', 'BTB', 'MAL']	14-SEP-08	10.1074/JBC.M805749200		X-RAY DIFFRACTION	18801728	1.96	0.960531	P 1	MALE_ECOLI	396	1anfA	13	0.857	http://zhanglab.ccmb.med.umich.edu/QUARK/ecoli2/E12087/	E12087	template-based	1870	357	0.901515	TRUE	357	0.962633	1.07875	FALSE	0.56674	0.444444	0.159091	0.603535
14GLUCANabcpp	Transport, Inner Membrane	14glucan_p + atp_c + h2o_c --> h_c + adp_c + 14glucan_c + pi_c	['h_c', '14glucan_p', '14glucan_c', 'adp_c', 'pi_c', 'atp_c', 'h2o_c']	(b4034 and b4033 and b4032 and b4035)	b4034	P0AEX9	1	malE		['Maltodextrin-binding protein', 'MMBP', 'MBP', 'Maltose-binding periplasmic protein']	MKIKTGARILALSALTTMMFSASALAKIEEGKLVIWINGDKGYNGLAEVGKKFEKDTGIKVTVEHPDKLEEKFPQVAATGDGPDIIFWAHDRFGGYAQSGLLAEITPDKAFQDKLYPFTWDAVRYNGKLIAYPIAVEALSLIYNKDLLPNPPKTWEEIPALDKELKAKGKSALMFNLQEPYFTWPLIAADGGYAFKYENGKYDIKDVGVDNAGAKAGLTFLVDLIKNKHMNADTDYSIAEAAFNKGETAMTINGPWAWSNIDTSKVNYGVTVLPTFKGQPSKPFVGVLSAGINAASPNKELAKEFLENYLLTDEGLEAVNKDKPLGAVALKSYEEELAKDPRIAATMENAQKGEIMPNIPQMSAFWYAVRTAVINAASGRQTVDEALKDAQTRITK	396	['PF01547']	['ecj:Y75_p3921', 'eco:b4034']	['NP_418458.1', 'NC_000913.3', 'YP_492177.1', 'NC_007779.1']	['GO:0043190; C:ATP-binding cassette (ABC) transporter complex; IGI:EcoliWiki.', 'GO:0055052; C:ATP-binding cassette (ABC) transporter complex, substrate-binding subunit-containing; IDA:EcoCyc.', 'GO:1990060; C:maltose transport complex; IDA:EcoCyc.', 'GO:0030288; C:outer membrane-bounded periplasmic space; IDA:EcoCyc.', 'GO:0042597; C:periplasmic space; IDA:EcoliWiki.', 'GO:1901982; F:maltose bi…	150	2XZ3	{'A': ['PDB-A']}	['A']	['CL', 'EDO', 'MAL']	22-NOV-10	10.1371/JOURNAL.PPAT.1001268		X-RAY DIFFRACTION	21304939	1.95	0.9609	H 3	MALE_ECOLI	396	1anfA	13	0.857	http://zhanglab.ccmb.med.umich.edu/QUARK/ecoli2/E12087/	E12087	template-based				FALSE				TRUE	0.690632	0.444444	0.159091	0.603535
14GLUCANabcpp	Transport, Inner Membrane	14glucan_p + atp_c + h2o_c --> h_c + adp_c + 14glucan_c + pi_c	['h_c', '14glucan_p', '14glucan_c', 'adp_c', 'pi_c', 'atp_c', 'h2o_c']	(b4034 and b4033 and b4032 and b4035)	b4034	P0AEX9	1	malE		['Maltodextrin-binding protein', 'MMBP', 'MBP', 'Maltose-binding periplasmic protein']	MKIKTGARILALSALTTMMFSASALAKIEEGKLVIWINGDKGYNGLAEVGKKFEKDTGIKVTVEHPDKLEEKFPQVAATGDGPDIIFWAHDRFGGYAQSGLLAEITPDKAFQDKLYPFTWDAVRYNGKLIAYPIAVEALSLIYNKDLLPNPPKTWEEIPALDKELKAKGKSALMFNLQEPYFTWPLIAADGGYAFKYENGKYDIKDVGVDNAGAKAGLTFLVDLIKNKHMNADTDYSIAEAAFNKGETAMTINGPWAWSNIDTSKVNYGVTVLPTFKGQPSKPFVGVLSAGINAASPNKELAKEFLENYLLTDEGLEAVNKDKPLGAVALKSYEEELAKDPRIAATMENAQKGEIMPNIPQMSAFWYAVRTAVINAASGRQTVDEALKDAQTRITK	396	['PF01547']	['ecj:Y75_p3921', 'eco:b4034']	['NP_418458.1', 'NC_000913.3', 'YP_492177.1', 'NC_007779.1']	['GO:0043190; C:ATP-binding cassette (ABC) transporter complex; IGI:EcoliWiki.', 'GO:0055052; C:ATP-binding cassette (ABC) transporter complex, substrate-binding subunit-containing; IDA:EcoCyc.', 'GO:1990060; C:maltose transport complex; IDA:EcoCyc.', 'GO:0030288; C:outer membrane-bounded periplasmic space; IDA:EcoCyc.', 'GO:0042597; C:periplasmic space; IDA:EcoliWiki.', 'GO:1901982; F:maltose bi…	150	3HST	{'A': ['P0AEX9'], 'C': ['P0AEX9'], 'B': ['P9WLH5'], 'D': ['P9WLH5']}	['A', 'C', 'B', 'D']	['TAR', 'MLR', 'EDO']	10-JUN-09	10.1128/JB.01615-09	[('B', ['3.-.-.-']), ('D', ['3.-.-.-'])]	X-RAY DIFFRACTION	20363939	2.25	0.949834	P 1 21 1	MALE_ECOLI	396	1anfA	13	0.857	http://zhanglab.ccmb.med.umich.edu/QUARK/ecoli2/E12087/	E12087	template-based	1914	365	0.921717	TRUE	366	0.984205	1.10293	FALSE	0.671315	0.444444	0.159091	0.603535
14GLUCANabcpp	Transport, Inner Membrane	14glucan_p + atp_c + h2o_c --> h_c + adp_c + 14glucan_c + pi_c	['h_c', '14glucan_p', '14glucan_c', 'adp_c', 'pi_c', 'atp_c', 'h2o_c']	(b4034 and b4033 and b4032 and b4035)	b4034	P0AEX9	1	malE		['Maltodextrin-binding protein', 'MMBP', 'MBP', 'Maltose-binding periplasmic protein']	MKIKTGARILALSALTTMMFSASALAKIEEGKLVIWINGDKGYNGLAEVGKKFEKDTGIKVTVEHPDKLEEKFPQVAATGDGPDIIFWAHDRFGGYAQSGLLAEITPDKAFQDKLYPFTWDAVRYNGKLIAYPIAVEALSLIYNKDLLPNPPKTWEEIPALDKELKAKGKSALMFNLQEPYFTWPLIAADGGYAFKYENGKYDIKDVGVDNAGAKAGLTFLVDLIKNKHMNADTDYSIAEAAFNKGETAMTINGPWAWSNIDTSKVNYGVTVLPTFKGQPSKPFVGVLSAGINAASPNKELAKEFLENYLLTDEGLEAVNKDKPLGAVALKSYEEELAKDPRIAATMENAQKGEIMPNIPQMSAFWYAVRTAVINAASGRQTVDEALKDAQTRITK	396	['PF01547']	['ecj:Y75_p3921', 'eco:b4034']	['NP_418458.1', 'NC_000913.3', 'YP_492177.1', 'NC_007779.1']	['GO:0043190; C:ATP-binding cassette (ABC) transporter complex; IGI:EcoliWiki.', 'GO:0055052; C:ATP-binding cassette (ABC) transporter complex, substrate-binding subunit-containing; IDA:EcoCyc.', 'GO:1990060; C:maltose transport complex; IDA:EcoCyc.', 'GO:0030288; C:outer membrane-bounded periplasmic space; IDA:EcoCyc.', 'GO:0042597; C:periplasmic space; IDA:EcoliWiki.', 'GO:1901982; F:maltose bi…	150	3F5F	{'A': ['P0AEX9', 'Q76KB1']}	['A']	['A3P', 'GLC']	03-NOV-08	10.1073/PNAS.0806975105	[('A', ['2.8.2.-'])]	X-RAY DIFFRACTION	19022906	2.65	0.935079	P 63	MALE_ECOLI	396	1anfA	13	0.857	http://zhanglab.ccmb.med.umich.edu/QUARK/ecoli2/E12087/	E12087	template-based	1898	363	0.916667	TRUE	363	0.978812	1.09688	FALSE	0.588415	0.444444	0.159091	0.603535
14GLUCANabcpp	Transport, Inner Membrane	14glucan_p + atp_c + h2o_c --> h_c + adp_c + 14glucan_c + pi_c	['h_c', '14glucan_p', '14glucan_c', 'adp_c', 'pi_c', 'atp_c', 'h2o_c']	(b4034 and b4033 and b4032 and b4035)	b4034	P0AEX9	1	malE		['Maltodextrin-binding protein', 'MMBP', 'MBP', 'Maltose-binding periplasmic protein']	MKIKTGARILALSALTTMMFSASALAKIEEGKLVIWINGDKGYNGLAEVGKKFEKDTGIKVTVEHPDKLEEKFPQVAATGDGPDIIFWAHDRFGGYAQSGLLAEITPDKAFQDKLYPFTWDAVRYNGKLIAYPIAVEALSLIYNKDLLPNPPKTWEEIPALDKELKAKGKSALMFNLQEPYFTWPLIAADGGYAFKYENGKYDIKDVGVDNAGAKAGLTFLVDLIKNKHMNADTDYSIAEAAFNKGETAMTINGPWAWSNIDTSKVNYGVTVLPTFKGQPSKPFVGVLSAGINAASPNKELAKEFLENYLLTDEGLEAVNKDKPLGAVALKSYEEELAKDPRIAATMENAQKGEIMPNIPQMSAFWYAVRTAVINAASGRQTVDEALKDAQTRITK	396	['PF01547']	['ecj:Y75_p3921', 'eco:b4034']	['NP_418458.1', 'NC_000913.3', 'YP_492177.1', 'NC_007779.1']	['GO:0043190; C:ATP-binding cassette (ABC) transporter complex; IGI:EcoliWiki.', 'GO:0055052; C:ATP-binding cassette (ABC) transporter complex, substrate-binding subunit-containing; IDA:EcoCyc.', 'GO:1990060; C:maltose transport complex; IDA:EcoCyc.', 'GO:0030288; C:outer membrane-bounded periplasmic space; IDA:EcoCyc.', 'GO:0042597; C:periplasmic space; IDA:EcoliWiki.', 'GO:1901982; F:maltose bi…	150	4O2X	{'A': ['P0AEX9', 'Q8IEB2'], 'B': ['P0AEX9', 'Q8IEB2']}	['A', 'B']		17-DEC-13			X-RAY DIFFRACTION		2.7	0.933235	P 61	MALE_ECOLI	396	1anfA	13	0.857	http://zhanglab.ccmb.med.umich.edu/QUARK/ecoli2/E12087/	E12087	template-based	1890	361	0.911616	TRUE	361	0.973419	1.09084	FALSE	0.652031	0.444444	0.159091	0.603535
14GLUCANabcpp	Transport, Inner Membrane	14glucan_p + atp_c + h2o_c --> h_c + adp_c + 14glucan_c + pi_c	['h_c', '14glucan_p', '14glucan_c', 'adp_c', 'pi_c', 'atp_c', 'h2o_c']	(b4034 and b4033 and b4032 and b4035)	b4034	P0AEX9	1	malE		['Maltodextrin-binding protein', 'MMBP', 'MBP', 'Maltose-binding periplasmic protein']	MKIKTGARILALSALTTMMFSASALAKIEEGKLVIWINGDKGYNGLAEVGKKFEKDTGIKVTVEHPDKLEEKFPQVAATGDGPDIIFWAHDRFGGYAQSGLLAEITPDKAFQDKLYPFTWDAVRYNGKLIAYPIAVEALSLIYNKDLLPNPPKTWEEIPALDKELKAKGKSALMFNLQEPYFTWPLIAADGGYAFKYENGKYDIKDVGVDNAGAKAGLTFLVDLIKNKHMNADTDYSIAEAAFNKGETAMTINGPWAWSNIDTSKVNYGVTVLPTFKGQPSKPFVGVLSAGINAASPNKELAKEFLENYLLTDEGLEAVNKDKPLGAVALKSYEEELAKDPRIAATMENAQKGEIMPNIPQMSAFWYAVRTAVINAASGRQTVDEALKDAQTRITK	396	['PF01547']	['ecj:Y75_p3921', 'eco:b4034']	['NP_418458.1', 'NC_000913.3', 'YP_492177.1', 'NC_007779.1']	['GO:0043190; C:ATP-binding cassette (ABC) transporter complex; IGI:EcoliWiki.', 'GO:0055052; C:ATP-binding cassette (ABC) transporter complex, substrate-binding subunit-containing; IDA:EcoCyc.', 'GO:1990060; C:maltose transport complex; IDA:EcoCyc.', 'GO:0030288; C:outer membrane-bounded periplasmic space; IDA:EcoCyc.', 'GO:0042597; C:periplasmic space; IDA:EcoliWiki.', 'GO:1901982; F:maltose bi…	150	3O3U	{'N': ['P0AEX9', 'Q15109']}	['N']	['SO4', 'MLR']	26-JUL-10	10.1074/JBC.M110.169276		X-RAY DIFFRACTION	20943659	1.5	0.977499	P 21 21 2	MALE_ECOLI	396	1anfA	13	0.857	http://zhanglab.ccmb.med.umich.edu/QUARK/ecoli2/E12087/	E12087	template-based	1893	362	0.914141	TRUE	362	0.976115	1.09386	FALSE	0.575862	0.444444	0.159091	0.603535
14GLUCANabcpp	Transport, Inner Membrane	14glucan_p + atp_c + h2o_c --> h_c + adp_c + 14glucan_c + pi_c	['h_c', '14glucan_p', '14glucan_c', 'adp_c', 'pi_c', 'atp_c', 'h2o_c']	(b4034 and b4033 and b4032 and b4035)	b4034	P0AEX9	1	malE		['Maltodextrin-binding protein', 'MMBP', 'MBP', 'Maltose-binding periplasmic protein']	MKIKTGARILALSALTTMMFSASALAKIEEGKLVIWINGDKGYNGLAEVGKKFEKDTGIKVTVEHPDKLEEKFPQVAATGDGPDIIFWAHDRFGGYAQSGLLAEITPDKAFQDKLYPFTWDAVRYNGKLIAYPIAVEALSLIYNKDLLPNPPKTWEEIPALDKELKAKGKSALMFNLQEPYFTWPLIAADGGYAFKYENGKYDIKDVGVDNAGAKAGLTFLVDLIKNKHMNADTDYSIAEAAFNKGETAMTINGPWAWSNIDTSKVNYGVTVLPTFKGQPSKPFVGVLSAGINAASPNKELAKEFLENYLLTDEGLEAVNKDKPLGAVALKSYEEELAKDPRIAATMENAQKGEIMPNIPQMSAFWYAVRTAVINAASGRQTVDEALKDAQTRITK	396	['PF01547']	['ecj:Y75_p3921', 'eco:b4034']	['NP_418458.1', 'NC_000913.3', 'YP_492177.1', 'NC_007779.1']	['GO:0043190; C:ATP-binding cassette (ABC) transporter complex; IGI:EcoliWiki.', 'GO:0055052; C:ATP-binding cassette (ABC) transporter complex, substrate-binding subunit-containing; IDA:EcoCyc.', 'GO:1990060; C:maltose transport complex; IDA:EcoCyc.', 'GO:0030288; C:outer membrane-bounded periplasmic space; IDA:EcoCyc.', 'GO:0042597; C:periplasmic space; IDA:EcoliWiki.', 'GO:1901982; F:maltose bi…	150	3IO4	{'A': ['P0AEX9', 'P42858'], 'C': ['P0AEX9', 'P42858'], 'B': ['P0AEX9', 'P42858']}	['A', 'B', 'C']	['ZN', 'CA']	13-AUG-09	10.1016/J.STR.2009.08.002		X-RAY DIFFRACTION	19748341	3.63	0.89893	C 1 2 1	MALE_ECOLI	396	1anfA	13	0.857	http://zhanglab.ccmb.med.umich.edu/QUARK/ecoli2/E12087/	E12087	template-based	1898	363	0.916667	TRUE	363	0.978812	1.09688	FALSE	0.552805	0.444444	0.159091	0.603535
14GLUCANabcpp	Transport, Inner Membrane	14glucan_p + atp_c + h2o_c --> h_c + adp_c + 14glucan_c + pi_c	['h_c', '14glucan_p', '14glucan_c', 'adp_c', 'pi_c', 'atp_c', 'h2o_c']	(b4034 and b4033 and b4032 and b4035)	b4034	P0AEX9	1	malE		['Maltodextrin-binding protein', 'MMBP', 'MBP', 'Maltose-binding periplasmic protein']	MKIKTGARILALSALTTMMFSASALAKIEEGKLVIWINGDKGYNGLAEVGKKFEKDTGIKVTVEHPDKLEEKFPQVAATGDGPDIIFWAHDRFGGYAQSGLLAEITPDKAFQDKLYPFTWDAVRYNGKLIAYPIAVEALSLIYNKDLLPNPPKTWEEIPALDKELKAKGKSALMFNLQEPYFTWPLIAADGGYAFKYENGKYDIKDVGVDNAGAKAGLTFLVDLIKNKHMNADTDYSIAEAAFNKGETAMTINGPWAWSNIDTSKVNYGVTVLPTFKGQPSKPFVGVLSAGINAASPNKELAKEFLENYLLTDEGLEAVNKDKPLGAVALKSYEEELAKDPRIAATMENAQKGEIMPNIPQMSAFWYAVRTAVINAASGRQTVDEALKDAQTRITK	396	['PF01547']	['ecj:Y75_p3921', 'eco:b4034']	['NP_418458.1', 'NC_000913.3', 'YP_492177.1', 'NC_007779.1']	['GO:0043190; C:ATP-binding cassette (ABC) transporter complex; IGI:EcoliWiki.', 'GO:0055052; C:ATP-binding cassette (ABC) transporter complex, substrate-binding subunit-containing; IDA:EcoCyc.', 'GO:1990060; C:maltose transport complex; IDA:EcoCyc.', 'GO:0030288; C:outer membrane-bounded periplasmic space; IDA:EcoCyc.', 'GO:0042597; C:periplasmic space; IDA:EcoliWiki.', 'GO:1901982; F:maltose bi…	150	4B3N	{'A': ['P0AEX9', 'Q0PF16'], 'B': ['P0AEX9', 'Q0PF16']}	['A', 'B']	['MES', 'MAL']	25-JUL-12	10.1073/PNAS.1210903109		X-RAY DIFFRACTION	23091002	3.3	0.911103	C 1 2 1	MALE_ECOLI	396	1anfA	13	0.857	http://zhanglab.ccmb.med.umich.edu/QUARK/ecoli2/E12087/	E12087	template-based	1912	364	0.919192	TRUE	366	0.981508	1.09991	FALSE	0.605571	0.444444	0.159091	0.603535
14GLUCANabcpp	Transport, Inner Membrane	14glucan_p + atp_c + h2o_c --> h_c + adp_c + 14glucan_c + pi_c	['h_c', '14glucan_p', '14glucan_c', 'adp_c', 'pi_c', 'atp_c', 'h2o_c']	(b4034 and b4033 and b4032 and b4035)	b4034	P0AEX9	1	malE		['Maltodextrin-binding protein', 'MMBP', 'MBP', 'Maltose-binding periplasmic protein']	MKIKTGARILALSALTTMMFSASALAKIEEGKLVIWINGDKGYNGLAEVGKKFEKDTGIKVTVEHPDKLEEKFPQVAATGDGPDIIFWAHDRFGGYAQSGLLAEITPDKAFQDKLYPFTWDAVRYNGKLIAYPIAVEALSLIYNKDLLPNPPKTWEEIPALDKELKAKGKSALMFNLQEPYFTWPLIAADGGYAFKYENGKYDIKDVGVDNAGAKAGLTFLVDLIKNKHMNADTDYSIAEAAFNKGETAMTINGPWAWSNIDTSKVNYGVTVLPTFKGQPSKPFVGVLSAGINAASPNKELAKEFLENYLLTDEGLEAVNKDKPLGAVALKSYEEELAKDPRIAATMENAQKGEIMPNIPQMSAFWYAVRTAVINAASGRQTVDEALKDAQTRITK	396	['PF01547']	['ecj:Y75_p3921', 'eco:b4034']	['NP_418458.1', 'NC_000913.3', 'YP_492177.1', 'NC_007779.1']	['GO:0043190; C:ATP-binding cassette (ABC) transporter complex; IGI:EcoliWiki.', 'GO:0055052; C:ATP-binding cassette (ABC) transporter complex, substrate-binding subunit-containing; IDA:EcoCyc.', 'GO:1990060; C:maltose transport complex; IDA:EcoCyc.', 'GO:0030288; C:outer membrane-bounded periplasmic space; IDA:EcoCyc.', 'GO:0042597; C:periplasmic space; IDA:EcoliWiki.', 'GO:1901982; F:maltose bi…	150	3A3C	{'A': ['P0AEX9', 'P36046']}	['A']	['MAL']	11-JUN-09	10.1073/PNAS.0901793106		X-RAY DIFFRACTION	19667201	2.5	0.940612	P 21 21 21	MALE_ECOLI	396	1anfA	13	0.857	http://zhanglab.ccmb.med.umich.edu/QUARK/ecoli2/E12087/	E12087	template-based	1910	364	0.919192	TRUE	365	0.981508	1.09991	FALSE	0.514412	0.444444	0.159091	0.603535
14GLUCANabcpp	Transport, Inner Membrane	14glucan_p + atp_c + h2o_c --> h_c + adp_c + 14glucan_c + pi_c	['h_c', '14glucan_p', '14glucan_c', 'adp_c', 'pi_c', 'atp_c', 'h2o_c']	(b4034 and b4033 and b4032 and b4035)	b4034	P0AEX9	1	malE		['Maltodextrin-binding protein', 'MMBP', 'MBP', 'Maltose-binding periplasmic protein']	MKIKTGARILALSALTTMMFSASALAKIEEGKLVIWINGDKGYNGLAEVGKKFEKDTGIKVTVEHPDKLEEKFPQVAATGDGPDIIFWAHDRFGGYAQSGLLAEITPDKAFQDKLYPFTWDAVRYNGKLIAYPIAVEALSLIYNKDLLPNPPKTWEEIPALDKELKAKGKSALMFNLQEPYFTWPLIAADGGYAFKYENGKYDIKDVGVDNAGAKAGLTFLVDLIKNKHMNADTDYSIAEAAFNKGETAMTINGPWAWSNIDTSKVNYGVTVLPTFKGQPSKPFVGVLSAGINAASPNKELAKEFLENYLLTDEGLEAVNKDKPLGAVALKSYEEELAKDPRIAATMENAQKGEIMPNIPQMSAFWYAVRTAVINAASGRQTVDEALKDAQTRITK	396	['PF01547']	['ecj:Y75_p3921', 'eco:b4034']	['NP_418458.1', 'NC_000913.3', 'YP_492177.1', 'NC_007779.1']	['GO:0043190; C:ATP-binding cassette (ABC) transporter complex; IGI:EcoliWiki.', 'GO:0055052; C:ATP-binding cassette (ABC) transporter complex, substrate-binding subunit-containing; IDA:EcoCyc.', 'GO:1990060; C:maltose transport complex; IDA:EcoCyc.', 'GO:0030288; C:outer membrane-bounded periplasmic space; IDA:EcoCyc.', 'GO:0042597; C:periplasmic space; IDA:EcoliWiki.', 'GO:1901982; F:maltose bi…	150	3G7W	{'A': ['P0AEX9', 'P10997']}	['A']	['SO4', 'GOL', 'MLR']	11-FEB-09	10.1002/PRO.145		X-RAY DIFFRACTION	19475663	1.75	0.968277	P 41 21 2	MALE_ECOLI	396	1anfA	13	0.857	http://zhanglab.ccmb.med.umich.edu/QUARK/ecoli2/E12087/	E12087	template-based	1897	363	0.916667	TRUE	363	0.978812	1.09688	FALSE	0.631043	0.444444	0.159091	0.603535
14GLUCANabcpp	Transport, Inner Membrane	14glucan_p + atp_c + h2o_c --> h_c + adp_c + 14glucan_c + pi_c	['h_c', '14glucan_p', '14glucan_c', 'adp_c', 'pi_c', 'atp_c', 'h2o_c']	(b4034 and b4033 and b4032 and b4035)	b4034	P0AEX9	1	malE		['Maltodextrin-binding protein', 'MMBP', 'MBP', 'Maltose-binding periplasmic protein']	MKIKTGARILALSALTTMMFSASALAKIEEGKLVIWINGDKGYNGLAEVGKKFEKDTGIKVTVEHPDKLEEKFPQVAATGDGPDIIFWAHDRFGGYAQSGLLAEITPDKAFQDKLYPFTWDAVRYNGKLIAYPIAVEALSLIYNKDLLPNPPKTWEEIPALDKELKAKGKSALMFNLQEPYFTWPLIAADGGYAFKYENGKYDIKDVGVDNAGAKAGLTFLVDLIKNKHMNADTDYSIAEAAFNKGETAMTINGPWAWSNIDTSKVNYGVTVLPTFKGQPSKPFVGVLSAGINAASPNKELAKEFLENYLLTDEGLEAVNKDKPLGAVALKSYEEELAKDPRIAATMENAQKGEIMPNIPQMSAFWYAVRTAVINAASGRQTVDEALKDAQTRITK	396	['PF01547']	['ecj:Y75_p3921', 'eco:b4034']	['NP_418458.1', 'NC_000913.3', 'YP_492177.1', 'NC_007779.1']	['GO:0043190; C:ATP-binding cassette (ABC) transporter complex; IGI:EcoliWiki.', 'GO:0055052; C:ATP-binding cassette (ABC) transporter complex, substrate-binding subunit-containing; IDA:EcoCyc.', 'GO:1990060; C:maltose transport complex; IDA:EcoCyc.', 'GO:0030288; C:outer membrane-bounded periplasmic space; IDA:EcoCyc.', 'GO:0042597; C:periplasmic space; IDA:EcoliWiki.', 'GO:1901982; F:maltose bi…	150	2VGQ	{'A': ['P0AEX9', 'Q7Z434']}	['A']	['SO4', 'MTT']	15-NOV-07	10.1186/1472-6807-8-11		X-RAY DIFFRACTION	18307765	2.1	0.955367	P 41 21 2	MALE_ECOLI	396	1anfA	13	0.857	http://zhanglab.ccmb.med.umich.edu/QUARK/ecoli2/E12087/	E12087	template-based	1912	365	0.921717	TRUE	365	0.984205	1.10293	FALSE	0.668113	0.444444	0.159091	0.603535
14GLUCANabcpp	Transport, Inner Membrane	14glucan_p + atp_c + h2o_c --> h_c + adp_c + 14glucan_c + pi_c	['h_c', '14glucan_p', '14glucan_c', 'adp_c', 'pi_c', 'atp_c', 'h2o_c']	(b4034 and b4033 and b4032 and b4035)	b4034	P0AEX9	1	malE		['Maltodextrin-binding protein', 'MMBP', 'MBP', 'Maltose-binding periplasmic protein']	MKIKTGARILALSALTTMMFSASALAKIEEGKLVIWINGDKGYNGLAEVGKKFEKDTGIKVTVEHPDKLEEKFPQVAATGDGPDIIFWAHDRFGGYAQSGLLAEITPDKAFQDKLYPFTWDAVRYNGKLIAYPIAVEALSLIYNKDLLPNPPKTWEEIPALDKELKAKGKSALMFNLQEPYFTWPLIAADGGYAFKYENGKYDIKDVGVDNAGAKAGLTFLVDLIKNKHMNADTDYSIAEAAFNKGETAMTINGPWAWSNIDTSKVNYGVTVLPTFKGQPSKPFVGVLSAGINAASPNKELAKEFLENYLLTDEGLEAVNKDKPLGAVALKSYEEELAKDPRIAATMENAQKGEIMPNIPQMSAFWYAVRTAVINAASGRQTVDEALKDAQTRITK	396	['PF01547']	['ecj:Y75_p3921', 'eco:b4034']	['NP_418458.1', 'NC_000913.3', 'YP_492177.1', 'NC_007779.1']	['GO:0043190; C:ATP-binding cassette (ABC) transporter complex; IGI:EcoliWiki.', 'GO:0055052; C:ATP-binding cassette (ABC) transporter complex, substrate-binding subunit-containing; IDA:EcoCyc.', 'GO:1990060; C:maltose transport complex; IDA:EcoCyc.', 'GO:0030288; C:outer membrane-bounded periplasmic space; IDA:EcoCyc.', 'GO:0042597; C:periplasmic space; IDA:EcoliWiki.', 'GO:1901982; F:maltose bi…	150	3H3G	{'A': ['P0AEX9', 'Q03431'], 'B': ['P12272']}	['A', 'B']	['NH2', 'MAL']	16-APR-09	10.1074/JBC.M109.022905		X-RAY DIFFRACTION	19674967	1.94	0.961269	P 41 21 2	MALE_ECOLI	396	1anfA	13	0.857	http://zhanglab.ccmb.med.umich.edu/QUARK/ecoli2/E12087/	E12087	template-based	1922	367	0.926768	TRUE	367	0.989597	1.10897	FALSE	0.604462	0.444444	0.159091	0.603535
14GLUCANabcpp	Transport, Inner Membrane	14glucan_p + atp_c + h2o_c --> h_c + adp_c + 14glucan_c + pi_c	['h_c', '14glucan_p', '14glucan_c', 'adp_c', 'pi_c', 'atp_c', 'h2o_c']	(b4034 and b4033 and b4032 and b4035)	b4034	P0AEX9	1	malE		['Maltodextrin-binding protein', 'MMBP', 'MBP', 'Maltose-binding periplasmic protein']	MKIKTGARILALSALTTMMFSASALAKIEEGKLVIWINGDKGYNGLAEVGKKFEKDTGIKVTVEHPDKLEEKFPQVAATGDGPDIIFWAHDRFGGYAQSGLLAEITPDKAFQDKLYPFTWDAVRYNGKLIAYPIAVEALSLIYNKDLLPNPPKTWEEIPALDKELKAKGKSALMFNLQEPYFTWPLIAADGGYAFKYENGKYDIKDVGVDNAGAKAGLTFLVDLIKNKHMNADTDYSIAEAAFNKGETAMTINGPWAWSNIDTSKVNYGVTVLPTFKGQPSKPFVGVLSAGINAASPNKELAKEFLENYLLTDEGLEAVNKDKPLGAVALKSYEEELAKDPRIAATMENAQKGEIMPNIPQMSAFWYAVRTAVINAASGRQTVDEALKDAQTRITK	396	['PF01547']	['ecj:Y75_p3921', 'eco:b4034']	['NP_418458.1', 'NC_000913.3', 'YP_492177.1', 'NC_007779.1']	['GO:0043190; C:ATP-binding cassette (ABC) transporter complex; IGI:EcoliWiki.', 'GO:0055052; C:ATP-binding cassette (ABC) transporter complex, substrate-binding subunit-containing; IDA:EcoCyc.', 'GO:1990060; C:maltose transport complex; IDA:EcoCyc.', 'GO:0030288; C:outer membrane-bounded periplasmic space; IDA:EcoCyc.', 'GO:0042597; C:periplasmic space; IDA:EcoliWiki.', 'GO:1901982; F:maltose bi…	150	1HSJ	{'A': ['Q9F0R1'], 'B': ['Q9F0R1']}	['A', 'B']	['GLC']	26-DEC-00	10.1073/PNAS.121013398		X-RAY DIFFRACTION	11381122	2.3	0.94799	P 1	MALE_ECOLI	396	1anfA	13	0.857	http://zhanglab.ccmb.med.umich.edu/QUARK/ecoli2/E12087/	E12087	template-based				FALSE				FALSE	0.61807	0.444444	0.159091	0.603535
14GLUCANabcpp	Transport, Inner Membrane	14glucan_p + atp_c + h2o_c --> h_c + adp_c + 14glucan_c + pi_c	['h_c', '14glucan_p', '14glucan_c', 'adp_c', 'pi_c', 'atp_c', 'h2o_c']	(b4034 and b4033 and b4032 and b4035)	b4034	P0AEX9	1	malE		['Maltodextrin-binding protein', 'MMBP', 'MBP', 'Maltose-binding periplasmic protein']	MKIKTGARILALSALTTMMFSASALAKIEEGKLVIWINGDKGYNGLAEVGKKFEKDTGIKVTVEHPDKLEEKFPQVAATGDGPDIIFWAHDRFGGYAQSGLLAEITPDKAFQDKLYPFTWDAVRYNGKLIAYPIAVEALSLIYNKDLLPNPPKTWEEIPALDKELKAKGKSALMFNLQEPYFTWPLIAADGGYAFKYENGKYDIKDVGVDNAGAKAGLTFLVDLIKNKHMNADTDYSIAEAAFNKGETAMTINGPWAWSNIDTSKVNYGVTVLPTFKGQPSKPFVGVLSAGINAASPNKELAKEFLENYLLTDEGLEAVNKDKPLGAVALKSYEEELAKDPRIAATMENAQKGEIMPNIPQMSAFWYAVRTAVINAASGRQTVDEALKDAQTRITK	396	['PF01547']	['ecj:Y75_p3921', 'eco:b4034']	['NP_418458.1', 'NC_000913.3', 'YP_492177.1', 'NC_007779.1']	['GO:0043190; C:ATP-binding cassette (ABC) transporter complex; IGI:EcoliWiki.', 'GO:0055052; C:ATP-binding cassette (ABC) transporter complex, substrate-binding subunit-containing; IDA:EcoCyc.', 'GO:1990060; C:maltose transport complex; IDA:EcoCyc.', 'GO:0030288; C:outer membrane-bounded periplasmic space; IDA:EcoCyc.', 'GO:0042597; C:periplasmic space; IDA:EcoliWiki.', 'GO:1901982; F:maltose bi…	150	3SEV	{'A': ['P0AEX9'], 'C': ['P0AEX9'], 'E': ['P0AEX9']}	['A', 'C', 'E']	['ZN', 'CL', 'MAL']	11-JUN-11	10.1002/PRO.727		X-RAY DIFFRACTION	21898649	3.05	0.920325	P 21 21 21	MALE_ECOLI	396	1anfA	13	0.857	http://zhanglab.ccmb.med.umich.edu/QUARK/ecoli2/E12087/	E12087	template-based	1887	361	0.911616	TRUE	361	0.973419	1.09084	TRUE	0.627928	0.444444	0.159091	0.603535
14GLUCANabcpp	Transport, Inner Membrane	14glucan_p + atp_c + h2o_c --> h_c + adp_c + 14glucan_c + pi_c	['h_c', '14glucan_p', '14glucan_c', 'adp_c', 'pi_c', 'atp_c', 'h2o_c']	(b4034 and b4033 and b4032 and b4035)	b4034	P0AEX9	1	malE		['Maltodextrin-binding protein', 'MMBP', 'MBP', 'Maltose-binding periplasmic protein']	MKIKTGARILALSALTTMMFSASALAKIEEGKLVIWINGDKGYNGLAEVGKKFEKDTGIKVTVEHPDKLEEKFPQVAATGDGPDIIFWAHDRFGGYAQSGLLAEITPDKAFQDKLYPFTWDAVRYNGKLIAYPIAVEALSLIYNKDLLPNPPKTWEEIPALDKELKAKGKSALMFNLQEPYFTWPLIAADGGYAFKYENGKYDIKDVGVDNAGAKAGLTFLVDLIKNKHMNADTDYSIAEAAFNKGETAMTINGPWAWSNIDTSKVNYGVTVLPTFKGQPSKPFVGVLSAGINAASPNKELAKEFLENYLLTDEGLEAVNKDKPLGAVALKSYEEELAKDPRIAATMENAQKGEIMPNIPQMSAFWYAVRTAVINAASGRQTVDEALKDAQTRITK	396	['PF01547']	['ecj:Y75_p3921', 'eco:b4034']	['NP_418458.1', 'NC_000913.3', 'YP_492177.1', 'NC_007779.1']	['GO:0043190; C:ATP-binding cassette (ABC) transporter complex; IGI:EcoliWiki.', 'GO:0055052; C:ATP-binding cassette (ABC) transporter complex, substrate-binding subunit-containing; IDA:EcoCyc.', 'GO:1990060; C:maltose transport complex; IDA:EcoCyc.', 'GO:0030288; C:outer membrane-bounded periplasmic space; IDA:EcoCyc.', 'GO:0042597; C:periplasmic space; IDA:EcoliWiki.', 'GO:1901982; F:maltose bi…	150	2V93	{'A': ['P0AEY0']}	['A']	['MXT']	21-AUG-07	10.1038/NATURE06232		SOLUTION NMR	17960247				MALE_ECOLI	396	1anfA	13	0.857	http://zhanglab.ccmb.med.umich.edu/QUARK/ecoli2/E12087/	E12087	template-based				FALSE				FALSE	0.577181	0.444444	0.159091	0.603535
14GLUCANabcpp	Transport, Inner Membrane	14glucan_p + atp_c + h2o_c --> h_c + adp_c + 14glucan_c + pi_c	['h_c', '14glucan_p', '14glucan_c', 'adp_c', 'pi_c', 'atp_c', 'h2o_c']	(b4034 and b4033 and b4032 and b4035)	b4034	P0AEX9	1	malE		['Maltodextrin-binding protein', 'MMBP', 'MBP', 'Maltose-binding periplasmic protein']	MKIKTGARILALSALTTMMFSASALAKIEEGKLVIWINGDKGYNGLAEVGKKFEKDTGIKVTVEHPDKLEEKFPQVAATGDGPDIIFWAHDRFGGYAQSGLLAEITPDKAFQDKLYPFTWDAVRYNGKLIAYPIAVEALSLIYNKDLLPNPPKTWEEIPALDKELKAKGKSALMFNLQEPYFTWPLIAADGGYAFKYENGKYDIKDVGVDNAGAKAGLTFLVDLIKNKHMNADTDYSIAEAAFNKGETAMTINGPWAWSNIDTSKVNYGVTVLPTFKGQPSKPFVGVLSAGINAASPNKELAKEFLENYLLTDEGLEAVNKDKPLGAVALKSYEEELAKDPRIAATMENAQKGEIMPNIPQMSAFWYAVRTAVINAASGRQTVDEALKDAQTRITK	396	['PF01547']	['ecj:Y75_p3921', 'eco:b4034']	['NP_418458.1', 'NC_000913.3', 'YP_492177.1', 'NC_007779.1']	['GO:0043190; C:ATP-binding cassette (ABC) transporter complex; IGI:EcoliWiki.', 'GO:0055052; C:ATP-binding cassette (ABC) transporter complex, substrate-binding subunit-containing; IDA:EcoCyc.', 'GO:1990060; C:maltose transport complex; IDA:EcoCyc.', 'GO:0030288; C:outer membrane-bounded periplasmic space; IDA:EcoCyc.', 'GO:0042597; C:periplasmic space; IDA:EcoliWiki.', 'GO:1901982; F:maltose bi…	150	3LBS	{'A': ['P0AEX9', 'O75787'], 'B': ['P0AEX9', 'O75787']}	['A', 'B']	['MAL']	08-JAN-10	10.1016/J.BBRC.2011.03.074		X-RAY DIFFRACTION	21420935	2.15	0.953523	P 21 21 21	MALE_ECOLI	396	1anfA	13	0.857	http://zhanglab.ccmb.med.umich.edu/QUARK/ecoli2/E12087/	E12087	template-based	1893.5	363	0.916667	TRUE	365	0.978812	1.09688	FALSE	0.643048	0.444444	0.159091	0.603535
14GLUCANabcpp	Transport, Inner Membrane	14glucan_p + atp_c + h2o_c --> h_c + adp_c + 14glucan_c + pi_c	['h_c', '14glucan_p', '14glucan_c', 'adp_c', 'pi_c', 'atp_c', 'h2o_c']	(b4034 and b4033 and b4032 and b4035)	b4034	P0AEX9	1	malE		['Maltodextrin-binding protein', 'MMBP', 'MBP', 'Maltose-binding periplasmic protein']	MKIKTGARILALSALTTMMFSASALAKIEEGKLVIWINGDKGYNGLAEVGKKFEKDTGIKVTVEHPDKLEEKFPQVAATGDGPDIIFWAHDRFGGYAQSGLLAEITPDKAFQDKLYPFTWDAVRYNGKLIAYPIAVEALSLIYNKDLLPNPPKTWEEIPALDKELKAKGKSALMFNLQEPYFTWPLIAADGGYAFKYENGKYDIKDVGVDNAGAKAGLTFLVDLIKNKHMNADTDYSIAEAAFNKGETAMTINGPWAWSNIDTSKVNYGVTVLPTFKGQPSKPFVGVLSAGINAASPNKELAKEFLENYLLTDEGLEAVNKDKPLGAVALKSYEEELAKDPRIAATMENAQKGEIMPNIPQMSAFWYAVRTAVINAASGRQTVDEALKDAQTRITK	396	['PF01547']	['ecj:Y75_p3921', 'eco:b4034']	['NP_418458.1', 'NC_000913.3', 'YP_492177.1', 'NC_007779.1']	['GO:0043190; C:ATP-binding cassette (ABC) transporter complex; IGI:EcoliWiki.', 'GO:0055052; C:ATP-binding cassette (ABC) transporter complex, substrate-binding subunit-containing; IDA:EcoCyc.', 'GO:1990060; C:maltose transport complex; IDA:EcoCyc.', 'GO:0030288; C:outer membrane-bounded periplasmic space; IDA:EcoCyc.', 'GO:0042597; C:periplasmic space; IDA:EcoliWiki.', 'GO:1901982; F:maltose bi…	150	3OSR	{'A': ['P0AEX9', 'P42212'], 'B': ['P0AEX9', 'P42212']}	['A', 'B']	['C12', 'MAL']	09-SEP-10	10.1002/PROT.23118		X-RAY DIFFRACTION	21989929	2	0.959056	P 1 21 1	MALE_ECOLI	396	1anfA	13	0.857	http://zhanglab.ccmb.med.umich.edu/QUARK/ecoli2/E12087/	E12087	template-based	1792	369	0.931818	TRUE	370	0.99499	1.11501	FALSE	0.599335	0.444444	0.159091	0.603535
14GLUCANabcpp	Transport, Inner Membrane	14glucan_p + atp_c + h2o_c --> h_c + adp_c + 14glucan_c + pi_c	['h_c', '14glucan_p', '14glucan_c', 'adp_c', 'pi_c', 'atp_c', 'h2o_c']	(b4034 and b4033 and b4032 and b4035)	b4034	P0AEX9	1	malE		['Maltodextrin-binding protein', 'MMBP', 'MBP', 'Maltose-binding periplasmic protein']	MKIKTGARILALSALTTMMFSASALAKIEEGKLVIWINGDKGYNGLAEVGKKFEKDTGIKVTVEHPDKLEEKFPQVAATGDGPDIIFWAHDRFGGYAQSGLLAEITPDKAFQDKLYPFTWDAVRYNGKLIAYPIAVEALSLIYNKDLLPNPPKTWEEIPALDKELKAKGKSALMFNLQEPYFTWPLIAADGGYAFKYENGKYDIKDVGVDNAGAKAGLTFLVDLIKNKHMNADTDYSIAEAAFNKGETAMTINGPWAWSNIDTSKVNYGVTVLPTFKGQPSKPFVGVLSAGINAASPNKELAKEFLENYLLTDEGLEAVNKDKPLGAVALKSYEEELAKDPRIAATMENAQKGEIMPNIPQMSAFWYAVRTAVINAASGRQTVDEALKDAQTRITK	396	['PF01547']	['ecj:Y75_p3921', 'eco:b4034']	['NP_418458.1', 'NC_000913.3', 'YP_492177.1', 'NC_007779.1']	['GO:0043190; C:ATP-binding cassette (ABC) transporter complex; IGI:EcoliWiki.', 'GO:0055052; C:ATP-binding cassette (ABC) transporter complex, substrate-binding subunit-containing; IDA:EcoCyc.', 'GO:1990060; C:maltose transport complex; IDA:EcoCyc.', 'GO:0030288; C:outer membrane-bounded periplasmic space; IDA:EcoCyc.', 'GO:0042597; C:periplasmic space; IDA:EcoliWiki.', 'GO:1901982; F:maltose bi…	150	3OSQ	{'A': ['P42212']}	['A']	['SO4', 'C12', 'MAL']	09-SEP-10	10.1002/PROT.23118		X-RAY DIFFRACTION	21989929	1.9	0.962744	P 21 21 21	MALE_ECOLI	396	1anfA	13	0.857	http://zhanglab.ccmb.med.umich.edu/QUARK/ecoli2/E12087/	E12087	template-based	1785.5	366	0.924242	TRUE	366	0.986901	1.10595	FALSE	0.596376	0.444444	0.159091	0.603535
14GLUCANabcpp	Transport, Inner Membrane	14glucan_p + atp_c + h2o_c --> h_c + adp_c + 14glucan_c + pi_c	['h_c', '14glucan_p', '14glucan_c', 'adp_c', 'pi_c', 'atp_c', 'h2o_c']	(b4034 and b4033 and b4032 and b4035)	b4034	P0AEX9	1	malE		['Maltodextrin-binding protein', 'MMBP', 'MBP', 'Maltose-binding periplasmic protein']	MKIKTGARILALSALTTMMFSASALAKIEEGKLVIWINGDKGYNGLAEVGKKFEKDTGIKVTVEHPDKLEEKFPQVAATGDGPDIIFWAHDRFGGYAQSGLLAEITPDKAFQDKLYPFTWDAVRYNGKLIAYPIAVEALSLIYNKDLLPNPPKTWEEIPALDKELKAKGKSALMFNLQEPYFTWPLIAADGGYAFKYENGKYDIKDVGVDNAGAKAGLTFLVDLIKNKHMNADTDYSIAEAAFNKGETAMTINGPWAWSNIDTSKVNYGVTVLPTFKGQPSKPFVGVLSAGINAASPNKELAKEFLENYLLTDEGLEAVNKDKPLGAVALKSYEEELAKDPRIAATMENAQKGEIMPNIPQMSAFWYAVRTAVINAASGRQTVDEALKDAQTRITK	396	['PF01547']	['ecj:Y75_p3921', 'eco:b4034']	['NP_418458.1', 'NC_000913.3', 'YP_492177.1', 'NC_007779.1']	['GO:0043190; C:ATP-binding cassette (ABC) transporter complex; IGI:EcoliWiki.', 'GO:0055052; C:ATP-binding cassette (ABC) transporter complex, substrate-binding subunit-containing; IDA:EcoCyc.', 'GO:1990060; C:maltose transport complex; IDA:EcoCyc.', 'GO:0030288; C:outer membrane-bounded periplasmic space; IDA:EcoCyc.', 'GO:0042597; C:periplasmic space; IDA:EcoliWiki.', 'GO:1901982; F:maltose bi…	150	3PY7	{'A': ['P0AEX9', 'P49023', 'P06931']}	['A']	['ZN', 'MLR']	12-DEC-10	10.1126/SCIENCE.1229934		X-RAY DIFFRACTION	23393263	2.29	0.948359	C 2 2 21	MALE_ECOLI	396	1anfA	13	0.857	http://zhanglab.ccmb.med.umich.edu/QUARK/ecoli2/E12087/	E12087	template-based	1873	359	0.906566	TRUE	359	0.968026	1.0848	FALSE	0.632	0.444444	0.159091	0.603535
14GLUCANabcpp	Transport, Inner Membrane	14glucan_p + atp_c + h2o_c --> h_c + adp_c + 14glucan_c + pi_c	['h_c', '14glucan_p', '14glucan_c', 'adp_c', 'pi_c', 'atp_c', 'h2o_c']	(b4034 and b4033 and b4032 and b4035)	b4034	P0AEX9	1	malE		['Maltodextrin-binding protein', 'MMBP', 'MBP', 'Maltose-binding periplasmic protein']	MKIKTGARILALSALTTMMFSASALAKIEEGKLVIWINGDKGYNGLAEVGKKFEKDTGIKVTVEHPDKLEEKFPQVAATGDGPDIIFWAHDRFGGYAQSGLLAEITPDKAFQDKLYPFTWDAVRYNGKLIAYPIAVEALSLIYNKDLLPNPPKTWEEIPALDKELKAKGKSALMFNLQEPYFTWPLIAADGGYAFKYENGKYDIKDVGVDNAGAKAGLTFLVDLIKNKHMNADTDYSIAEAAFNKGETAMTINGPWAWSNIDTSKVNYGVTVLPTFKGQPSKPFVGVLSAGINAASPNKELAKEFLENYLLTDEGLEAVNKDKPLGAVALKSYEEELAKDPRIAATMENAQKGEIMPNIPQMSAFWYAVRTAVINAASGRQTVDEALKDAQTRITK	396	['PF01547']	['ecj:Y75_p3921', 'eco:b4034']	['NP_418458.1', 'NC_000913.3', 'YP_492177.1', 'NC_007779.1']	['GO:0043190; C:ATP-binding cassette (ABC) transporter complex; IGI:EcoliWiki.', 'GO:0055052; C:ATP-binding cassette (ABC) transporter complex, substrate-binding subunit-containing; IDA:EcoCyc.', 'GO:1990060; C:maltose transport complex; IDA:EcoCyc.', 'GO:0030288; C:outer membrane-bounded periplasmic space; IDA:EcoCyc.', 'GO:0042597; C:periplasmic space; IDA:EcoliWiki.', 'GO:1901982; F:maltose bi…	150	4DXB	{'A': ['P0AEX9', 'P62593'], 'B': ['P0AEX9', 'P62593']}	['A', 'B']	['ZN']	27-FEB-12	10.1371/JOURNAL.PONE.0039168	[('A', ['3.5.2.6']), ('B', ['3.5.2.6'])]	X-RAY DIFFRACTION	22720063	2.29	0.948359	P 1	MALE_ECOLI	396	1anfA	13	0.857	http://zhanglab.ccmb.med.umich.edu/QUARK/ecoli2/E12087/	E12087	template-based	1786.5	370	0.934343	TRUE	370	0.997687	1.11804	FALSE	0.599372	0.444444	0.159091	0.603535
14GLUCANabcpp	Transport, Inner Membrane	14glucan_p + atp_c + h2o_c --> h_c + adp_c + 14glucan_c + pi_c	['h_c', '14glucan_p', '14glucan_c', 'adp_c', 'pi_c', 'atp_c', 'h2o_c']	(b4034 and b4033 and b4032 and b4035)	b4034	P0AEX9	1	malE		['Maltodextrin-binding protein', 'MMBP', 'MBP', 'Maltose-binding periplasmic protein']	MKIKTGARILALSALTTMMFSASALAKIEEGKLVIWINGDKGYNGLAEVGKKFEKDTGIKVTVEHPDKLEEKFPQVAATGDGPDIIFWAHDRFGGYAQSGLLAEITPDKAFQDKLYPFTWDAVRYNGKLIAYPIAVEALSLIYNKDLLPNPPKTWEEIPALDKELKAKGKSALMFNLQEPYFTWPLIAADGGYAFKYENGKYDIKDVGVDNAGAKAGLTFLVDLIKNKHMNADTDYSIAEAAFNKGETAMTINGPWAWSNIDTSKVNYGVTVLPTFKGQPSKPFVGVLSAGINAASPNKELAKEFLENYLLTDEGLEAVNKDKPLGAVALKSYEEELAKDPRIAATMENAQKGEIMPNIPQMSAFWYAVRTAVINAASGRQTVDEALKDAQTRITK	396	['PF01547']	['ecj:Y75_p3921', 'eco:b4034']	['NP_418458.1', 'NC_000913.3', 'YP_492177.1', 'NC_007779.1']	['GO:0043190; C:ATP-binding cassette (ABC) transporter complex; IGI:EcoliWiki.', 'GO:0055052; C:ATP-binding cassette (ABC) transporter complex, substrate-binding subunit-containing; IDA:EcoCyc.', 'GO:1990060; C:maltose transport complex; IDA:EcoCyc.', 'GO:0030288; C:outer membrane-bounded periplasmic space; IDA:EcoCyc.', 'GO:0042597; C:periplasmic space; IDA:EcoliWiki.', 'GO:1901982; F:maltose bi…	150	4DXC	{'A': ['P0AEX9', 'P62593']}	['A']	['ZN']	27-FEB-12	10.1371/JOURNAL.PONE.0039168	[('A', ['3.5.2.6'])]	X-RAY DIFFRACTION	22720063	2.3	0.94799	C 1 2 1	MALE_ECOLI	396	1anfA	13	0.857	http://zhanglab.ccmb.med.umich.edu/QUARK/ecoli2/E12087/	E12087	template-based	1788	368	0.929293	TRUE	369	0.992294	1.11199	FALSE	0.620192	0.444444	0.159091	0.603535
14GLUCANabcpp	Transport, Inner Membrane	14glucan_p + atp_c + h2o_c --> h_c + adp_c + 14glucan_c + pi_c	['h_c', '14glucan_p', '14glucan_c', 'adp_c', 'pi_c', 'atp_c', 'h2o_c']	(b4034 and b4033 and b4032 and b4035)	b4034	P0AEX9	1	malE		['Maltodextrin-binding protein', 'MMBP', 'MBP', 'Maltose-binding periplasmic protein']	MKIKTGARILALSALTTMMFSASALAKIEEGKLVIWINGDKGYNGLAEVGKKFEKDTGIKVTVEHPDKLEEKFPQVAATGDGPDIIFWAHDRFGGYAQSGLLAEITPDKAFQDKLYPFTWDAVRYNGKLIAYPIAVEALSLIYNKDLLPNPPKTWEEIPALDKELKAKGKSALMFNLQEPYFTWPLIAADGGYAFKYENGKYDIKDVGVDNAGAKAGLTFLVDLIKNKHMNADTDYSIAEAAFNKGETAMTINGPWAWSNIDTSKVNYGVTVLPTFKGQPSKPFVGVLSAGINAASPNKELAKEFLENYLLTDEGLEAVNKDKPLGAVALKSYEEELAKDPRIAATMENAQKGEIMPNIPQMSAFWYAVRTAVINAASGRQTVDEALKDAQTRITK	396	['PF01547']	['ecj:Y75_p3921', 'eco:b4034']	['NP_418458.1', 'NC_000913.3', 'YP_492177.1', 'NC_007779.1']	['GO:0043190; C:ATP-binding cassette (ABC) transporter complex; IGI:EcoliWiki.', 'GO:0055052; C:ATP-binding cassette (ABC) transporter complex, substrate-binding subunit-containing; IDA:EcoCyc.', 'GO:1990060; C:maltose transport complex; IDA:EcoCyc.', 'GO:0030288; C:outer membrane-bounded periplasmic space; IDA:EcoCyc.', 'GO:0042597; C:periplasmic space; IDA:EcoliWiki.', 'GO:1901982; F:maltose bi…	150	1Y4C	{'A': ['P0AEX9']}	['A']	['GLC']	30-NOV-04	10.1073/PNAS.0408890102		X-RAY DIFFRACTION	15684085	1.9	0.962744	P 21 21 21	MALE_ECOLI	396	1anfA	13	0.857	http://zhanglab.ccmb.med.umich.edu/QUARK/ecoli2/E12087/	E12087	template-based	1905	363	0.916667	TRUE	364	0.978812	1.09688	TRUE	0.714583	0.444444	0.159091	0.603535
14GLUCANabcpp	Transport, Inner Membrane	14glucan_p + atp_c + h2o_c --> h_c + adp_c + 14glucan_c + pi_c	['h_c', '14glucan_p', '14glucan_c', 'adp_c', 'pi_c', 'atp_c', 'h2o_c']	(b4034 and b4033 and b4032 and b4035)	b4034	P0AEX9	1	malE		['Maltodextrin-binding protein', 'MMBP', 'MBP', 'Maltose-binding periplasmic protein']	MKIKTGARILALSALTTMMFSASALAKIEEGKLVIWINGDKGYNGLAEVGKKFEKDTGIKVTVEHPDKLEEKFPQVAATGDGPDIIFWAHDRFGGYAQSGLLAEITPDKAFQDKLYPFTWDAVRYNGKLIAYPIAVEALSLIYNKDLLPNPPKTWEEIPALDKELKAKGKSALMFNLQEPYFTWPLIAADGGYAFKYENGKYDIKDVGVDNAGAKAGLTFLVDLIKNKHMNADTDYSIAEAAFNKGETAMTINGPWAWSNIDTSKVNYGVTVLPTFKGQPSKPFVGVLSAGINAASPNKELAKEFLENYLLTDEGLEAVNKDKPLGAVALKSYEEELAKDPRIAATMENAQKGEIMPNIPQMSAFWYAVRTAVINAASGRQTVDEALKDAQTRITK	396	['PF01547']	['ecj:Y75_p3921', 'eco:b4034']	['NP_418458.1', 'NC_000913.3', 'YP_492177.1', 'NC_007779.1']	['GO:0043190; C:ATP-binding cassette (ABC) transporter complex; IGI:EcoliWiki.', 'GO:0055052; C:ATP-binding cassette (ABC) transporter complex, substrate-binding subunit-containing; IDA:EcoCyc.', 'GO:1990060; C:maltose transport complex; IDA:EcoCyc.', 'GO:0030288; C:outer membrane-bounded periplasmic space; IDA:EcoCyc.', 'GO:0042597; C:periplasmic space; IDA:EcoliWiki.', 'GO:1901982; F:maltose bi…	150	3Q28	{'A': ['P0AEX9', 'P37840']}	['A']	['SO4', 'MAL']	19-DEC-10	10.1002/PRO.630		X-RAY DIFFRACTION	21462277	1.6	0.97381	P 1 21 1	MALE_ECOLI	396	1anfA	13	0.857	http://zhanglab.ccmb.med.umich.edu/QUARK/ecoli2/E12087/	E12087	template-based	1918	366	0.924242	TRUE	367	0.986901	1.10595	FALSE	0.611399	0.444444	0.159091	0.603535
14GLUCANabcpp	Transport, Inner Membrane	14glucan_p + atp_c + h2o_c --> h_c + adp_c + 14glucan_c + pi_c	['h_c', '14glucan_p', '14glucan_c', 'adp_c', 'pi_c', 'atp_c', 'h2o_c']	(b4034 and b4033 and b4032 and b4035)	b4034	P0AEX9	1	malE		['Maltodextrin-binding protein', 'MMBP', 'MBP', 'Maltose-binding periplasmic protein']	MKIKTGARILALSALTTMMFSASALAKIEEGKLVIWINGDKGYNGLAEVGKKFEKDTGIKVTVEHPDKLEEKFPQVAATGDGPDIIFWAHDRFGGYAQSGLLAEITPDKAFQDKLYPFTWDAVRYNGKLIAYPIAVEALSLIYNKDLLPNPPKTWEEIPALDKELKAKGKSALMFNLQEPYFTWPLIAADGGYAFKYENGKYDIKDVGVDNAGAKAGLTFLVDLIKNKHMNADTDYSIAEAAFNKGETAMTINGPWAWSNIDTSKVNYGVTVLPTFKGQPSKPFVGVLSAGINAASPNKELAKEFLENYLLTDEGLEAVNKDKPLGAVALKSYEEELAKDPRIAATMENAQKGEIMPNIPQMSAFWYAVRTAVINAASGRQTVDEALKDAQTRITK	396	['PF01547']	['ecj:Y75_p3921', 'eco:b4034']	['NP_418458.1', 'NC_000913.3', 'YP_492177.1', 'NC_007779.1']	['GO:0043190; C:ATP-binding cassette (ABC) transporter complex; IGI:EcoliWiki.', 'GO:0055052; C:ATP-binding cassette (ABC) transporter complex, substrate-binding subunit-containing; IDA:EcoCyc.', 'GO:1990060; C:maltose transport complex; IDA:EcoCyc.', 'GO:0030288; C:outer membrane-bounded periplasmic space; IDA:EcoCyc.', 'GO:0042597; C:periplasmic space; IDA:EcoliWiki.', 'GO:1901982; F:maltose bi…	150	4KEG	{'A': ['P0AEX9', 'Q9NP55']}	['A']	['MG', 'BOG']	25-APR-13			X-RAY DIFFRACTION		2.5	0.940612	P 32 2 1	MALE_ECOLI	396	1anfA	13	0.857	http://zhanglab.ccmb.med.umich.edu/QUARK/ecoli2/E12087/	E12087	template-based	1904	364	0.919192	TRUE	364	0.981508	1.09991	FALSE	0.680374	0.444444	0.159091	0.603535
14GLUCANabcpp	Transport, Inner Membrane	14glucan_p + atp_c + h2o_c --> h_c + adp_c + 14glucan_c + pi_c	['h_c', '14glucan_p', '14glucan_c', 'adp_c', 'pi_c', 'atp_c', 'h2o_c']	(b4034 and b4033 and b4032 and b4035)	b4034	P0AEX9	1	malE		['Maltodextrin-binding protein', 'MMBP', 'MBP', 'Maltose-binding periplasmic protein']	MKIKTGARILALSALTTMMFSASALAKIEEGKLVIWINGDKGYNGLAEVGKKFEKDTGIKVTVEHPDKLEEKFPQVAATGDGPDIIFWAHDRFGGYAQSGLLAEITPDKAFQDKLYPFTWDAVRYNGKLIAYPIAVEALSLIYNKDLLPNPPKTWEEIPALDKELKAKGKSALMFNLQEPYFTWPLIAADGGYAFKYENGKYDIKDVGVDNAGAKAGLTFLVDLIKNKHMNADTDYSIAEAAFNKGETAMTINGPWAWSNIDTSKVNYGVTVLPTFKGQPSKPFVGVLSAGINAASPNKELAKEFLENYLLTDEGLEAVNKDKPLGAVALKSYEEELAKDPRIAATMENAQKGEIMPNIPQMSAFWYAVRTAVINAASGRQTVDEALKDAQTRITK	396	['PF01547']	['ecj:Y75_p3921', 'eco:b4034']	['NP_418458.1', 'NC_000913.3', 'YP_492177.1', 'NC_007779.1']	['GO:0043190; C:ATP-binding cassette (ABC) transporter complex; IGI:EcoliWiki.', 'GO:0055052; C:ATP-binding cassette (ABC) transporter complex, substrate-binding subunit-containing; IDA:EcoCyc.', 'GO:1990060; C:maltose transport complex; IDA:EcoCyc.', 'GO:0030288; C:outer membrane-bounded periplasmic space; IDA:EcoCyc.', 'GO:0042597; C:periplasmic space; IDA:EcoliWiki.', 'GO:1901982; F:maltose bi…	150	3H4Z	{'A': ['P0AEX9', 'P49273'], 'C': ['P0AEX9', 'P49273'], 'B': ['P0AEX9', 'P49273']}	['A', 'C', 'B']	['GLC', 'NA']	21-APR-09	10.1016/J.JACI.2009.12.016		X-RAY DIFFRACTION	20226507	2.35	0.946145	C 1 2 1	MALE_ECOLI	396	1anfA	13	0.857	http://zhanglab.ccmb.med.umich.edu/QUARK/ecoli2/E12087/	E12087	template-based	1864	358	0.90404	TRUE	358	0.965329	1.08178	FALSE	0.654189	0.444444	0.159091	0.603535
14GLUCANabcpp	Transport, Inner Membrane	14glucan_p + atp_c + h2o_c --> h_c + adp_c + 14glucan_c + pi_c	['h_c', '14glucan_p', '14glucan_c', 'adp_c', 'pi_c', 'atp_c', 'h2o_c']	(b4034 and b4033 and b4032 and b4035)	b4034	P0AEX9	1	malE		['Maltodextrin-binding protein', 'MMBP', 'MBP', 'Maltose-binding periplasmic protein']	MKIKTGARILALSALTTMMFSASALAKIEEGKLVIWINGDKGYNGLAEVGKKFEKDTGIKVTVEHPDKLEEKFPQVAATGDGPDIIFWAHDRFGGYAQSGLLAEITPDKAFQDKLYPFTWDAVRYNGKLIAYPIAVEALSLIYNKDLLPNPPKTWEEIPALDKELKAKGKSALMFNLQEPYFTWPLIAADGGYAFKYENGKYDIKDVGVDNAGAKAGLTFLVDLIKNKHMNADTDYSIAEAAFNKGETAMTINGPWAWSNIDTSKVNYGVTVLPTFKGQPSKPFVGVLSAGINAASPNKELAKEFLENYLLTDEGLEAVNKDKPLGAVALKSYEEELAKDPRIAATMENAQKGEIMPNIPQMSAFWYAVRTAVINAASGRQTVDEALKDAQTRITK	396	['PF01547']	['ecj:Y75_p3921', 'eco:b4034']	['NP_418458.1', 'NC_000913.3', 'YP_492177.1', 'NC_007779.1']	['GO:0043190; C:ATP-binding cassette (ABC) transporter complex; IGI:EcoliWiki.', 'GO:0055052; C:ATP-binding cassette (ABC) transporter complex, substrate-binding subunit-containing; IDA:EcoCyc.', 'GO:1990060; C:maltose transport complex; IDA:EcoCyc.', 'GO:0030288; C:outer membrane-bounded periplasmic space; IDA:EcoCyc.', 'GO:0042597; C:periplasmic space; IDA:EcoliWiki.', 'GO:1901982; F:maltose bi…	150	3Q26	{'A': ['P0AEX9', 'P37840']}	['A']	['SO4', 'GOL', 'MAL']	19-DEC-10	10.1002/PRO.630		X-RAY DIFFRACTION	21462277	1.54	0.976024	P 21 21 21	MALE_ECOLI	396	1anfA	13	0.857	http://zhanglab.ccmb.med.umich.edu/QUARK/ecoli2/E12087/	E12087	template-based	1919	366	0.924242	TRUE	367	0.986901	1.10595	FALSE	0.640506	0.444444	0.159091	0.603535
14GLUCANabcpp	Transport, Inner Membrane	14glucan_p + atp_c + h2o_c --> h_c + adp_c + 14glucan_c + pi_c	['h_c', '14glucan_p', '14glucan_c', 'adp_c', 'pi_c', 'atp_c', 'h2o_c']	(b4034 and b4033 and b4032 and b4035)	b4034	P0AEX9	1	malE		['Maltodextrin-binding protein', 'MMBP', 'MBP', 'Maltose-binding periplasmic protein']	MKIKTGARILALSALTTMMFSASALAKIEEGKLVIWINGDKGYNGLAEVGKKFEKDTGIKVTVEHPDKLEEKFPQVAATGDGPDIIFWAHDRFGGYAQSGLLAEITPDKAFQDKLYPFTWDAVRYNGKLIAYPIAVEALSLIYNKDLLPNPPKTWEEIPALDKELKAKGKSALMFNLQEPYFTWPLIAADGGYAFKYENGKYDIKDVGVDNAGAKAGLTFLVDLIKNKHMNADTDYSIAEAAFNKGETAMTINGPWAWSNIDTSKVNYGVTVLPTFKGQPSKPFVGVLSAGINAASPNKELAKEFLENYLLTDEGLEAVNKDKPLGAVALKSYEEELAKDPRIAATMENAQKGEIMPNIPQMSAFWYAVRTAVINAASGRQTVDEALKDAQTRITK	396	['PF01547']	['ecj:Y75_p3921', 'eco:b4034']	['NP_418458.1', 'NC_000913.3', 'YP_492177.1', 'NC_007779.1']	['GO:0043190; C:ATP-binding cassette (ABC) transporter complex; IGI:EcoliWiki.', 'GO:0055052; C:ATP-binding cassette (ABC) transporter complex, substrate-binding subunit-containing; IDA:EcoCyc.', 'GO:1990060; C:maltose transport complex; IDA:EcoCyc.', 'GO:0030288; C:outer membrane-bounded periplasmic space; IDA:EcoCyc.', 'GO:0042597; C:periplasmic space; IDA:EcoliWiki.', 'GO:1901982; F:maltose bi…	150	3Q27	{'A': ['P0AEX9', 'P37840']}	['A']	['SO4', 'GOL', 'MAL']	19-DEC-10	10.1002/PRO.630		X-RAY DIFFRACTION	21462277	1.3	0.984876	P 1 21 1	MALE_ECOLI	396	1anfA	13	0.857	http://zhanglab.ccmb.med.umich.edu/QUARK/ecoli2/E12087/	E12087	template-based	1917	366	0.924242	TRUE	367	0.986901	1.10595	FALSE	0.612821	0.444444	0.159091	0.603535
14GLUCANabcpp	Transport, Inner Membrane	14glucan_p + atp_c + h2o_c --> h_c + adp_c + 14glucan_c + pi_c	['h_c', '14glucan_p', '14glucan_c', 'adp_c', 'pi_c', 'atp_c', 'h2o_c']	(b4034 and b4033 and b4032 and b4035)	b4034	P0AEX9	1	malE		['Maltodextrin-binding protein', 'MMBP', 'MBP', 'Maltose-binding periplasmic protein']	MKIKTGARILALSALTTMMFSASALAKIEEGKLVIWINGDKGYNGLAEVGKKFEKDTGIKVTVEHPDKLEEKFPQVAATGDGPDIIFWAHDRFGGYAQSGLLAEITPDKAFQDKLYPFTWDAVRYNGKLIAYPIAVEALSLIYNKDLLPNPPKTWEEIPALDKELKAKGKSALMFNLQEPYFTWPLIAADGGYAFKYENGKYDIKDVGVDNAGAKAGLTFLVDLIKNKHMNADTDYSIAEAAFNKGETAMTINGPWAWSNIDTSKVNYGVTVLPTFKGQPSKPFVGVLSAGINAASPNKELAKEFLENYLLTDEGLEAVNKDKPLGAVALKSYEEELAKDPRIAATMENAQKGEIMPNIPQMSAFWYAVRTAVINAASGRQTVDEALKDAQTRITK	396	['PF01547']	['ecj:Y75_p3921', 'eco:b4034']	['NP_418458.1', 'NC_000913.3', 'YP_492177.1', 'NC_007779.1']	['GO:0043190; C:ATP-binding cassette (ABC) transporter complex; IGI:EcoliWiki.', 'GO:0055052; C:ATP-binding cassette (ABC) transporter complex, substrate-binding subunit-containing; IDA:EcoCyc.', 'GO:1990060; C:maltose transport complex; IDA:EcoCyc.', 'GO:0030288; C:outer membrane-bounded periplasmic space; IDA:EcoCyc.', 'GO:0042597; C:periplasmic space; IDA:EcoliWiki.', 'GO:1901982; F:maltose bi…	150	3Q25	{'A': ['P0AEX9', 'P37840']}	['A']	['SO4', 'GOL', 'MAL']	19-DEC-10	10.1002/PRO.630		X-RAY DIFFRACTION	21462277	1.9	0.962744	P 43 21 2	MALE_ECOLI	396	1anfA	13	0.857	http://zhanglab.ccmb.med.umich.edu/QUARK/ecoli2/E12087/	E12087	template-based	1914	365	0.921717	TRUE	366	0.984205	1.10293	FALSE	0.646907	0.444444	0.159091	0.603535
14GLUCANabcpp	Transport, Inner Membrane	14glucan_p + atp_c + h2o_c --> h_c + adp_c + 14glucan_c + pi_c	['h_c', '14glucan_p', '14glucan_c', 'adp_c', 'pi_c', 'atp_c', 'h2o_c']	(b4034 and b4033 and b4032 and b4035)	b4034	P0AEX9	1	malE		['Maltodextrin-binding protein', 'MMBP', 'MBP', 'Maltose-binding periplasmic protein']	MKIKTGARILALSALTTMMFSASALAKIEEGKLVIWINGDKGYNGLAEVGKKFEKDTGIKVTVEHPDKLEEKFPQVAATGDGPDIIFWAHDRFGGYAQSGLLAEITPDKAFQDKLYPFTWDAVRYNGKLIAYPIAVEALSLIYNKDLLPNPPKTWEEIPALDKELKAKGKSALMFNLQEPYFTWPLIAADGGYAFKYENGKYDIKDVGVDNAGAKAGLTFLVDLIKNKHMNADTDYSIAEAAFNKGETAMTINGPWAWSNIDTSKVNYGVTVLPTFKGQPSKPFVGVLSAGINAASPNKELAKEFLENYLLTDEGLEAVNKDKPLGAVALKSYEEELAKDPRIAATMENAQKGEIMPNIPQMSAFWYAVRTAVINAASGRQTVDEALKDAQTRITK	396	['PF01547']	['ecj:Y75_p3921', 'eco:b4034']	['NP_418458.1', 'NC_000913.3', 'YP_492177.1', 'NC_007779.1']	['GO:0043190; C:ATP-binding cassette (ABC) transporter complex; IGI:EcoliWiki.', 'GO:0055052; C:ATP-binding cassette (ABC) transporter complex, substrate-binding subunit-containing; IDA:EcoCyc.', 'GO:1990060; C:maltose transport complex; IDA:EcoCyc.', 'GO:0030288; C:outer membrane-bounded periplasmic space; IDA:EcoCyc.', 'GO:0042597; C:periplasmic space; IDA:EcoliWiki.', 'GO:1901982; F:maltose bi…	150	2KLF	{'A': ['P0AEX9']}	['A']		02-JUL-09	10.1002/ANIE.200902561		SOLUTION NMR	19774576				MALE_ECOLI	396	1anfA	13	0.857	http://zhanglab.ccmb.med.umich.edu/QUARK/ecoli2/E12087/	E12087	template-based	1934	369	0.931818	TRUE	369	0.99499	1.11501	TRUE	0.562162	0.444444	0.159091	0.603535
14GLUCANabcpp	Transport, Inner Membrane	14glucan_p + atp_c + h2o_c --> h_c + adp_c + 14glucan_c + pi_c	['h_c', '14glucan_p', '14glucan_c', 'adp_c', 'pi_c', 'atp_c', 'h2o_c']	(b4034 and b4033 and b4032 and b4035)	b4034	P0AEX9	1	malE		['Maltodextrin-binding protein', 'MMBP', 'MBP', 'Maltose-binding periplasmic protein']	MKIKTGARILALSALTTMMFSASALAKIEEGKLVIWINGDKGYNGLAEVGKKFEKDTGIKVTVEHPDKLEEKFPQVAATGDGPDIIFWAHDRFGGYAQSGLLAEITPDKAFQDKLYPFTWDAVRYNGKLIAYPIAVEALSLIYNKDLLPNPPKTWEEIPALDKELKAKGKSALMFNLQEPYFTWPLIAADGGYAFKYENGKYDIKDVGVDNAGAKAGLTFLVDLIKNKHMNADTDYSIAEAAFNKGETAMTINGPWAWSNIDTSKVNYGVTVLPTFKGQPSKPFVGVLSAGINAASPNKELAKEFLENYLLTDEGLEAVNKDKPLGAVALKSYEEELAKDPRIAATMENAQKGEIMPNIPQMSAFWYAVRTAVINAASGRQTVDEALKDAQTRITK	396	['PF01547']	['ecj:Y75_p3921', 'eco:b4034']	['NP_418458.1', 'NC_000913.3', 'YP_492177.1', 'NC_007779.1']	['GO:0043190; C:ATP-binding cassette (ABC) transporter complex; IGI:EcoliWiki.', 'GO:0055052; C:ATP-binding cassette (ABC) transporter complex, substrate-binding subunit-containing; IDA:EcoCyc.', 'GO:1990060; C:maltose transport complex; IDA:EcoCyc.', 'GO:0030288; C:outer membrane-bounded periplasmic space; IDA:EcoCyc.', 'GO:0042597; C:periplasmic space; IDA:EcoliWiki.', 'GO:1901982; F:maltose bi…	150	3WAI	{'A': ['P0AEX9', 'O29867']}	['A']		03-MAY-13	10.1186/1472-6807-13-11		X-RAY DIFFRACTION	23815857	1.9	0.962744	C 1 2 1	MALE_ECOLI	396	1anfA	13	0.857	http://zhanglab.ccmb.med.umich.edu/QUARK/ecoli2/E12087/	E12087	template-based	1852	357	0.901515	TRUE	357	0.962633	1.07875	FALSE	0.611814	0.444444	0.159091	0.603535
14GLUCANabcpp	Transport, Inner Membrane	14glucan_p + atp_c + h2o_c --> h_c + adp_c + 14glucan_c + pi_c	['h_c', '14glucan_p', '14glucan_c', 'adp_c', 'pi_c', 'atp_c', 'h2o_c']	(b4034 and b4033 and b4032 and b4035)	b4034	P0AEX9	1	malE		['Maltodextrin-binding protein', 'MMBP', 'MBP', 'Maltose-binding periplasmic protein']	MKIKTGARILALSALTTMMFSASALAKIEEGKLVIWINGDKGYNGLAEVGKKFEKDTGIKVTVEHPDKLEEKFPQVAATGDGPDIIFWAHDRFGGYAQSGLLAEITPDKAFQDKLYPFTWDAVRYNGKLIAYPIAVEALSLIYNKDLLPNPPKTWEEIPALDKELKAKGKSALMFNLQEPYFTWPLIAADGGYAFKYENGKYDIKDVGVDNAGAKAGLTFLVDLIKNKHMNADTDYSIAEAAFNKGETAMTINGPWAWSNIDTSKVNYGVTVLPTFKGQPSKPFVGVLSAGINAASPNKELAKEFLENYLLTDEGLEAVNKDKPLGAVALKSYEEELAKDPRIAATMENAQKGEIMPNIPQMSAFWYAVRTAVINAASGRQTVDEALKDAQTRITK	396	['PF01547']	['ecj:Y75_p3921', 'eco:b4034']	['NP_418458.1', 'NC_000913.3', 'YP_492177.1', 'NC_007779.1']	['GO:0043190; C:ATP-binding cassette (ABC) transporter complex; IGI:EcoliWiki.', 'GO:0055052; C:ATP-binding cassette (ABC) transporter complex, substrate-binding subunit-containing; IDA:EcoCyc.', 'GO:1990060; C:maltose transport complex; IDA:EcoCyc.', 'GO:0030288; C:outer membrane-bounded periplasmic space; IDA:EcoCyc.', 'GO:0042597; C:periplasmic space; IDA:EcoliWiki.', 'GO:1901982; F:maltose bi…	150	1NMU	{'A': ['P0AEX9'], 'C': ['P0AEX9'], 'B': ['P14120'], 'D': ['P14120']}	['A', 'C', 'B', 'D']	['MTT']	10-JAN-03	10.1016/S0022-2836(02)01476-6		X-RAY DIFFRACTION	12589748	2.31	0.947621	P 21 21 21	MALE_ECOLI	396	1anfA	13	0.857	http://zhanglab.ccmb.med.umich.edu/QUARK/ecoli2/E12087/	E12087	template-based	1910	364	0.919192	TRUE	365	0.981508	1.09991	FALSE	0.638388	0.444444	0.159091	0.603535
14GLUCANabcpp	Transport, Inner Membrane	14glucan_p + atp_c + h2o_c --> h_c + adp_c + 14glucan_c + pi_c	['h_c', '14glucan_p', '14glucan_c', 'adp_c', 'pi_c', 'atp_c', 'h2o_c']	(b4034 and b4033 and b4032 and b4035)	b4034	P0AEX9	1	malE		['Maltodextrin-binding protein', 'MMBP', 'MBP', 'Maltose-binding periplasmic protein']	MKIKTGARILALSALTTMMFSASALAKIEEGKLVIWINGDKGYNGLAEVGKKFEKDTGIKVTVEHPDKLEEKFPQVAATGDGPDIIFWAHDRFGGYAQSGLLAEITPDKAFQDKLYPFTWDAVRYNGKLIAYPIAVEALSLIYNKDLLPNPPKTWEEIPALDKELKAKGKSALMFNLQEPYFTWPLIAADGGYAFKYENGKYDIKDVGVDNAGAKAGLTFLVDLIKNKHMNADTDYSIAEAAFNKGETAMTINGPWAWSNIDTSKVNYGVTVLPTFKGQPSKPFVGVLSAGINAASPNKELAKEFLENYLLTDEGLEAVNKDKPLGAVALKSYEEELAKDPRIAATMENAQKGEIMPNIPQMSAFWYAVRTAVINAASGRQTVDEALKDAQTRITK	396	['PF01547']	['ecj:Y75_p3921', 'eco:b4034']	['NP_418458.1', 'NC_000913.3', 'YP_492177.1', 'NC_007779.1']	['GO:0043190; C:ATP-binding cassette (ABC) transporter complex; IGI:EcoliWiki.', 'GO:0055052; C:ATP-binding cassette (ABC) transporter complex, substrate-binding subunit-containing; IDA:EcoCyc.', 'GO:1990060; C:maltose transport complex; IDA:EcoCyc.', 'GO:0030288; C:outer membrane-bounded periplasmic space; IDA:EcoCyc.', 'GO:0042597; C:periplasmic space; IDA:EcoliWiki.', 'GO:1901982; F:maltose bi…	150	4EXK	{'A': ['P0AEX9', 'D0ZI82']}	['A']	['PGE', 'MTT']	30-APR-12			X-RAY DIFFRACTION		1.28	0.985614	P 32 2 1	MALE_ECOLI	396	1anfA	13	0.857	http://zhanglab.ccmb.med.umich.edu/QUARK/ecoli2/E12087/	E12087	template-based	1868	359	0.906566	TRUE	359	0.968026	1.0848	FALSE	0.618947	0.444444	0.159091	0.603535
14GLUCANabcpp	Transport, Inner Membrane	14glucan_p + atp_c + h2o_c --> h_c + adp_c + 14glucan_c + pi_c	['h_c', '14glucan_p', '14glucan_c', 'adp_c', 'pi_c', 'atp_c', 'h2o_c']	(b4034 and b4033 and b4032 and b4035)	b4034	P0AEX9	1	malE		['Maltodextrin-binding protein', 'MMBP', 'MBP', 'Maltose-binding periplasmic protein']	MKIKTGARILALSALTTMMFSASALAKIEEGKLVIWINGDKGYNGLAEVGKKFEKDTGIKVTVEHPDKLEEKFPQVAATGDGPDIIFWAHDRFGGYAQSGLLAEITPDKAFQDKLYPFTWDAVRYNGKLIAYPIAVEALSLIYNKDLLPNPPKTWEEIPALDKELKAKGKSALMFNLQEPYFTWPLIAADGGYAFKYENGKYDIKDVGVDNAGAKAGLTFLVDLIKNKHMNADTDYSIAEAAFNKGETAMTINGPWAWSNIDTSKVNYGVTVLPTFKGQPSKPFVGVLSAGINAASPNKELAKEFLENYLLTDEGLEAVNKDKPLGAVALKSYEEELAKDPRIAATMENAQKGEIMPNIPQMSAFWYAVRTAVINAASGRQTVDEALKDAQTRITK	396	['PF01547']	['ecj:Y75_p3921', 'eco:b4034']	['NP_418458.1', 'NC_000913.3', 'YP_492177.1', 'NC_007779.1']	['GO:0043190; C:ATP-binding cassette (ABC) transporter complex; IGI:EcoliWiki.', 'GO:0055052; C:ATP-binding cassette (ABC) transporter complex, substrate-binding subunit-containing; IDA:EcoCyc.', 'GO:1990060; C:maltose transport complex; IDA:EcoCyc.', 'GO:0030288; C:outer membrane-bounded periplasmic space; IDA:EcoCyc.', 'GO:0042597; C:periplasmic space; IDA:EcoliWiki.', 'GO:1901982; F:maltose bi…	150	4FEB	{'A': ['P0AEX9', 'P42858'], 'C': ['P0AEX9', 'P42858'], 'B': ['P0AEX9', 'P42858']}	['A', 'B', 'C']	['ZN', 'NA']	29-MAY-12	10.4161/PRI.23807		X-RAY DIFFRACTION	23370273	2.8	0.929546	C 1 2 1	MALE_ECOLI	396	1anfA	13	0.857	http://zhanglab.ccmb.med.umich.edu/QUARK/ecoli2/E12087/	E12087	template-based	1898	363	0.916667	TRUE	363	0.978812	1.09688	FALSE	0.668325	0.444444	0.159091	0.603535
14GLUCANabcpp	Transport, Inner Membrane	14glucan_p + atp_c + h2o_c --> h_c + adp_c + 14glucan_c + pi_c	['h_c', '14glucan_p', '14glucan_c', 'adp_c', 'pi_c', 'atp_c', 'h2o_c']	(b4034 and b4033 and b4032 and b4035)	b4034	P0AEX9	1	malE		['Maltodextrin-binding protein', 'MMBP', 'MBP', 'Maltose-binding periplasmic protein']	MKIKTGARILALSALTTMMFSASALAKIEEGKLVIWINGDKGYNGLAEVGKKFEKDTGIKVTVEHPDKLEEKFPQVAATGDGPDIIFWAHDRFGGYAQSGLLAEITPDKAFQDKLYPFTWDAVRYNGKLIAYPIAVEALSLIYNKDLLPNPPKTWEEIPALDKELKAKGKSALMFNLQEPYFTWPLIAADGGYAFKYENGKYDIKDVGVDNAGAKAGLTFLVDLIKNKHMNADTDYSIAEAAFNKGETAMTINGPWAWSNIDTSKVNYGVTVLPTFKGQPSKPFVGVLSAGINAASPNKELAKEFLENYLLTDEGLEAVNKDKPLGAVALKSYEEELAKDPRIAATMENAQKGEIMPNIPQMSAFWYAVRTAVINAASGRQTVDEALKDAQTRITK	396	['PF01547']	['ecj:Y75_p3921', 'eco:b4034']	['NP_418458.1', 'NC_000913.3', 'YP_492177.1', 'NC_007779.1']	['GO:0043190; C:ATP-binding cassette (ABC) transporter complex; IGI:EcoliWiki.', 'GO:0055052; C:ATP-binding cassette (ABC) transporter complex, substrate-binding subunit-containing; IDA:EcoCyc.', 'GO:1990060; C:maltose transport complex; IDA:EcoCyc.', 'GO:0030288; C:outer membrane-bounded periplasmic space; IDA:EcoCyc.', 'GO:0042597; C:periplasmic space; IDA:EcoliWiki.', 'GO:1901982; F:maltose bi…	150	4IFP	{'A': ['P0AEX9', 'Q9C000'], 'C': ['P0AEX9', 'Q9C000'], 'B': ['P0AEX9', 'Q9C000']}	['A', 'C', 'B']	['MLI', 'MAL']	14-DEC-12	10.1002/PROT.24287		X-RAY DIFFRACTION	23508996	1.99	0.959425	C 1 2 1	MALE_ECOLI	396	1anfA	13	0.857	http://zhanglab.ccmb.med.umich.edu/QUARK/ecoli2/E12087/	E12087	template-based	1864	358	0.90404	TRUE	358	0.965329	1.08178	FALSE	0.690684	0.444444	0.159091	0.603535
14GLUCANabcpp	Transport, Inner Membrane	14glucan_p + atp_c + h2o_c --> h_c + adp_c + 14glucan_c + pi_c	['h_c', '14glucan_p', '14glucan_c', 'adp_c', 'pi_c', 'atp_c', 'h2o_c']	(b4034 and b4033 and b4032 and b4035)	b4034	P0AEX9	1	malE		['Maltodextrin-binding protein', 'MMBP', 'MBP', 'Maltose-binding periplasmic protein']	MKIKTGARILALSALTTMMFSASALAKIEEGKLVIWINGDKGYNGLAEVGKKFEKDTGIKVTVEHPDKLEEKFPQVAATGDGPDIIFWAHDRFGGYAQSGLLAEITPDKAFQDKLYPFTWDAVRYNGKLIAYPIAVEALSLIYNKDLLPNPPKTWEEIPALDKELKAKGKSALMFNLQEPYFTWPLIAADGGYAFKYENGKYDIKDVGVDNAGAKAGLTFLVDLIKNKHMNADTDYSIAEAAFNKGETAMTINGPWAWSNIDTSKVNYGVTVLPTFKGQPSKPFVGVLSAGINAASPNKELAKEFLENYLLTDEGLEAVNKDKPLGAVALKSYEEELAKDPRIAATMENAQKGEIMPNIPQMSAFWYAVRTAVINAASGRQTVDEALKDAQTRITK	396	['PF01547']	['ecj:Y75_p3921', 'eco:b4034']	['NP_418458.1', 'NC_000913.3', 'YP_492177.1', 'NC_007779.1']	['GO:0043190; C:ATP-binding cassette (ABC) transporter complex; IGI:EcoliWiki.', 'GO:0055052; C:ATP-binding cassette (ABC) transporter complex, substrate-binding subunit-containing; IDA:EcoCyc.', 'GO:1990060; C:maltose transport complex; IDA:EcoCyc.', 'GO:0030288; C:outer membrane-bounded periplasmic space; IDA:EcoCyc.', 'GO:0042597; C:periplasmic space; IDA:EcoliWiki.', 'GO:1901982; F:maltose bi…	150	1EZO	{'A': ['P0AEX9']}	['A']		11-MAY-00	10.1006/JMBI.2000.3842		SOLUTION NMR	10864509				MALE_ECOLI	396	1anfA	13	0.857	http://zhanglab.ccmb.med.umich.edu/QUARK/ecoli2/E12087/	E12087	template-based	1934	369	0.931818	TRUE	369	0.99499	1.11501	TRUE	0.505405	0.444444	0.159091	0.603535
14GLUCANabcpp	Transport, Inner Membrane	14glucan_p + atp_c + h2o_c --> h_c + adp_c + 14glucan_c + pi_c	['h_c', '14glucan_p', '14glucan_c', 'adp_c', 'pi_c', 'atp_c', 'h2o_c']	(b4034 and b4033 and b4032 and b4035)	b4034	P0AEX9	1	malE		['Maltodextrin-binding protein', 'MMBP', 'MBP', 'Maltose-binding periplasmic protein']	MKIKTGARILALSALTTMMFSASALAKIEEGKLVIWINGDKGYNGLAEVGKKFEKDTGIKVTVEHPDKLEEKFPQVAATGDGPDIIFWAHDRFGGYAQSGLLAEITPDKAFQDKLYPFTWDAVRYNGKLIAYPIAVEALSLIYNKDLLPNPPKTWEEIPALDKELKAKGKSALMFNLQEPYFTWPLIAADGGYAFKYENGKYDIKDVGVDNAGAKAGLTFLVDLIKNKHMNADTDYSIAEAAFNKGETAMTINGPWAWSNIDTSKVNYGVTVLPTFKGQPSKPFVGVLSAGINAASPNKELAKEFLENYLLTDEGLEAVNKDKPLGAVALKSYEEELAKDPRIAATMENAQKGEIMPNIPQMSAFWYAVRTAVINAASGRQTVDEALKDAQTRITK	396	['PF01547']	['ecj:Y75_p3921', 'eco:b4034']	['NP_418458.1', 'NC_000913.3', 'YP_492177.1', 'NC_007779.1']	['GO:0043190; C:ATP-binding cassette (ABC) transporter complex; IGI:EcoliWiki.', 'GO:0055052; C:ATP-binding cassette (ABC) transporter complex, substrate-binding subunit-containing; IDA:EcoCyc.', 'GO:1990060; C:maltose transport complex; IDA:EcoCyc.', 'GO:0030288; C:outer membrane-bounded periplasmic space; IDA:EcoCyc.', 'GO:0042597; C:periplasmic space; IDA:EcoliWiki.', 'GO:1901982; F:maltose bi…	150	3OAI	{'A': ['D3QK41', 'P25189'], 'B': ['D3QK41', 'P25189']}	['A', 'B']	['MAL']	05-AUG-10	10.1002/PROT.23164		X-RAY DIFFRACTION	21971831	2.1	0.955367	P 1 21 1	MALE_ECOLI	396	1anfA	13	0.857	http://zhanglab.ccmb.med.umich.edu/QUARK/ecoli2/E12087/	E12087	template-based				FALSE				FALSE	0.603484	0.444444	0.159091	0.603535
14GLUCANabcpp	Transport, Inner Membrane	14glucan_p + atp_c + h2o_c --> h_c + adp_c + 14glucan_c + pi_c	['h_c', '14glucan_p', '14glucan_c', 'adp_c', 'pi_c', 'atp_c', 'h2o_c']	(b4034 and b4033 and b4032 and b4035)	b4034	P0AEX9	1	malE		['Maltodextrin-binding protein', 'MMBP', 'MBP', 'Maltose-binding periplasmic protein']	MKIKTGARILALSALTTMMFSASALAKIEEGKLVIWINGDKGYNGLAEVGKKFEKDTGIKVTVEHPDKLEEKFPQVAATGDGPDIIFWAHDRFGGYAQSGLLAEITPDKAFQDKLYPFTWDAVRYNGKLIAYPIAVEALSLIYNKDLLPNPPKTWEEIPALDKELKAKGKSALMFNLQEPYFTWPLIAADGGYAFKYENGKYDIKDVGVDNAGAKAGLTFLVDLIKNKHMNADTDYSIAEAAFNKGETAMTINGPWAWSNIDTSKVNYGVTVLPTFKGQPSKPFVGVLSAGINAASPNKELAKEFLENYLLTDEGLEAVNKDKPLGAVALKSYEEELAKDPRIAATMENAQKGEIMPNIPQMSAFWYAVRTAVINAASGRQTVDEALKDAQTRITK	396	['PF01547']	['ecj:Y75_p3921', 'eco:b4034']	['NP_418458.1', 'NC_000913.3', 'YP_492177.1', 'NC_007779.1']	['GO:0043190; C:ATP-binding cassette (ABC) transporter complex; IGI:EcoliWiki.', 'GO:0055052; C:ATP-binding cassette (ABC) transporter complex, substrate-binding subunit-containing; IDA:EcoCyc.', 'GO:1990060; C:maltose transport complex; IDA:EcoCyc.', 'GO:0030288; C:outer membrane-bounded periplasmic space; IDA:EcoCyc.', 'GO:0042597; C:periplasmic space; IDA:EcoliWiki.', 'GO:1901982; F:maltose bi…	150	1YTV	{'A': ['P0AEX9'], 'B': ['P0AEX9'], 'M': ['P37288'], 'N': ['P37288']}	['A', 'B', 'M', 'N']	['MAL']	11-FEB-05	10.1107/S1744309105007293		X-RAY DIFFRACTION	16511036	1.8	0.966433	P 1 21 1	MALE_ECOLI	396	1anfA	13	0.857	http://zhanglab.ccmb.med.umich.edu/QUARK/ecoli2/E12087/	E12087	template-based	1920	366	0.924242	TRUE	366	0.986901	1.10595	FALSE	0.641992	0.444444	0.159091	0.603535
14GLUCANabcpp	Transport, Inner Membrane	14glucan_p + atp_c + h2o_c --> h_c + adp_c + 14glucan_c + pi_c	['h_c', '14glucan_p', '14glucan_c', 'adp_c', 'pi_c', 'atp_c', 'h2o_c']	(b4034 and b4033 and b4032 and b4035)	b4034	P0AEX9	1	malE		['Maltodextrin-binding protein', 'MMBP', 'MBP', 'Maltose-binding periplasmic protein']	MKIKTGARILALSALTTMMFSASALAKIEEGKLVIWINGDKGYNGLAEVGKKFEKDTGIKVTVEHPDKLEEKFPQVAATGDGPDIIFWAHDRFGGYAQSGLLAEITPDKAFQDKLYPFTWDAVRYNGKLIAYPIAVEALSLIYNKDLLPNPPKTWEEIPALDKELKAKGKSALMFNLQEPYFTWPLIAADGGYAFKYENGKYDIKDVGVDNAGAKAGLTFLVDLIKNKHMNADTDYSIAEAAFNKGETAMTINGPWAWSNIDTSKVNYGVTVLPTFKGQPSKPFVGVLSAGINAASPNKELAKEFLENYLLTDEGLEAVNKDKPLGAVALKSYEEELAKDPRIAATMENAQKGEIMPNIPQMSAFWYAVRTAVINAASGRQTVDEALKDAQTRITK	396	['PF01547']	['ecj:Y75_p3921', 'eco:b4034']	['NP_418458.1', 'NC_000913.3', 'YP_492177.1', 'NC_007779.1']	['GO:0043190; C:ATP-binding cassette (ABC) transporter complex; IGI:EcoliWiki.', 'GO:0055052; C:ATP-binding cassette (ABC) transporter complex, substrate-binding subunit-containing; IDA:EcoCyc.', 'GO:1990060; C:maltose transport complex; IDA:EcoCyc.', 'GO:0030288; C:outer membrane-bounded periplasmic space; IDA:EcoCyc.', 'GO:0042597; C:periplasmic space; IDA:EcoliWiki.', 'GO:1901982; F:maltose bi…	150	3IO6	{'A': ['P0AEX9', 'P42858'], 'C': ['P0AEX9', 'P42858'], 'B': ['P0AEX9', 'P42858']}	['A', 'B', 'C']	['ZN', 'CA']	13-AUG-09	10.1016/J.STR.2009.08.002		X-RAY DIFFRACTION	19748341	3.7	0.896348	C 1 2 1	MALE_ECOLI	396	1anfA	13	0.857	http://zhanglab.ccmb.med.umich.edu/QUARK/ecoli2/E12087/	E12087	template-based	1898	363	0.916667	TRUE	363	0.978812	1.09688	FALSE	0.661937	0.444444	0.159091	0.603535
14GLUCANabcpp	Transport, Inner Membrane	14glucan_p + atp_c + h2o_c --> h_c + adp_c + 14glucan_c + pi_c	['h_c', '14glucan_p', '14glucan_c', 'adp_c', 'pi_c', 'atp_c', 'h2o_c']	(b4034 and b4033 and b4032 and b4035)	b4034	P0AEX9	1	malE		['Maltodextrin-binding protein', 'MMBP', 'MBP', 'Maltose-binding periplasmic protein']	MKIKTGARILALSALTTMMFSASALAKIEEGKLVIWINGDKGYNGLAEVGKKFEKDTGIKVTVEHPDKLEEKFPQVAATGDGPDIIFWAHDRFGGYAQSGLLAEITPDKAFQDKLYPFTWDAVRYNGKLIAYPIAVEALSLIYNKDLLPNPPKTWEEIPALDKELKAKGKSALMFNLQEPYFTWPLIAADGGYAFKYENGKYDIKDVGVDNAGAKAGLTFLVDLIKNKHMNADTDYSIAEAAFNKGETAMTINGPWAWSNIDTSKVNYGVTVLPTFKGQPSKPFVGVLSAGINAASPNKELAKEFLENYLLTDEGLEAVNKDKPLGAVALKSYEEELAKDPRIAATMENAQKGEIMPNIPQMSAFWYAVRTAVINAASGRQTVDEALKDAQTRITK	396	['PF01547']	['ecj:Y75_p3921', 'eco:b4034']	['NP_418458.1', 'NC_000913.3', 'YP_492177.1', 'NC_007779.1']	['GO:0043190; C:ATP-binding cassette (ABC) transporter complex; IGI:EcoliWiki.', 'GO:0055052; C:ATP-binding cassette (ABC) transporter complex, substrate-binding subunit-containing; IDA:EcoCyc.', 'GO:1990060; C:maltose transport complex; IDA:EcoCyc.', 'GO:0030288; C:outer membrane-bounded periplasmic space; IDA:EcoCyc.', 'GO:0042597; C:periplasmic space; IDA:EcoliWiki.', 'GO:1901982; F:maltose bi…	150	3Q29	{'A': ['P0AEX9', 'P37840'], 'C': ['P0AEX9', 'P37840']}	['C', 'A']	['SO4', 'GOL', 'MAL']	19-DEC-10	10.1002/PRO.630		X-RAY DIFFRACTION	21462277	2.3	0.94799	P 21 21 21	MALE_ECOLI	396	1anfA	13	0.857	http://zhanglab.ccmb.med.umich.edu/QUARK/ecoli2/E12087/	E12087	template-based	1919	366	0.924242	TRUE	367	0.986901	1.10595	FALSE	0.65098	0.444444	0.159091	0.603535
14GLUCANabcpp	Transport, Inner Membrane	14glucan_p + atp_c + h2o_c --> h_c + adp_c + 14glucan_c + pi_c	['h_c', '14glucan_p', '14glucan_c', 'adp_c', 'pi_c', 'atp_c', 'h2o_c']	(b4034 and b4033 and b4032 and b4035)	b4034	P0AEX9	1	malE		['Maltodextrin-binding protein', 'MMBP', 'MBP', 'Maltose-binding periplasmic protein']	MKIKTGARILALSALTTMMFSASALAKIEEGKLVIWINGDKGYNGLAEVGKKFEKDTGIKVTVEHPDKLEEKFPQVAATGDGPDIIFWAHDRFGGYAQSGLLAEITPDKAFQDKLYPFTWDAVRYNGKLIAYPIAVEALSLIYNKDLLPNPPKTWEEIPALDKELKAKGKSALMFNLQEPYFTWPLIAADGGYAFKYENGKYDIKDVGVDNAGAKAGLTFLVDLIKNKHMNADTDYSIAEAAFNKGETAMTINGPWAWSNIDTSKVNYGVTVLPTFKGQPSKPFVGVLSAGINAASPNKELAKEFLENYLLTDEGLEAVNKDKPLGAVALKSYEEELAKDPRIAATMENAQKGEIMPNIPQMSAFWYAVRTAVINAASGRQTVDEALKDAQTRITK	396	['PF01547']	['ecj:Y75_p3921', 'eco:b4034']	['NP_418458.1', 'NC_000913.3', 'YP_492177.1', 'NC_007779.1']	['GO:0043190; C:ATP-binding cassette (ABC) transporter complex; IGI:EcoliWiki.', 'GO:0055052; C:ATP-binding cassette (ABC) transporter complex, substrate-binding subunit-containing; IDA:EcoCyc.', 'GO:1990060; C:maltose transport complex; IDA:EcoCyc.', 'GO:0030288; C:outer membrane-bounded periplasmic space; IDA:EcoCyc.', 'GO:0042597; C:periplasmic space; IDA:EcoliWiki.', 'GO:1901982; F:maltose bi…	150	4IKM	{'A': ['P0AEX9', 'Q9Y2G2']}	['A']	['IOD', 'IYR', 'TYI', 'EDO', 'MAL']	26-DEC-12	10.1107/S1744309113010075		X-RAY DIFFRACTION	23695559	2.46	0.942088	P 65 2 2	MALE_ECOLI	396	1anfA	13	0.857	http://zhanglab.ccmb.med.umich.edu/QUARK/ecoli2/E12087/	E12087	template-based	1815	352	0.888889	TRUE	352	0.949151	1.06365	FALSE	0.659341	0.444444	0.159091	0.603535
14GLUCANabcpp	Transport, Inner Membrane	14glucan_p + atp_c + h2o_c --> h_c + adp_c + 14glucan_c + pi_c	['h_c', '14glucan_p', '14glucan_c', 'adp_c', 'pi_c', 'atp_c', 'h2o_c']	(b4034 and b4033 and b4032 and b4035)	b4034	P0AEX9	1	malE		['Maltodextrin-binding protein', 'MMBP', 'MBP', 'Maltose-binding periplasmic protein']	MKIKTGARILALSALTTMMFSASALAKIEEGKLVIWINGDKGYNGLAEVGKKFEKDTGIKVTVEHPDKLEEKFPQVAATGDGPDIIFWAHDRFGGYAQSGLLAEITPDKAFQDKLYPFTWDAVRYNGKLIAYPIAVEALSLIYNKDLLPNPPKTWEEIPALDKELKAKGKSALMFNLQEPYFTWPLIAADGGYAFKYENGKYDIKDVGVDNAGAKAGLTFLVDLIKNKHMNADTDYSIAEAAFNKGETAMTINGPWAWSNIDTSKVNYGVTVLPTFKGQPSKPFVGVLSAGINAASPNKELAKEFLENYLLTDEGLEAVNKDKPLGAVALKSYEEELAKDPRIAATMENAQKGEIMPNIPQMSAFWYAVRTAVINAASGRQTVDEALKDAQTRITK	396	['PF01547']	['ecj:Y75_p3921', 'eco:b4034']	['NP_418458.1', 'NC_000913.3', 'YP_492177.1', 'NC_007779.1']	['GO:0043190; C:ATP-binding cassette (ABC) transporter complex; IGI:EcoliWiki.', 'GO:0055052; C:ATP-binding cassette (ABC) transporter complex, substrate-binding subunit-containing; IDA:EcoCyc.', 'GO:1990060; C:maltose transport complex; IDA:EcoCyc.', 'GO:0030288; C:outer membrane-bounded periplasmic space; IDA:EcoCyc.', 'GO:0042597; C:periplasmic space; IDA:EcoliWiki.', 'GO:1901982; F:maltose bi…	150	4N4X	{'A': ['P0AEX9', 'Q9NP55']}	['A']	['MG', 'PEG']	08-OCT-13			X-RAY DIFFRACTION		2.5	0.940612	P 32 2 1	MALE_ECOLI	396	1anfA	13	0.857	http://zhanglab.ccmb.med.umich.edu/QUARK/ecoli2/E12087/	E12087	template-based	1904	364	0.919192	TRUE	364	0.981508	1.09991	FALSE	0.672897	0.444444	0.159091	0.603535
14GLUCANabcpp	Transport, Inner Membrane	14glucan_p + atp_c + h2o_c --> h_c + adp_c + 14glucan_c + pi_c	['h_c', '14glucan_p', '14glucan_c', 'adp_c', 'pi_c', 'atp_c', 'h2o_c']	(b4034 and b4033 and b4032 and b4035)	b4034	P0AEX9	1	malE		['Maltodextrin-binding protein', 'MMBP', 'MBP', 'Maltose-binding periplasmic protein']	MKIKTGARILALSALTTMMFSASALAKIEEGKLVIWINGDKGYNGLAEVGKKFEKDTGIKVTVEHPDKLEEKFPQVAATGDGPDIIFWAHDRFGGYAQSGLLAEITPDKAFQDKLYPFTWDAVRYNGKLIAYPIAVEALSLIYNKDLLPNPPKTWEEIPALDKELKAKGKSALMFNLQEPYFTWPLIAADGGYAFKYENGKYDIKDVGVDNAGAKAGLTFLVDLIKNKHMNADTDYSIAEAAFNKGETAMTINGPWAWSNIDTSKVNYGVTVLPTFKGQPSKPFVGVLSAGINAASPNKELAKEFLENYLLTDEGLEAVNKDKPLGAVALKSYEEELAKDPRIAATMENAQKGEIMPNIPQMSAFWYAVRTAVINAASGRQTVDEALKDAQTRITK	396	['PF01547']	['ecj:Y75_p3921', 'eco:b4034']	['NP_418458.1', 'NC_000913.3', 'YP_492177.1', 'NC_007779.1']	['GO:0043190; C:ATP-binding cassette (ABC) transporter complex; IGI:EcoliWiki.', 'GO:0055052; C:ATP-binding cassette (ABC) transporter complex, substrate-binding subunit-containing; IDA:EcoCyc.', 'GO:1990060; C:maltose transport complex; IDA:EcoCyc.', 'GO:0030288; C:outer membrane-bounded periplasmic space; IDA:EcoCyc.', 'GO:0042597; C:periplasmic space; IDA:EcoliWiki.', 'GO:1901982; F:maltose bi…	150	1EZP	{'A': ['P0AEX9']}	['A']		11-MAY-00	10.1006/JMBI.2000.3842		SOLUTION NMR	10864509				MALE_ECOLI	396	1anfA	13	0.857	http://zhanglab.ccmb.med.umich.edu/QUARK/ecoli2/E12087/	E12087	template-based	1934	369	0.931818	TRUE	369	0.99499	1.11501	TRUE	0.545946	0.444444	0.159091	0.603535
14GLUCANabcpp	Transport, Inner Membrane	14glucan_p + atp_c + h2o_c --> h_c + adp_c + 14glucan_c + pi_c	['h_c', '14glucan_p', '14glucan_c', 'adp_c', 'pi_c', 'atp_c', 'h2o_c']	(b4034 and b4033 and b4032 and b4035)	b4034	P0AEX9	1	malE		['Maltodextrin-binding protein', 'MMBP', 'MBP', 'Maltose-binding periplasmic protein']	MKIKTGARILALSALTTMMFSASALAKIEEGKLVIWINGDKGYNGLAEVGKKFEKDTGIKVTVEHPDKLEEKFPQVAATGDGPDIIFWAHDRFGGYAQSGLLAEITPDKAFQDKLYPFTWDAVRYNGKLIAYPIAVEALSLIYNKDLLPNPPKTWEEIPALDKELKAKGKSALMFNLQEPYFTWPLIAADGGYAFKYENGKYDIKDVGVDNAGAKAGLTFLVDLIKNKHMNADTDYSIAEAAFNKGETAMTINGPWAWSNIDTSKVNYGVTVLPTFKGQPSKPFVGVLSAGINAASPNKELAKEFLENYLLTDEGLEAVNKDKPLGAVALKSYEEELAKDPRIAATMENAQKGEIMPNIPQMSAFWYAVRTAVINAASGRQTVDEALKDAQTRITK	396	['PF01547']	['ecj:Y75_p3921', 'eco:b4034']	['NP_418458.1', 'NC_000913.3', 'YP_492177.1', 'NC_007779.1']	['GO:0043190; C:ATP-binding cassette (ABC) transporter complex; IGI:EcoliWiki.', 'GO:0055052; C:ATP-binding cassette (ABC) transporter complex, substrate-binding subunit-containing; IDA:EcoCyc.', 'GO:1990060; C:maltose transport complex; IDA:EcoCyc.', 'GO:0030288; C:outer membrane-bounded periplasmic space; IDA:EcoCyc.', 'GO:0042597; C:periplasmic space; IDA:EcoliWiki.', 'GO:1901982; F:maltose bi…	150	4FE8	{'A': ['P0AEX9', 'P42858'], 'C': ['P0AEX9', 'P42858'], 'B': ['P0AEX9', 'P42858']}	['A', 'B', 'C']	['ZN']	29-MAY-12	10.4161/PRI.23807		X-RAY DIFFRACTION	23370273	3	0.922169	C 1 2 1	MALE_ECOLI	396	1anfA	13	0.857	http://zhanglab.ccmb.med.umich.edu/QUARK/ecoli2/E12087/	E12087	template-based	1898	363	0.916667	TRUE	363	0.978812	1.09688	FALSE	0.674361	0.444444	0.159091	0.603535
14GLUCANabcpp	Transport, Inner Membrane	14glucan_p + atp_c + h2o_c --> h_c + adp_c + 14glucan_c + pi_c	['h_c', '14glucan_p', '14glucan_c', 'adp_c', 'pi_c', 'atp_c', 'h2o_c']	(b4034 and b4033 and b4032 and b4035)	b4034	P0AEX9	1	malE		['Maltodextrin-binding protein', 'MMBP', 'MBP', 'Maltose-binding periplasmic protein']	MKIKTGARILALSALTTMMFSASALAKIEEGKLVIWINGDKGYNGLAEVGKKFEKDTGIKVTVEHPDKLEEKFPQVAATGDGPDIIFWAHDRFGGYAQSGLLAEITPDKAFQDKLYPFTWDAVRYNGKLIAYPIAVEALSLIYNKDLLPNPPKTWEEIPALDKELKAKGKSALMFNLQEPYFTWPLIAADGGYAFKYENGKYDIKDVGVDNAGAKAGLTFLVDLIKNKHMNADTDYSIAEAAFNKGETAMTINGPWAWSNIDTSKVNYGVTVLPTFKGQPSKPFVGVLSAGINAASPNKELAKEFLENYLLTDEGLEAVNKDKPLGAVALKSYEEELAKDPRIAATMENAQKGEIMPNIPQMSAFWYAVRTAVINAASGRQTVDEALKDAQTRITK	396	['PF01547']	['ecj:Y75_p3921', 'eco:b4034']	['NP_418458.1', 'NC_000913.3', 'YP_492177.1', 'NC_007779.1']	['GO:0043190; C:ATP-binding cassette (ABC) transporter complex; IGI:EcoliWiki.', 'GO:0055052; C:ATP-binding cassette (ABC) transporter complex, substrate-binding subunit-containing; IDA:EcoCyc.', 'GO:1990060; C:maltose transport complex; IDA:EcoCyc.', 'GO:0030288; C:outer membrane-bounded periplasmic space; IDA:EcoCyc.', 'GO:0042597; C:periplasmic space; IDA:EcoliWiki.', 'GO:1901982; F:maltose bi…	150	1T0K	{'A': ['P0AEX9'], 'C': ['PDB-C'], 'B': ['P14120'], 'D': ['PDB-D']}	['A', 'C', 'B', 'D']	['MTT']	09-APR-04	10.1016/J.STR.2004.04.023		X-RAY DIFFRACTION	15242593	3.24	0.913316	P 41 21 2	MALE_ECOLI	396	1anfA	13	0.857	http://zhanglab.ccmb.med.umich.edu/QUARK/ecoli2/E12087/	E12087	template-based	1900	362	0.914141	TRUE	363	0.976115	1.09386	FALSE	0.660173	0.444444	0.159091	0.603535
14GLUCANabcpp	Transport, Inner Membrane	14glucan_p + atp_c + h2o_c --> h_c + adp_c + 14glucan_c + pi_c	['h_c', '14glucan_p', '14glucan_c', 'adp_c', 'pi_c', 'atp_c', 'h2o_c']	(b4034 and b4033 and b4032 and b4035)	b4034	P0AEX9	1	malE		['Maltodextrin-binding protein', 'MMBP', 'MBP', 'Maltose-binding periplasmic protein']	MKIKTGARILALSALTTMMFSASALAKIEEGKLVIWINGDKGYNGLAEVGKKFEKDTGIKVTVEHPDKLEEKFPQVAATGDGPDIIFWAHDRFGGYAQSGLLAEITPDKAFQDKLYPFTWDAVRYNGKLIAYPIAVEALSLIYNKDLLPNPPKTWEEIPALDKELKAKGKSALMFNLQEPYFTWPLIAADGGYAFKYENGKYDIKDVGVDNAGAKAGLTFLVDLIKNKHMNADTDYSIAEAAFNKGETAMTINGPWAWSNIDTSKVNYGVTVLPTFKGQPSKPFVGVLSAGINAASPNKELAKEFLENYLLTDEGLEAVNKDKPLGAVALKSYEEELAKDPRIAATMENAQKGEIMPNIPQMSAFWYAVRTAVINAASGRQTVDEALKDAQTRITK	396	['PF01547']	['ecj:Y75_p3921', 'eco:b4034']	['NP_418458.1', 'NC_000913.3', 'YP_492177.1', 'NC_007779.1']	['GO:0043190; C:ATP-binding cassette (ABC) transporter complex; IGI:EcoliWiki.', 'GO:0055052; C:ATP-binding cassette (ABC) transporter complex, substrate-binding subunit-containing; IDA:EcoCyc.', 'GO:1990060; C:maltose transport complex; IDA:EcoCyc.', 'GO:0030288; C:outer membrane-bounded periplasmic space; IDA:EcoCyc.', 'GO:0042597; C:periplasmic space; IDA:EcoliWiki.', 'GO:1901982; F:maltose bi…	150	3C4M	{'A': ['P0AEX9', 'Q03431'], 'C': ['P01270'], 'B': ['P0AEX9', 'Q03431'], 'D': ['P01270']}	['A', 'C', 'B', 'D']	['NH2', 'MAL']	30-JAN-08	10.1073/PNAS.0801027105		X-RAY DIFFRACTION	18375760	1.95	0.9609	P 1 21 1	MALE_ECOLI	396	1anfA	13	0.857	http://zhanglab.ccmb.med.umich.edu/QUARK/ecoli2/E12087/	E12087	template-based	1922	367	0.926768	TRUE	367	0.989597	1.10897	FALSE	0.615542	0.444444	0.159091	0.603535
14GLUCANabcpp	Transport, Inner Membrane	14glucan_p + atp_c + h2o_c --> h_c + adp_c + 14glucan_c + pi_c	['h_c', '14glucan_p', '14glucan_c', 'adp_c', 'pi_c', 'atp_c', 'h2o_c']	(b4034 and b4033 and b4032 and b4035)	b4034	P0AEX9	1	malE		['Maltodextrin-binding protein', 'MMBP', 'MBP', 'Maltose-binding periplasmic protein']	MKIKTGARILALSALTTMMFSASALAKIEEGKLVIWINGDKGYNGLAEVGKKFEKDTGIKVTVEHPDKLEEKFPQVAATGDGPDIIFWAHDRFGGYAQSGLLAEITPDKAFQDKLYPFTWDAVRYNGKLIAYPIAVEALSLIYNKDLLPNPPKTWEEIPALDKELKAKGKSALMFNLQEPYFTWPLIAADGGYAFKYENGKYDIKDVGVDNAGAKAGLTFLVDLIKNKHMNADTDYSIAEAAFNKGETAMTINGPWAWSNIDTSKVNYGVTVLPTFKGQPSKPFVGVLSAGINAASPNKELAKEFLENYLLTDEGLEAVNKDKPLGAVALKSYEEELAKDPRIAATMENAQKGEIMPNIPQMSAFWYAVRTAVINAASGRQTVDEALKDAQTRITK	396	['PF01547']	['ecj:Y75_p3921', 'eco:b4034']	['NP_418458.1', 'NC_000913.3', 'YP_492177.1', 'NC_007779.1']	['GO:0043190; C:ATP-binding cassette (ABC) transporter complex; IGI:EcoliWiki.', 'GO:0055052; C:ATP-binding cassette (ABC) transporter complex, substrate-binding subunit-containing; IDA:EcoCyc.', 'GO:1990060; C:maltose transport complex; IDA:EcoCyc.', 'GO:0030288; C:outer membrane-bounded periplasmic space; IDA:EcoCyc.', 'GO:0042597; C:periplasmic space; IDA:EcoliWiki.', 'GO:1901982; F:maltose bi…	150	4JBZ	{'A': ['P0AEX9', 'Q5EAW4'], 'C': ['P0AEX9', 'Q5EAW4'], 'B': ['P0AEX9', 'Q5EAW4']}	['A', 'C', 'B']	['MAL']	20-FEB-13	10.1371/JOURNAL.PONE.0070518		X-RAY DIFFRACTION	23894664	2.4	0.944301	C 1 2 1	MALE_ECOLI	396	1anfA	13	0.857	http://zhanglab.ccmb.med.umich.edu/QUARK/ecoli2/E12087/	E12087	template-based	1864	358	0.90404	TRUE	358	0.965329	1.08178	FALSE	0.670275	0.444444	0.159091	0.603535
14GLUCANabcpp	Transport, Inner Membrane	14glucan_p + atp_c + h2o_c --> h_c + adp_c + 14glucan_c + pi_c	['h_c', '14glucan_p', '14glucan_c', 'adp_c', 'pi_c', 'atp_c', 'h2o_c']	(b4034 and b4033 and b4032 and b4035)	b4034	P0AEX9	1	malE		['Maltodextrin-binding protein', 'MMBP', 'MBP', 'Maltose-binding periplasmic protein']	MKIKTGARILALSALTTMMFSASALAKIEEGKLVIWINGDKGYNGLAEVGKKFEKDTGIKVTVEHPDKLEEKFPQVAATGDGPDIIFWAHDRFGGYAQSGLLAEITPDKAFQDKLYPFTWDAVRYNGKLIAYPIAVEALSLIYNKDLLPNPPKTWEEIPALDKELKAKGKSALMFNLQEPYFTWPLIAADGGYAFKYENGKYDIKDVGVDNAGAKAGLTFLVDLIKNKHMNADTDYSIAEAAFNKGETAMTINGPWAWSNIDTSKVNYGVTVLPTFKGQPSKPFVGVLSAGINAASPNKELAKEFLENYLLTDEGLEAVNKDKPLGAVALKSYEEELAKDPRIAATMENAQKGEIMPNIPQMSAFWYAVRTAVINAASGRQTVDEALKDAQTRITK	396	['PF01547']	['ecj:Y75_p3921', 'eco:b4034']	['NP_418458.1', 'NC_000913.3', 'YP_492177.1', 'NC_007779.1']	['GO:0043190; C:ATP-binding cassette (ABC) transporter complex; IGI:EcoliWiki.', 'GO:0055052; C:ATP-binding cassette (ABC) transporter complex, substrate-binding subunit-containing; IDA:EcoCyc.', 'GO:1990060; C:maltose transport complex; IDA:EcoCyc.', 'GO:0030288; C:outer membrane-bounded periplasmic space; IDA:EcoCyc.', 'GO:0042597; C:periplasmic space; IDA:EcoliWiki.', 'GO:1901982; F:maltose bi…	150	4BL8	{'A': ['P0AEX9', 'Q9UMX1'], 'B': ['P0AEX9', 'Q9UMX1']}	['A', 'B']	['MAL']	02-MAY-13	10.1107/S0907444913028473		X-RAY DIFFRACTION	24311597	3.04	0.920693	P 21 21 21	MALE_ECOLI	396	1anfA	13	0.857	http://zhanglab.ccmb.med.umich.edu/QUARK/ecoli2/E12087/	E12087	template-based	1892	362	0.914141	TRUE	362	0.976115	1.09386	FALSE	0.587269	0.444444	0.159091	0.603535
14GLUCANabcpp	Transport, Inner Membrane	14glucan_p + atp_c + h2o_c --> h_c + adp_c + 14glucan_c + pi_c	['h_c', '14glucan_p', '14glucan_c', 'adp_c', 'pi_c', 'atp_c', 'h2o_c']	(b4034 and b4033 and b4032 and b4035)	b4034	P0AEX9	1	malE		['Maltodextrin-binding protein', 'MMBP', 'MBP', 'Maltose-binding periplasmic protein']	MKIKTGARILALSALTTMMFSASALAKIEEGKLVIWINGDKGYNGLAEVGKKFEKDTGIKVTVEHPDKLEEKFPQVAATGDGPDIIFWAHDRFGGYAQSGLLAEITPDKAFQDKLYPFTWDAVRYNGKLIAYPIAVEALSLIYNKDLLPNPPKTWEEIPALDKELKAKGKSALMFNLQEPYFTWPLIAADGGYAFKYENGKYDIKDVGVDNAGAKAGLTFLVDLIKNKHMNADTDYSIAEAAFNKGETAMTINGPWAWSNIDTSKVNYGVTVLPTFKGQPSKPFVGVLSAGINAASPNKELAKEFLENYLLTDEGLEAVNKDKPLGAVALKSYEEELAKDPRIAATMENAQKGEIMPNIPQMSAFWYAVRTAVINAASGRQTVDEALKDAQTRITK	396	['PF01547']	['ecj:Y75_p3921', 'eco:b4034']	['NP_418458.1', 'NC_000913.3', 'YP_492177.1', 'NC_007779.1']	['GO:0043190; C:ATP-binding cassette (ABC) transporter complex; IGI:EcoliWiki.', 'GO:0055052; C:ATP-binding cassette (ABC) transporter complex, substrate-binding subunit-containing; IDA:EcoCyc.', 'GO:1990060; C:maltose transport complex; IDA:EcoCyc.', 'GO:0030288; C:outer membrane-bounded periplasmic space; IDA:EcoCyc.', 'GO:0042597; C:periplasmic space; IDA:EcoliWiki.', 'GO:1901982; F:maltose bi…	150	4BL9	{'A': ['P0AEX9', 'Q9UMX1'], 'C': ['P0AEX9', 'Q9UMX1'], 'B': ['P0AEX9', 'Q9UMX1'], 'D': ['P0AEX9', 'Q9UMX1']}	['A', 'C', 'B', 'D']	['MAL']	02-MAY-13	10.1107/S0907444913028473		X-RAY DIFFRACTION	24311597	2.8	0.929546	P 1	MALE_ECOLI	396	1anfA	13	0.857	http://zhanglab.ccmb.med.umich.edu/QUARK/ecoli2/E12087/	E12087	template-based	1888	361	0.911616	TRUE	361	0.973419	1.09084	FALSE	0.500862	0.444444	0.159091	0.603535
14GLUCANabcpp	Transport, Inner Membrane	14glucan_p + atp_c + h2o_c --> h_c + adp_c + 14glucan_c + pi_c	['h_c', '14glucan_p', '14glucan_c', 'adp_c', 'pi_c', 'atp_c', 'h2o_c']	(b4034 and b4033 and b4032 and b4035)	b4034	P0AEX9	1	malE		['Maltodextrin-binding protein', 'MMBP', 'MBP', 'Maltose-binding periplasmic protein']	MKIKTGARILALSALTTMMFSASALAKIEEGKLVIWINGDKGYNGLAEVGKKFEKDTGIKVTVEHPDKLEEKFPQVAATGDGPDIIFWAHDRFGGYAQSGLLAEITPDKAFQDKLYPFTWDAVRYNGKLIAYPIAVEALSLIYNKDLLPNPPKTWEEIPALDKELKAKGKSALMFNLQEPYFTWPLIAADGGYAFKYENGKYDIKDVGVDNAGAKAGLTFLVDLIKNKHMNADTDYSIAEAAFNKGETAMTINGPWAWSNIDTSKVNYGVTVLPTFKGQPSKPFVGVLSAGINAASPNKELAKEFLENYLLTDEGLEAVNKDKPLGAVALKSYEEELAKDPRIAATMENAQKGEIMPNIPQMSAFWYAVRTAVINAASGRQTVDEALKDAQTRITK	396	['PF01547']	['ecj:Y75_p3921', 'eco:b4034']	['NP_418458.1', 'NC_000913.3', 'YP_492177.1', 'NC_007779.1']	['GO:0043190; C:ATP-binding cassette (ABC) transporter complex; IGI:EcoliWiki.', 'GO:0055052; C:ATP-binding cassette (ABC) transporter complex, substrate-binding subunit-containing; IDA:EcoCyc.', 'GO:1990060; C:maltose transport complex; IDA:EcoCyc.', 'GO:0030288; C:outer membrane-bounded periplasmic space; IDA:EcoCyc.', 'GO:0042597; C:periplasmic space; IDA:EcoliWiki.', 'GO:1901982; F:maltose bi…	150	1R6Z	{'A': ['P0AEX9', 'Q9VUQ5'], 'P': ['P0AEX9', 'Q9VUQ5'], 'Z': ['P0AEX9', 'Q9VUQ5']}	['A', 'Z', 'P']	['NI', 'MAL']	17-OCT-03	10.1038/NSB1016		X-RAY DIFFRACTION	14625589	2.8	0.929546	P 65	MALE_ECOLI	396	1anfA	13	0.857	http://zhanglab.ccmb.med.umich.edu/QUARK/ecoli2/E12087/	E12087	template-based	1913	365	0.921717	TRUE	365	0.984205	1.10293	FALSE	0.619813	0.444444	0.159091	0.603535
14GLUCANabcpp	Transport, Inner Membrane	14glucan_p + atp_c + h2o_c --> h_c + adp_c + 14glucan_c + pi_c	['h_c', '14glucan_p', '14glucan_c', 'adp_c', 'pi_c', 'atp_c', 'h2o_c']	(b4034 and b4033 and b4032 and b4035)	b4034	P0AEX9	1	malE		['Maltodextrin-binding protein', 'MMBP', 'MBP', 'Maltose-binding periplasmic protein']	MKIKTGARILALSALTTMMFSASALAKIEEGKLVIWINGDKGYNGLAEVGKKFEKDTGIKVTVEHPDKLEEKFPQVAATGDGPDIIFWAHDRFGGYAQSGLLAEITPDKAFQDKLYPFTWDAVRYNGKLIAYPIAVEALSLIYNKDLLPNPPKTWEEIPALDKELKAKGKSALMFNLQEPYFTWPLIAADGGYAFKYENGKYDIKDVGVDNAGAKAGLTFLVDLIKNKHMNADTDYSIAEAAFNKGETAMTINGPWAWSNIDTSKVNYGVTVLPTFKGQPSKPFVGVLSAGINAASPNKELAKEFLENYLLTDEGLEAVNKDKPLGAVALKSYEEELAKDPRIAATMENAQKGEIMPNIPQMSAFWYAVRTAVINAASGRQTVDEALKDAQTRITK	396	['PF01547']	['ecj:Y75_p3921', 'eco:b4034']	['NP_418458.1', 'NC_000913.3', 'YP_492177.1', 'NC_007779.1']	['GO:0043190; C:ATP-binding cassette (ABC) transporter complex; IGI:EcoliWiki.', 'GO:0055052; C:ATP-binding cassette (ABC) transporter complex, substrate-binding subunit-containing; IDA:EcoCyc.', 'GO:1990060; C:maltose transport complex; IDA:EcoCyc.', 'GO:0030288; C:outer membrane-bounded periplasmic space; IDA:EcoCyc.', 'GO:0042597; C:periplasmic space; IDA:EcoliWiki.', 'GO:1901982; F:maltose bi…	150	4BLD	{'A': ['P0AEX9', 'Q9UMX1'], 'C': ['P0AEX9', 'Q9UMX1'], 'B': ['P0AEX9', 'Q9UMX1'], 'E': ['P10071'], 'D': ['P0AEX9', 'Q9UMX1'], 'G': ['P10071'], 'F': ['P10071'], 'H': ['P10071']}	['C', 'A', 'B', 'E', 'D', 'G', 'F', 'H']	['ZN', 'MAL']	02-MAY-13	10.1107/S0907444913028473		X-RAY DIFFRACTION	24311597	2.8	0.929546	P 1 21 1	MALE_ECOLI	396	1anfA	13	0.857	http://zhanglab.ccmb.med.umich.edu/QUARK/ecoli2/E12087/	E12087	template-based	1880	360	0.909091	TRUE	360	0.970722	1.08782	FALSE	0.417291	0.444444	0.159091	0.603535
14GLUCANabcpp	Transport, Inner Membrane	14glucan_p + atp_c + h2o_c --> h_c + adp_c + 14glucan_c + pi_c	['h_c', '14glucan_p', '14glucan_c', 'adp_c', 'pi_c', 'atp_c', 'h2o_c']	(b4034 and b4033 and b4032 and b4035)	b4034	P0AEX9	1	malE		['Maltodextrin-binding protein', 'MMBP', 'MBP', 'Maltose-binding periplasmic protein']	MKIKTGARILALSALTTMMFSASALAKIEEGKLVIWINGDKGYNGLAEVGKKFEKDTGIKVTVEHPDKLEEKFPQVAATGDGPDIIFWAHDRFGGYAQSGLLAEITPDKAFQDKLYPFTWDAVRYNGKLIAYPIAVEALSLIYNKDLLPNPPKTWEEIPALDKELKAKGKSALMFNLQEPYFTWPLIAADGGYAFKYENGKYDIKDVGVDNAGAKAGLTFLVDLIKNKHMNADTDYSIAEAAFNKGETAMTINGPWAWSNIDTSKVNYGVTVLPTFKGQPSKPFVGVLSAGINAASPNKELAKEFLENYLLTDEGLEAVNKDKPLGAVALKSYEEELAKDPRIAATMENAQKGEIMPNIPQMSAFWYAVRTAVINAASGRQTVDEALKDAQTRITK	396	['PF01547']	['ecj:Y75_p3921', 'eco:b4034']	['NP_418458.1', 'NC_000913.3', 'YP_492177.1', 'NC_007779.1']	['GO:0043190; C:ATP-binding cassette (ABC) transporter complex; IGI:EcoliWiki.', 'GO:0055052; C:ATP-binding cassette (ABC) transporter complex, substrate-binding subunit-containing; IDA:EcoCyc.', 'GO:1990060; C:maltose transport complex; IDA:EcoCyc.', 'GO:0030288; C:outer membrane-bounded periplasmic space; IDA:EcoCyc.', 'GO:0042597; C:periplasmic space; IDA:EcoliWiki.', 'GO:1901982; F:maltose bi…	150	4BLB	{'A': ['P0AEX9', 'Q9UMX1'], 'C': ['P0AEX9', 'Q9UMX1'], 'B': ['P0AEX9', 'Q9UMX1'], 'E': ['P08151'], 'D': ['P0AEX9', 'Q9UMX1'], 'G': ['P08151'], 'F': ['P08151'], 'H': ['P08151']}	['C', 'A', 'B', 'E', 'D', 'G', 'F', 'H']	['ZN', 'MAL']	02-MAY-13	10.1107/S0907444913028473		X-RAY DIFFRACTION	24311597	2.8	0.929546	P 1 21 1	MALE_ECOLI	396	1anfA	13	0.857	http://zhanglab.ccmb.med.umich.edu/QUARK/ecoli2/E12087/	E12087	template-based	1880	360	0.909091	TRUE	360	0.970722	1.08782	FALSE	0.415845	0.444444	0.159091	0.603535
14GLUCANabcpp	Transport, Inner Membrane	14glucan_p + atp_c + h2o_c --> h_c + adp_c + 14glucan_c + pi_c	['h_c', '14glucan_p', '14glucan_c', 'adp_c', 'pi_c', 'atp_c', 'h2o_c']	(b4034 and b4033 and b4032 and b4035)	b4034	P0AEX9	1	malE		['Maltodextrin-binding protein', 'MMBP', 'MBP', 'Maltose-binding periplasmic protein']	MKIKTGARILALSALTTMMFSASALAKIEEGKLVIWINGDKGYNGLAEVGKKFEKDTGIKVTVEHPDKLEEKFPQVAATGDGPDIIFWAHDRFGGYAQSGLLAEITPDKAFQDKLYPFTWDAVRYNGKLIAYPIAVEALSLIYNKDLLPNPPKTWEEIPALDKELKAKGKSALMFNLQEPYFTWPLIAADGGYAFKYENGKYDIKDVGVDNAGAKAGLTFLVDLIKNKHMNADTDYSIAEAAFNKGETAMTINGPWAWSNIDTSKVNYGVTVLPTFKGQPSKPFVGVLSAGINAASPNKELAKEFLENYLLTDEGLEAVNKDKPLGAVALKSYEEELAKDPRIAATMENAQKGEIMPNIPQMSAFWYAVRTAVINAASGRQTVDEALKDAQTRITK	396	['PF01547']	['ecj:Y75_p3921', 'eco:b4034']	['NP_418458.1', 'NC_000913.3', 'YP_492177.1', 'NC_007779.1']	['GO:0043190; C:ATP-binding cassette (ABC) transporter complex; IGI:EcoliWiki.', 'GO:0055052; C:ATP-binding cassette (ABC) transporter complex, substrate-binding subunit-containing; IDA:EcoCyc.', 'GO:1990060; C:maltose transport complex; IDA:EcoCyc.', 'GO:0030288; C:outer membrane-bounded periplasmic space; IDA:EcoCyc.', 'GO:0042597; C:periplasmic space; IDA:EcoliWiki.', 'GO:1901982; F:maltose bi…	150	4BLA	{'A': ['P0AEX9', 'Q9UMX1'], 'C': ['P0AEX9', 'Q9UMX1'], 'B': ['P0AEX9', 'Q9UMX1'], 'D': ['P0AEX9', 'Q9UMX1']}	['A', 'C', 'B', 'D']		02-MAY-13	10.1107/S0907444913028473		X-RAY DIFFRACTION	24311597	3.5	0.903726	P 21 21 2	MALE_ECOLI	396	1anfA	13	0.857	http://zhanglab.ccmb.med.umich.edu/QUARK/ecoli2/E12087/	E12087	template-based	1884	360	0.909091	TRUE	360	0.970722	1.08782	FALSE	0.591111	0.444444	0.159091	0.603535
14GLUCANabcpp	Transport, Inner Membrane	14glucan_p + atp_c + h2o_c --> h_c + adp_c + 14glucan_c + pi_c	['h_c', '14glucan_p', '14glucan_c', 'adp_c', 'pi_c', 'atp_c', 'h2o_c']	(b4034 and b4033 and b4032 and b4035)	b4034	P0AEX9	1	malE		['Maltodextrin-binding protein', 'MMBP', 'MBP', 'Maltose-binding periplasmic protein']	MKIKTGARILALSALTTMMFSASALAKIEEGKLVIWINGDKGYNGLAEVGKKFEKDTGIKVTVEHPDKLEEKFPQVAATGDGPDIIFWAHDRFGGYAQSGLLAEITPDKAFQDKLYPFTWDAVRYNGKLIAYPIAVEALSLIYNKDLLPNPPKTWEEIPALDKELKAKGKSALMFNLQEPYFTWPLIAADGGYAFKYENGKYDIKDVGVDNAGAKAGLTFLVDLIKNKHMNADTDYSIAEAAFNKGETAMTINGPWAWSNIDTSKVNYGVTVLPTFKGQPSKPFVGVLSAGINAASPNKELAKEFLENYLLTDEGLEAVNKDKPLGAVALKSYEEELAKDPRIAATMENAQKGEIMPNIPQMSAFWYAVRTAVINAASGRQTVDEALKDAQTRITK	396	['PF01547']	['ecj:Y75_p3921', 'eco:b4034']	['NP_418458.1', 'NC_000913.3', 'YP_492177.1', 'NC_007779.1']	['GO:0043190; C:ATP-binding cassette (ABC) transporter complex; IGI:EcoliWiki.', 'GO:0055052; C:ATP-binding cassette (ABC) transporter complex, substrate-binding subunit-containing; IDA:EcoCyc.', 'GO:1990060; C:maltose transport complex; IDA:EcoCyc.', 'GO:0030288; C:outer membrane-bounded periplasmic space; IDA:EcoCyc.', 'GO:0042597; C:periplasmic space; IDA:EcoliWiki.', 'GO:1901982; F:maltose bi…	150	4NDZ	{'A': ['P0AEX9', 'Q76KB1'], 'C': ['P0AEX9', 'Q76KB1'], 'B': ['P0AEX9', 'Q76KB1'], 'E': ['P0AEX9', 'Q76KB1'], 'D': ['P0AEX9', 'Q76KB1'], 'F': ['P0AEX9', 'Q76KB1']}	['B', 'A', 'C', 'E', 'D', 'F']	['GNS', 'GLC', 'IDR', 'A3P', 'NDG', 'BDP', 'NPO']	28-OCT-13		[('B', ['2.8.2.-']), ('A', ['2.8.2.-']), ('C', ['2.8.2.-']), ('E', ['2.8.2.-']), ('D', ['2.8.2.-']), ('F', ['2.8.2.-'])]	X-RAY DIFFRACTION		3.45	0.90557	P 21 21 21	MALE_ECOLI	396	1anfA	13	0.857	http://zhanglab.ccmb.med.umich.edu/QUARK/ecoli2/E12087/	E12087	template-based	1878	360	0.909091	TRUE	360	0.970722	1.08782	FALSE	0.591625	0.444444	0.159091	0.603535
14GLUCANabcpp	Transport, Inner Membrane	14glucan_p + atp_c + h2o_c --> h_c + adp_c + 14glucan_c + pi_c	['h_c', '14glucan_p', '14glucan_c', 'adp_c', 'pi_c', 'atp_c', 'h2o_c']	(b4034 and b4033 and b4032 and b4035)	b4034	P0AEX9	1	malE		['Maltodextrin-binding protein', 'MMBP', 'MBP', 'Maltose-binding periplasmic protein']	MKIKTGARILALSALTTMMFSASALAKIEEGKLVIWINGDKGYNGLAEVGKKFEKDTGIKVTVEHPDKLEEKFPQVAATGDGPDIIFWAHDRFGGYAQSGLLAEITPDKAFQDKLYPFTWDAVRYNGKLIAYPIAVEALSLIYNKDLLPNPPKTWEEIPALDKELKAKGKSALMFNLQEPYFTWPLIAADGGYAFKYENGKYDIKDVGVDNAGAKAGLTFLVDLIKNKHMNADTDYSIAEAAFNKGETAMTINGPWAWSNIDTSKVNYGVTVLPTFKGQPSKPFVGVLSAGINAASPNKELAKEFLENYLLTDEGLEAVNKDKPLGAVALKSYEEELAKDPRIAATMENAQKGEIMPNIPQMSAFWYAVRTAVINAASGRQTVDEALKDAQTRITK	396	['PF01547']	['ecj:Y75_p3921', 'eco:b4034']	['NP_418458.1', 'NC_000913.3', 'YP_492177.1', 'NC_007779.1']	['GO:0043190; C:ATP-binding cassette (ABC) transporter complex; IGI:EcoliWiki.', 'GO:0055052; C:ATP-binding cassette (ABC) transporter complex, substrate-binding subunit-containing; IDA:EcoCyc.', 'GO:1990060; C:maltose transport complex; IDA:EcoCyc.', 'GO:0030288; C:outer membrane-bounded periplasmic space; IDA:EcoCyc.', 'GO:0042597; C:periplasmic space; IDA:EcoliWiki.', 'GO:1901982; F:maltose bi…	150	2H25	{'A': ['P0AEX9']}	['A']		18-MAY-06	10.1038/NMETH938		SOLUTION NMR	17060917				MALE_ECOLI	396	1anfA	13	0.857	http://zhanglab.ccmb.med.umich.edu/QUARK/ecoli2/E12087/	E12087	template-based	1934	369	0.931818	TRUE	369	0.99499	1.11501	TRUE	0.572973	0.444444	0.159091	0.603535
14GLUCANabcpp	Transport, Inner Membrane	14glucan_p + atp_c + h2o_c --> h_c + adp_c + 14glucan_c + pi_c	['h_c', '14glucan_p', '14glucan_c', 'adp_c', 'pi_c', 'atp_c', 'h2o_c']	(b4034 and b4033 and b4032 and b4035)	b4034	P0AEX9	1	malE		['Maltodextrin-binding protein', 'MMBP', 'MBP', 'Maltose-binding periplasmic protein']	MKIKTGARILALSALTTMMFSASALAKIEEGKLVIWINGDKGYNGLAEVGKKFEKDTGIKVTVEHPDKLEEKFPQVAATGDGPDIIFWAHDRFGGYAQSGLLAEITPDKAFQDKLYPFTWDAVRYNGKLIAYPIAVEALSLIYNKDLLPNPPKTWEEIPALDKELKAKGKSALMFNLQEPYFTWPLIAADGGYAFKYENGKYDIKDVGVDNAGAKAGLTFLVDLIKNKHMNADTDYSIAEAAFNKGETAMTINGPWAWSNIDTSKVNYGVTVLPTFKGQPSKPFVGVLSAGINAASPNKELAKEFLENYLLTDEGLEAVNKDKPLGAVALKSYEEELAKDPRIAATMENAQKGEIMPNIPQMSAFWYAVRTAVINAASGRQTVDEALKDAQTRITK	396	['PF01547']	['ecj:Y75_p3921', 'eco:b4034']	['NP_418458.1', 'NC_000913.3', 'YP_492177.1', 'NC_007779.1']	['GO:0043190; C:ATP-binding cassette (ABC) transporter complex; IGI:EcoliWiki.', 'GO:0055052; C:ATP-binding cassette (ABC) transporter complex, substrate-binding subunit-containing; IDA:EcoCyc.', 'GO:1990060; C:maltose transport complex; IDA:EcoCyc.', 'GO:0030288; C:outer membrane-bounded periplasmic space; IDA:EcoCyc.', 'GO:0042597; C:periplasmic space; IDA:EcoliWiki.', 'GO:1901982; F:maltose bi…	150	2NVU	{'A': ['Q13564'], 'I': ['Q15843'], 'C': ['P61081'], 'B': ['Q8TBC4'], 'J': ['Q15843']}	['C', 'A', 'B', 'I', 'J']	['ATP', 'ZN', 'MG']	13-NOV-06	10.1038/NATURE05490	[('C', ['6.3.2.-']), ('B', ['6.3.2.-'])]	X-RAY DIFFRACTION	17220875	2.8	0.929546	P 32 2 1	MALE_ECOLI	396	1anfA	13	0.857	http://zhanglab.ccmb.med.umich.edu/QUARK/ecoli2/E12087/	E12087	template-based				FALSE				FALSE	0.546448	0.444444	0.159091	0.603535
14GLUCANabcpp	Transport, Inner Membrane	14glucan_p + atp_c + h2o_c --> h_c + adp_c + 14glucan_c + pi_c	['h_c', '14glucan_p', '14glucan_c', 'adp_c', 'pi_c', 'atp_c', 'h2o_c']	(b4034 and b4033 and b4032 and b4035)	b4034	P0AEX9	1	malE		['Maltodextrin-binding protein', 'MMBP', 'MBP', 'Maltose-binding periplasmic protein']	MKIKTGARILALSALTTMMFSASALAKIEEGKLVIWINGDKGYNGLAEVGKKFEKDTGIKVTVEHPDKLEEKFPQVAATGDGPDIIFWAHDRFGGYAQSGLLAEITPDKAFQDKLYPFTWDAVRYNGKLIAYPIAVEALSLIYNKDLLPNPPKTWEEIPALDKELKAKGKSALMFNLQEPYFTWPLIAADGGYAFKYENGKYDIKDVGVDNAGAKAGLTFLVDLIKNKHMNADTDYSIAEAAFNKGETAMTINGPWAWSNIDTSKVNYGVTVLPTFKGQPSKPFVGVLSAGINAASPNKELAKEFLENYLLTDEGLEAVNKDKPLGAVALKSYEEELAKDPRIAATMENAQKGEIMPNIPQMSAFWYAVRTAVINAASGRQTVDEALKDAQTRITK	396	['PF01547']	['ecj:Y75_p3921', 'eco:b4034']	['NP_418458.1', 'NC_000913.3', 'YP_492177.1', 'NC_007779.1']	['GO:0043190; C:ATP-binding cassette (ABC) transporter complex; IGI:EcoliWiki.', 'GO:0055052; C:ATP-binding cassette (ABC) transporter complex, substrate-binding subunit-containing; IDA:EcoCyc.', 'GO:1990060; C:maltose transport complex; IDA:EcoCyc.', 'GO:0030288; C:outer membrane-bounded periplasmic space; IDA:EcoCyc.', 'GO:0042597; C:periplasmic space; IDA:EcoliWiki.', 'GO:1901982; F:maltose bi…	150	4KV3	{'A': ['P0AEX9', 'I6X8K0'], 'B': ['P0AEX9', 'I6X8K0']}	['A', 'B']	['MAL']	22-MAY-13			X-RAY DIFFRACTION		2.2	0.951678	P 65	MALE_ECOLI	396	1anfA	13	0.857	http://zhanglab.ccmb.med.umich.edu/QUARK/ecoli2/E12087/	E12087	template-based	1879	359	0.906566	TRUE	359	0.968026	1.0848	FALSE	0.621711	0.444444	0.159091	0.603535
14GLUCANabcpp	Transport, Inner Membrane	14glucan_p + atp_c + h2o_c --> h_c + adp_c + 14glucan_c + pi_c	['h_c', '14glucan_p', '14glucan_c', 'adp_c', 'pi_c', 'atp_c', 'h2o_c']	(b4034 and b4033 and b4032 and b4035)	b4034	P0AEX9	1	malE		['Maltodextrin-binding protein', 'MMBP', 'MBP', 'Maltose-binding periplasmic protein']	MKIKTGARILALSALTTMMFSASALAKIEEGKLVIWINGDKGYNGLAEVGKKFEKDTGIKVTVEHPDKLEEKFPQVAATGDGPDIIFWAHDRFGGYAQSGLLAEITPDKAFQDKLYPFTWDAVRYNGKLIAYPIAVEALSLIYNKDLLPNPPKTWEEIPALDKELKAKGKSALMFNLQEPYFTWPLIAADGGYAFKYENGKYDIKDVGVDNAGAKAGLTFLVDLIKNKHMNADTDYSIAEAAFNKGETAMTINGPWAWSNIDTSKVNYGVTVLPTFKGQPSKPFVGVLSAGINAASPNKELAKEFLENYLLTDEGLEAVNKDKPLGAVALKSYEEELAKDPRIAATMENAQKGEIMPNIPQMSAFWYAVRTAVINAASGRQTVDEALKDAQTRITK	396	['PF01547']	['ecj:Y75_p3921', 'eco:b4034']	['NP_418458.1', 'NC_000913.3', 'YP_492177.1', 'NC_007779.1']	['GO:0043190; C:ATP-binding cassette (ABC) transporter complex; IGI:EcoliWiki.', 'GO:0055052; C:ATP-binding cassette (ABC) transporter complex, substrate-binding subunit-containing; IDA:EcoCyc.', 'GO:1990060; C:maltose transport complex; IDA:EcoCyc.', 'GO:0030288; C:outer membrane-bounded periplasmic space; IDA:EcoCyc.', 'GO:0042597; C:periplasmic space; IDA:EcoliWiki.', 'GO:1901982; F:maltose bi…	150	1IUD	{'A': ['P0AEX9']}	['A']	['MAL']	29-MAY-96	0.CO;2-L		X-RAY DIFFRACTION	9037707	2.7	0.933235	C 2 2 21	MALE_ECOLI	396	1anfA	13	0.857	http://zhanglab.ccmb.med.umich.edu/QUARK/ecoli2/E12087/	E12087	template-based	1862.5	358	0.90404	FALSE	362	0.965329	1.08178	TRUE	0.641304	0.444444	0.159091	0.603535
14GLUCANabcpp	Transport, Inner Membrane	14glucan_p + atp_c + h2o_c --> h_c + adp_c + 14glucan_c + pi_c	['h_c', '14glucan_p', '14glucan_c', 'adp_c', 'pi_c', 'atp_c', 'h2o_c']	(b4034 and b4033 and b4032 and b4035)	b4034	P0AEX9	1	malE		['Maltodextrin-binding protein', 'MMBP', 'MBP', 'Maltose-binding periplasmic protein']	MKIKTGARILALSALTTMMFSASALAKIEEGKLVIWINGDKGYNGLAEVGKKFEKDTGIKVTVEHPDKLEEKFPQVAATGDGPDIIFWAHDRFGGYAQSGLLAEITPDKAFQDKLYPFTWDAVRYNGKLIAYPIAVEALSLIYNKDLLPNPPKTWEEIPALDKELKAKGKSALMFNLQEPYFTWPLIAADGGYAFKYENGKYDIKDVGVDNAGAKAGLTFLVDLIKNKHMNADTDYSIAEAAFNKGETAMTINGPWAWSNIDTSKVNYGVTVLPTFKGQPSKPFVGVLSAGINAASPNKELAKEFLENYLLTDEGLEAVNKDKPLGAVALKSYEEELAKDPRIAATMENAQKGEIMPNIPQMSAFWYAVRTAVINAASGRQTVDEALKDAQTRITK	396	['PF01547']	['ecj:Y75_p3921', 'eco:b4034']	['NP_418458.1', 'NC_000913.3', 'YP_492177.1', 'NC_007779.1']	['GO:0043190; C:ATP-binding cassette (ABC) transporter complex; IGI:EcoliWiki.', 'GO:0055052; C:ATP-binding cassette (ABC) transporter complex, substrate-binding subunit-containing; IDA:EcoCyc.', 'GO:1990060; C:maltose transport complex; IDA:EcoCyc.', 'GO:0030288; C:outer membrane-bounded periplasmic space; IDA:EcoCyc.', 'GO:0042597; C:periplasmic space; IDA:EcoliWiki.', 'GO:1901982; F:maltose bi…	150	3PV0	{'A': ['P68187'], 'B': ['P68187'], 'E': ['P0AEX9'], 'G': ['P68183'], 'F': ['P02916']}	['A', 'B', 'E', 'G', 'F']	['PGV', 'MAL']	06-DEC-10	10.1126/SCIENCE.1200767		X-RAY DIFFRACTION	21566157	3.1	0.91848	P 1	MALE_ECOLI	396	1anfA	13	0.857	http://zhanglab.ccmb.med.umich.edu/QUARK/ecoli2/E12087/	E12087	template-based	1925	368	0.929293	TRUE	368	0.992294	1.11199	TRUE	0.610667	0.444444	0.159091	0.603535
14GLUCANabcpp	Transport, Inner Membrane	14glucan_p + atp_c + h2o_c --> h_c + adp_c + 14glucan_c + pi_c	['h_c', '14glucan_p', '14glucan_c', 'adp_c', 'pi_c', 'atp_c', 'h2o_c']	(b4034 and b4033 and b4032 and b4035)	b4034	P0AEX9	1	malE		['Maltodextrin-binding protein', 'MMBP', 'MBP', 'Maltose-binding periplasmic protein']	MKIKTGARILALSALTTMMFSASALAKIEEGKLVIWINGDKGYNGLAEVGKKFEKDTGIKVTVEHPDKLEEKFPQVAATGDGPDIIFWAHDRFGGYAQSGLLAEITPDKAFQDKLYPFTWDAVRYNGKLIAYPIAVEALSLIYNKDLLPNPPKTWEEIPALDKELKAKGKSALMFNLQEPYFTWPLIAADGGYAFKYENGKYDIKDVGVDNAGAKAGLTFLVDLIKNKHMNADTDYSIAEAAFNKGETAMTINGPWAWSNIDTSKVNYGVTVLPTFKGQPSKPFVGVLSAGINAASPNKELAKEFLENYLLTDEGLEAVNKDKPLGAVALKSYEEELAKDPRIAATMENAQKGEIMPNIPQMSAFWYAVRTAVINAASGRQTVDEALKDAQTRITK	396	['PF01547']	['ecj:Y75_p3921', 'eco:b4034']	['NP_418458.1', 'NC_000913.3', 'YP_492177.1', 'NC_007779.1']	['GO:0043190; C:ATP-binding cassette (ABC) transporter complex; IGI:EcoliWiki.', 'GO:0055052; C:ATP-binding cassette (ABC) transporter complex, substrate-binding subunit-containing; IDA:EcoCyc.', 'GO:1990060; C:maltose transport complex; IDA:EcoCyc.', 'GO:0030288; C:outer membrane-bounded periplasmic space; IDA:EcoCyc.', 'GO:0042597; C:periplasmic space; IDA:EcoliWiki.', 'GO:1901982; F:maltose bi…	150	3G7V	{'A': ['P0AEX9', 'P10997'], 'C': ['P0AEX9', 'P10997'], 'B': ['P0AEX9', 'P10997'], 'D': ['P0AEX9', 'P10997']}	['A', 'C', 'B', 'D']	['GOL', 'SO4', 'MAL']	10-FEB-09	10.1002/PRO.145		X-RAY DIFFRACTION	19475663	1.86	0.96422	P 1 21 1	MALE_ECOLI	396	1anfA	13	0.857	http://zhanglab.ccmb.med.umich.edu/QUARK/ecoli2/E12087/	E12087	template-based	1898	363	0.916667	TRUE	363	0.978812	1.09688	FALSE	0.653266	0.444444	0.159091	0.603535
14GLUCANabcpp	Transport, Inner Membrane	14glucan_p + atp_c + h2o_c --> h_c + adp_c + 14glucan_c + pi_c	['h_c', '14glucan_p', '14glucan_c', 'adp_c', 'pi_c', 'atp_c', 'h2o_c']	(b4034 and b4033 and b4032 and b4035)	b4034	P0AEX9	1	malE		['Maltodextrin-binding protein', 'MMBP', 'MBP', 'Maltose-binding periplasmic protein']	MKIKTGARILALSALTTMMFSASALAKIEEGKLVIWINGDKGYNGLAEVGKKFEKDTGIKVTVEHPDKLEEKFPQVAATGDGPDIIFWAHDRFGGYAQSGLLAEITPDKAFQDKLYPFTWDAVRYNGKLIAYPIAVEALSLIYNKDLLPNPPKTWEEIPALDKELKAKGKSALMFNLQEPYFTWPLIAADGGYAFKYENGKYDIKDVGVDNAGAKAGLTFLVDLIKNKHMNADTDYSIAEAAFNKGETAMTINGPWAWSNIDTSKVNYGVTVLPTFKGQPSKPFVGVLSAGINAASPNKELAKEFLENYLLTDEGLEAVNKDKPLGAVALKSYEEELAKDPRIAATMENAQKGEIMPNIPQMSAFWYAVRTAVINAASGRQTVDEALKDAQTRITK	396	['PF01547']	['ecj:Y75_p3921', 'eco:b4034']	['NP_418458.1', 'NC_000913.3', 'YP_492177.1', 'NC_007779.1']	['GO:0043190; C:ATP-binding cassette (ABC) transporter complex; IGI:EcoliWiki.', 'GO:0055052; C:ATP-binding cassette (ABC) transporter complex, substrate-binding subunit-containing; IDA:EcoCyc.', 'GO:1990060; C:maltose transport complex; IDA:EcoCyc.', 'GO:0030288; C:outer membrane-bounded periplasmic space; IDA:EcoCyc.', 'GO:0042597; C:periplasmic space; IDA:EcoliWiki.', 'GO:1901982; F:maltose bi…	150	2D21	{'A': ['P0AEX9']}	['A']		02-SEP-05	10.1038/NATURE04525		SOLUTION NMR	16511487				MALE_ECOLI	396	1anfA	13	0.857	http://zhanglab.ccmb.med.umich.edu/QUARK/ecoli2/E12087/	E12087	template-based	1939	370	0.934343	TRUE	370	0.997687	1.11804	TRUE	0.518919	0.444444	0.159091	0.603535
14GLUCANabcpp	Transport, Inner Membrane	14glucan_p + atp_c + h2o_c --> h_c + adp_c + 14glucan_c + pi_c	['h_c', '14glucan_p', '14glucan_c', 'adp_c', 'pi_c', 'atp_c', 'h2o_c']	(b4034 and b4033 and b4032 and b4035)	b4034	P0AEX9	1	malE		['Maltodextrin-binding protein', 'MMBP', 'MBP', 'Maltose-binding periplasmic protein']	MKIKTGARILALSALTTMMFSASALAKIEEGKLVIWINGDKGYNGLAEVGKKFEKDTGIKVTVEHPDKLEEKFPQVAATGDGPDIIFWAHDRFGGYAQSGLLAEITPDKAFQDKLYPFTWDAVRYNGKLIAYPIAVEALSLIYNKDLLPNPPKTWEEIPALDKELKAKGKSALMFNLQEPYFTWPLIAADGGYAFKYENGKYDIKDVGVDNAGAKAGLTFLVDLIKNKHMNADTDYSIAEAAFNKGETAMTINGPWAWSNIDTSKVNYGVTVLPTFKGQPSKPFVGVLSAGINAASPNKELAKEFLENYLLTDEGLEAVNKDKPLGAVALKSYEEELAKDPRIAATMENAQKGEIMPNIPQMSAFWYAVRTAVINAASGRQTVDEALKDAQTRITK	396	['PF01547']	['ecj:Y75_p3921', 'eco:b4034']	['NP_418458.1', 'NC_000913.3', 'YP_492177.1', 'NC_007779.1']	['GO:0043190; C:ATP-binding cassette (ABC) transporter complex; IGI:EcoliWiki.', 'GO:0055052; C:ATP-binding cassette (ABC) transporter complex, substrate-binding subunit-containing; IDA:EcoCyc.', 'GO:1990060; C:maltose transport complex; IDA:EcoCyc.', 'GO:0030288; C:outer membrane-bounded periplasmic space; IDA:EcoCyc.', 'GO:0042597; C:periplasmic space; IDA:EcoliWiki.', 'GO:1901982; F:maltose bi…	150	4GLI	{'A': ['P0AEX9', 'Q16637']}	['A']		14-AUG-12	10.1016/J.STR.2012.08.024		X-RAY DIFFRACTION	23022347	1.9	0.962744	C 1 2 1	MALE_ECOLI	396	1anfA	13	0.857	http://zhanglab.ccmb.med.umich.edu/QUARK/ecoli2/E12087/	E12087	template-based	1933	369	0.931818	TRUE	369	0.99499	1.11501	FALSE	0.667526	0.444444	0.159091	0.603535
14GLUCANabcpp	Transport, Inner Membrane	14glucan_p + atp_c + h2o_c --> h_c + adp_c + 14glucan_c + pi_c	['h_c', '14glucan_p', '14glucan_c', 'adp_c', 'pi_c', 'atp_c', 'h2o_c']	(b4034 and b4033 and b4032 and b4035)	b4034	P0AEX9	1	malE		['Maltodextrin-binding protein', 'MMBP', 'MBP', 'Maltose-binding periplasmic protein']	MKIKTGARILALSALTTMMFSASALAKIEEGKLVIWINGDKGYNGLAEVGKKFEKDTGIKVTVEHPDKLEEKFPQVAATGDGPDIIFWAHDRFGGYAQSGLLAEITPDKAFQDKLYPFTWDAVRYNGKLIAYPIAVEALSLIYNKDLLPNPPKTWEEIPALDKELKAKGKSALMFNLQEPYFTWPLIAADGGYAFKYENGKYDIKDVGVDNAGAKAGLTFLVDLIKNKHMNADTDYSIAEAAFNKGETAMTINGPWAWSNIDTSKVNYGVTVLPTFKGQPSKPFVGVLSAGINAASPNKELAKEFLENYLLTDEGLEAVNKDKPLGAVALKSYEEELAKDPRIAATMENAQKGEIMPNIPQMSAFWYAVRTAVINAASGRQTVDEALKDAQTRITK	396	['PF01547']	['ecj:Y75_p3921', 'eco:b4034']	['NP_418458.1', 'NC_000913.3', 'YP_492177.1', 'NC_007779.1']	['GO:0043190; C:ATP-binding cassette (ABC) transporter complex; IGI:EcoliWiki.', 'GO:0055052; C:ATP-binding cassette (ABC) transporter complex, substrate-binding subunit-containing; IDA:EcoCyc.', 'GO:1990060; C:maltose transport complex; IDA:EcoCyc.', 'GO:0030288; C:outer membrane-bounded periplasmic space; IDA:EcoCyc.', 'GO:0042597; C:periplasmic space; IDA:EcoliWiki.', 'GO:1901982; F:maltose bi…	150	4IRL	{'A': ['P0AEX9', 'B0V1H4'], 'C': ['P0AEX9', 'B0V1H4'], 'B': ['P0AEX9', 'B0V1H4']}	['A', 'C', 'B']	['ACT', 'PEG', 'NA', 'MLI', 'MTT', 'EDO']	15-JAN-13	10.1107/S1744309113015558		X-RAY DIFFRACTION	23908027	1.47	0.978606	P 21 21 21	MALE_ECOLI	396	1anfA	13	0.857	http://zhanglab.ccmb.med.umich.edu/QUARK/ecoli2/E12087/	E12087	template-based	1866	358	0.90404	TRUE	359	0.965329	1.08178	FALSE	0.689257	0.444444	0.159091	0.603535
14GLUCANabcpp	Transport, Inner Membrane	14glucan_p + atp_c + h2o_c --> h_c + adp_c + 14glucan_c + pi_c	['h_c', '14glucan_p', '14glucan_c', 'adp_c', 'pi_c', 'atp_c', 'h2o_c']	(b4034 and b4033 and b4032 and b4035)	b4034	P0AEX9	1	malE		['Maltodextrin-binding protein', 'MMBP', 'MBP', 'Maltose-binding periplasmic protein']	MKIKTGARILALSALTTMMFSASALAKIEEGKLVIWINGDKGYNGLAEVGKKFEKDTGIKVTVEHPDKLEEKFPQVAATGDGPDIIFWAHDRFGGYAQSGLLAEITPDKAFQDKLYPFTWDAVRYNGKLIAYPIAVEALSLIYNKDLLPNPPKTWEEIPALDKELKAKGKSALMFNLQEPYFTWPLIAADGGYAFKYENGKYDIKDVGVDNAGAKAGLTFLVDLIKNKHMNADTDYSIAEAAFNKGETAMTINGPWAWSNIDTSKVNYGVTVLPTFKGQPSKPFVGVLSAGINAASPNKELAKEFLENYLLTDEGLEAVNKDKPLGAVALKSYEEELAKDPRIAATMENAQKGEIMPNIPQMSAFWYAVRTAVINAASGRQTVDEALKDAQTRITK	396	['PF01547']	['ecj:Y75_p3921', 'eco:b4034']	['NP_418458.1', 'NC_000913.3', 'YP_492177.1', 'NC_007779.1']	['GO:0043190; C:ATP-binding cassette (ABC) transporter complex; IGI:EcoliWiki.', 'GO:0055052; C:ATP-binding cassette (ABC) transporter complex, substrate-binding subunit-containing; IDA:EcoCyc.', 'GO:1990060; C:maltose transport complex; IDA:EcoCyc.', 'GO:0030288; C:outer membrane-bounded periplasmic space; IDA:EcoCyc.', 'GO:0042597; C:periplasmic space; IDA:EcoliWiki.', 'GO:1901982; F:maltose bi…	150	4FED	{'A': ['P0AEX9', 'P42858'], 'C': ['P0AEX9', 'P42858'], 'B': ['P0AEX9', 'P42858']}	['A', 'B', 'C']	['ZN', 'CA']	30-MAY-12	10.4161/PRI.23807		X-RAY DIFFRACTION	23370273	2.81	0.929177	C 1 2 1	MALE_ECOLI	396	1anfA	13	0.857	http://zhanglab.ccmb.med.umich.edu/QUARK/ecoli2/E12087/	E12087	template-based	1898	363	0.916667	TRUE	363	0.978812	1.09688	FALSE	0.667774	0.444444	0.159091	0.603535
14GLUCANabcpp	Transport, Inner Membrane	14glucan_p + atp_c + h2o_c --> h_c + adp_c + 14glucan_c + pi_c	['h_c', '14glucan_p', '14glucan_c', 'adp_c', 'pi_c', 'atp_c', 'h2o_c']	(b4034 and b4033 and b4032 and b4035)	b4034	P0AEX9	1	malE		['Maltodextrin-binding protein', 'MMBP', 'MBP', 'Maltose-binding periplasmic protein']	MKIKTGARILALSALTTMMFSASALAKIEEGKLVIWINGDKGYNGLAEVGKKFEKDTGIKVTVEHPDKLEEKFPQVAATGDGPDIIFWAHDRFGGYAQSGLLAEITPDKAFQDKLYPFTWDAVRYNGKLIAYPIAVEALSLIYNKDLLPNPPKTWEEIPALDKELKAKGKSALMFNLQEPYFTWPLIAADGGYAFKYENGKYDIKDVGVDNAGAKAGLTFLVDLIKNKHMNADTDYSIAEAAFNKGETAMTINGPWAWSNIDTSKVNYGVTVLPTFKGQPSKPFVGVLSAGINAASPNKELAKEFLENYLLTDEGLEAVNKDKPLGAVALKSYEEELAKDPRIAATMENAQKGEIMPNIPQMSAFWYAVRTAVINAASGRQTVDEALKDAQTRITK	396	['PF01547']	['ecj:Y75_p3921', 'eco:b4034']	['NP_418458.1', 'NC_000913.3', 'YP_492177.1', 'NC_007779.1']	['GO:0043190; C:ATP-binding cassette (ABC) transporter complex; IGI:EcoliWiki.', 'GO:0055052; C:ATP-binding cassette (ABC) transporter complex, substrate-binding subunit-containing; IDA:EcoCyc.', 'GO:1990060; C:maltose transport complex; IDA:EcoCyc.', 'GO:0030288; C:outer membrane-bounded periplasmic space; IDA:EcoCyc.', 'GO:0042597; C:periplasmic space; IDA:EcoliWiki.', 'GO:1901982; F:maltose bi…	150	4EGC	{'A': ['P0AEX9', 'Q15475'], 'B': ['O00167']}	['A', 'B']	['MG', 'MAL']	30-MAR-12	10.1038/NSMB.2505	[('B', ['3.1.3.48'])]	X-RAY DIFFRACTION	23435380	1.99	0.959425	P 21 21 2	MALE_ECOLI	396	1anfA	13	0.857	http://zhanglab.ccmb.med.umich.edu/QUARK/ecoli2/E12087/	E12087	template-based	1884	361	0.911616	TRUE	361	0.973419	1.09084	FALSE	0.662469	0.444444	0.159091	0.603535
14GLUCANabcpp	Transport, Inner Membrane	14glucan_p + atp_c + h2o_c --> h_c + adp_c + 14glucan_c + pi_c	['h_c', '14glucan_p', '14glucan_c', 'adp_c', 'pi_c', 'atp_c', 'h2o_c']	(b4034 and b4033 and b4032 and b4035)	b4034	P0AEX9	1	malE		['Maltodextrin-binding protein', 'MMBP', 'MBP', 'Maltose-binding periplasmic protein']	MKIKTGARILALSALTTMMFSASALAKIEEGKLVIWINGDKGYNGLAEVGKKFEKDTGIKVTVEHPDKLEEKFPQVAATGDGPDIIFWAHDRFGGYAQSGLLAEITPDKAFQDKLYPFTWDAVRYNGKLIAYPIAVEALSLIYNKDLLPNPPKTWEEIPALDKELKAKGKSALMFNLQEPYFTWPLIAADGGYAFKYENGKYDIKDVGVDNAGAKAGLTFLVDLIKNKHMNADTDYSIAEAAFNKGETAMTINGPWAWSNIDTSKVNYGVTVLPTFKGQPSKPFVGVLSAGINAASPNKELAKEFLENYLLTDEGLEAVNKDKPLGAVALKSYEEELAKDPRIAATMENAQKGEIMPNIPQMSAFWYAVRTAVINAASGRQTVDEALKDAQTRITK	396	['PF01547']	['ecj:Y75_p3921', 'eco:b4034']	['NP_418458.1', 'NC_000913.3', 'YP_492177.1', 'NC_007779.1']	['GO:0043190; C:ATP-binding cassette (ABC) transporter complex; IGI:EcoliWiki.', 'GO:0055052; C:ATP-binding cassette (ABC) transporter complex, substrate-binding subunit-containing; IDA:EcoCyc.', 'GO:1990060; C:maltose transport complex; IDA:EcoCyc.', 'GO:0030288; C:outer membrane-bounded periplasmic space; IDA:EcoCyc.', 'GO:0042597; C:periplasmic space; IDA:EcoliWiki.', 'GO:1901982; F:maltose bi…	150	4FEC	{'A': ['P0AEX9', 'P42858'], 'C': ['P0AEX9', 'P42858'], 'B': ['P0AEX9', 'P42858']}	['A', 'B', 'C']	['ZN']	30-MAY-12	10.4161/PRI.23807		X-RAY DIFFRACTION	23370273	3	0.922169	C 1 2 1	MALE_ECOLI	396	1anfA	13	0.857	http://zhanglab.ccmb.med.umich.edu/QUARK/ecoli2/E12087/	E12087	template-based	1898	363	0.916667	TRUE	363	0.978812	1.09688	FALSE	0.674361	0.444444	0.159091	0.603535
14GLUCANabcpp	Transport, Inner Membrane	14glucan_p + atp_c + h2o_c --> h_c + adp_c + 14glucan_c + pi_c	['h_c', '14glucan_p', '14glucan_c', 'adp_c', 'pi_c', 'atp_c', 'h2o_c']	(b4034 and b4033 and b4032 and b4035)	b4034	P0AEX9	1	malE		['Maltodextrin-binding protein', 'MMBP', 'MBP', 'Maltose-binding periplasmic protein']	MKIKTGARILALSALTTMMFSASALAKIEEGKLVIWINGDKGYNGLAEVGKKFEKDTGIKVTVEHPDKLEEKFPQVAATGDGPDIIFWAHDRFGGYAQSGLLAEITPDKAFQDKLYPFTWDAVRYNGKLIAYPIAVEALSLIYNKDLLPNPPKTWEEIPALDKELKAKGKSALMFNLQEPYFTWPLIAADGGYAFKYENGKYDIKDVGVDNAGAKAGLTFLVDLIKNKHMNADTDYSIAEAAFNKGETAMTINGPWAWSNIDTSKVNYGVTVLPTFKGQPSKPFVGVLSAGINAASPNKELAKEFLENYLLTDEGLEAVNKDKPLGAVALKSYEEELAKDPRIAATMENAQKGEIMPNIPQMSAFWYAVRTAVINAASGRQTVDEALKDAQTRITK	396	['PF01547']	['ecj:Y75_p3921', 'eco:b4034']	['NP_418458.1', 'NC_000913.3', 'YP_492177.1', 'NC_007779.1']	['GO:0043190; C:ATP-binding cassette (ABC) transporter complex; IGI:EcoliWiki.', 'GO:0055052; C:ATP-binding cassette (ABC) transporter complex, substrate-binding subunit-containing; IDA:EcoCyc.', 'GO:1990060; C:maltose transport complex; IDA:EcoCyc.', 'GO:0030288; C:outer membrane-bounded periplasmic space; IDA:EcoCyc.', 'GO:0042597; C:periplasmic space; IDA:EcoliWiki.', 'GO:1901982; F:maltose bi…	150	3L2J	{'A': ['P0AEX9', 'Q03431'], 'B': ['P0AEX9', 'Q03431']}	['A', 'B']	['MAL']	15-DEC-09	10.1074/JBC.M109.093138		X-RAY DIFFRACTION	20172855	3.24	0.913316	C 2 2 21	MALE_ECOLI	396	1anfA	13	0.857	http://zhanglab.ccmb.med.umich.edu/QUARK/ecoli2/E12087/	E12087	template-based	1909	364	0.919192	TRUE	364	0.981508	1.09991	FALSE	0.640496	0.444444	0.159091	0.603535
14GLUCANabcpp	Transport, Inner Membrane	14glucan_p + atp_c + h2o_c --> h_c + adp_c + 14glucan_c + pi_c	['h_c', '14glucan_p', '14glucan_c', 'adp_c', 'pi_c', 'atp_c', 'h2o_c']	(b4034 and b4033 and b4032 and b4035)	b4034	P0AEX9	1	malE		['Maltodextrin-binding protein', 'MMBP', 'MBP', 'Maltose-binding periplasmic protein']	MKIKTGARILALSALTTMMFSASALAKIEEGKLVIWINGDKGYNGLAEVGKKFEKDTGIKVTVEHPDKLEEKFPQVAATGDGPDIIFWAHDRFGGYAQSGLLAEITPDKAFQDKLYPFTWDAVRYNGKLIAYPIAVEALSLIYNKDLLPNPPKTWEEIPALDKELKAKGKSALMFNLQEPYFTWPLIAADGGYAFKYENGKYDIKDVGVDNAGAKAGLTFLVDLIKNKHMNADTDYSIAEAAFNKGETAMTINGPWAWSNIDTSKVNYGVTVLPTFKGQPSKPFVGVLSAGINAASPNKELAKEFLENYLLTDEGLEAVNKDKPLGAVALKSYEEELAKDPRIAATMENAQKGEIMPNIPQMSAFWYAVRTAVINAASGRQTVDEALKDAQTRITK	396	['PF01547']	['ecj:Y75_p3921', 'eco:b4034']	['NP_418458.1', 'NC_000913.3', 'YP_492177.1', 'NC_007779.1']	['GO:0043190; C:ATP-binding cassette (ABC) transporter complex; IGI:EcoliWiki.', 'GO:0055052; C:ATP-binding cassette (ABC) transporter complex, substrate-binding subunit-containing; IDA:EcoCyc.', 'GO:1990060; C:maltose transport complex; IDA:EcoCyc.', 'GO:0030288; C:outer membrane-bounded periplasmic space; IDA:EcoCyc.', 'GO:0042597; C:periplasmic space; IDA:EcoliWiki.', 'GO:1901982; F:maltose bi…	150	3IOR	{'A': ['P0AEX9', 'P42858'], 'C': ['P0AEX9', 'P42858'], 'B': ['P0AEX9', 'P42858']}	['A', 'B', 'C']	['ZN', 'CA']	14-AUG-09	10.1016/J.STR.2009.08.002		X-RAY DIFFRACTION	19748341	3.6	0.900037	C 1 2 1	MALE_ECOLI	396	1anfA	13	0.857	http://zhanglab.ccmb.med.umich.edu/QUARK/ecoli2/E12087/	E12087	template-based	1898	363	0.916667	TRUE	363	0.978812	1.09688	FALSE	0.633111	0.444444	0.159091	0.603535
14GLUCANabcpp	Transport, Inner Membrane	14glucan_p + atp_c + h2o_c --> h_c + adp_c + 14glucan_c + pi_c	['h_c', '14glucan_p', '14glucan_c', 'adp_c', 'pi_c', 'atp_c', 'h2o_c']	(b4034 and b4033 and b4032 and b4035)	b4034	P0AEX9	1	malE		['Maltodextrin-binding protein', 'MMBP', 'MBP', 'Maltose-binding periplasmic protein']	MKIKTGARILALSALTTMMFSASALAKIEEGKLVIWINGDKGYNGLAEVGKKFEKDTGIKVTVEHPDKLEEKFPQVAATGDGPDIIFWAHDRFGGYAQSGLLAEITPDKAFQDKLYPFTWDAVRYNGKLIAYPIAVEALSLIYNKDLLPNPPKTWEEIPALDKELKAKGKSALMFNLQEPYFTWPLIAADGGYAFKYENGKYDIKDVGVDNAGAKAGLTFLVDLIKNKHMNADTDYSIAEAAFNKGETAMTINGPWAWSNIDTSKVNYGVTVLPTFKGQPSKPFVGVLSAGINAASPNKELAKEFLENYLLTDEGLEAVNKDKPLGAVALKSYEEELAKDPRIAATMENAQKGEIMPNIPQMSAFWYAVRTAVINAASGRQTVDEALKDAQTRITK	396	['PF01547']	['ecj:Y75_p3921', 'eco:b4034']	['NP_418458.1', 'NC_000913.3', 'YP_492177.1', 'NC_007779.1']	['GO:0043190; C:ATP-binding cassette (ABC) transporter complex; IGI:EcoliWiki.', 'GO:0055052; C:ATP-binding cassette (ABC) transporter complex, substrate-binding subunit-containing; IDA:EcoCyc.', 'GO:1990060; C:maltose transport complex; IDA:EcoCyc.', 'GO:0030288; C:outer membrane-bounded periplasmic space; IDA:EcoCyc.', 'GO:0042597; C:periplasmic space; IDA:EcoliWiki.', 'GO:1901982; F:maltose bi…	150	3IOU	{'A': ['P0AEX9', 'P42858'], 'C': ['P0AEX9', 'P42858'], 'B': ['P0AEX9', 'P42858']}	['A', 'B', 'C']	['ZN', 'CA']	14-AUG-09	10.1016/J.STR.2009.08.002		X-RAY DIFFRACTION	19748341	3.7	0.896348	C 1 2 1	MALE_ECOLI	396	1anfA	13	0.857	http://zhanglab.ccmb.med.umich.edu/QUARK/ecoli2/E12087/	E12087	template-based	1898	363	0.916667	TRUE	363	0.978812	1.09688	FALSE	0.622166	0.444444	0.159091	0.603535
14GLUCANabcpp	Transport, Inner Membrane	14glucan_p + atp_c + h2o_c --> h_c + adp_c + 14glucan_c + pi_c	['h_c', '14glucan_p', '14glucan_c', 'adp_c', 'pi_c', 'atp_c', 'h2o_c']	(b4034 and b4033 and b4032 and b4035)	b4034	P0AEX9	1	malE		['Maltodextrin-binding protein', 'MMBP', 'MBP', 'Maltose-binding periplasmic protein']	MKIKTGARILALSALTTMMFSASALAKIEEGKLVIWINGDKGYNGLAEVGKKFEKDTGIKVTVEHPDKLEEKFPQVAATGDGPDIIFWAHDRFGGYAQSGLLAEITPDKAFQDKLYPFTWDAVRYNGKLIAYPIAVEALSLIYNKDLLPNPPKTWEEIPALDKELKAKGKSALMFNLQEPYFTWPLIAADGGYAFKYENGKYDIKDVGVDNAGAKAGLTFLVDLIKNKHMNADTDYSIAEAAFNKGETAMTINGPWAWSNIDTSKVNYGVTVLPTFKGQPSKPFVGVLSAGINAASPNKELAKEFLENYLLTDEGLEAVNKDKPLGAVALKSYEEELAKDPRIAATMENAQKGEIMPNIPQMSAFWYAVRTAVINAASGRQTVDEALKDAQTRITK	396	['PF01547']	['ecj:Y75_p3921', 'eco:b4034']	['NP_418458.1', 'NC_000913.3', 'YP_492177.1', 'NC_007779.1']	['GO:0043190; C:ATP-binding cassette (ABC) transporter complex; IGI:EcoliWiki.', 'GO:0055052; C:ATP-binding cassette (ABC) transporter complex, substrate-binding subunit-containing; IDA:EcoCyc.', 'GO:1990060; C:maltose transport complex; IDA:EcoCyc.', 'GO:0030288; C:outer membrane-bounded periplasmic space; IDA:EcoCyc.', 'GO:0042597; C:periplasmic space; IDA:EcoliWiki.', 'GO:1901982; F:maltose bi…	150	3IOT	{'A': ['P0AEX9', 'P42858'], 'C': ['P0AEX9', 'P42858'], 'B': ['P0AEX9', 'P42858']}	['A', 'B', 'C']	['ZN', 'CA']	14-AUG-09	10.1016/J.STR.2009.08.002		X-RAY DIFFRACTION	19748341	3.5	0.903726	C 1 2 1	MALE_ECOLI	396	1anfA	13	0.857	http://zhanglab.ccmb.med.umich.edu/QUARK/ecoli2/E12087/	E12087	template-based	1898	363	0.916667	TRUE	363	0.978812	1.09688	FALSE	0.614108	0.444444	0.159091	0.603535
14GLUCANabcpp	Transport, Inner Membrane	14glucan_p + atp_c + h2o_c --> h_c + adp_c + 14glucan_c + pi_c	['h_c', '14glucan_p', '14glucan_c', 'adp_c', 'pi_c', 'atp_c', 'h2o_c']	(b4034 and b4033 and b4032 and b4035)	b4034	P0AEX9	1	malE		['Maltodextrin-binding protein', 'MMBP', 'MBP', 'Maltose-binding periplasmic protein']	MKIKTGARILALSALTTMMFSASALAKIEEGKLVIWINGDKGYNGLAEVGKKFEKDTGIKVTVEHPDKLEEKFPQVAATGDGPDIIFWAHDRFGGYAQSGLLAEITPDKAFQDKLYPFTWDAVRYNGKLIAYPIAVEALSLIYNKDLLPNPPKTWEEIPALDKELKAKGKSALMFNLQEPYFTWPLIAADGGYAFKYENGKYDIKDVGVDNAGAKAGLTFLVDLIKNKHMNADTDYSIAEAAFNKGETAMTINGPWAWSNIDTSKVNYGVTVLPTFKGQPSKPFVGVLSAGINAASPNKELAKEFLENYLLTDEGLEAVNKDKPLGAVALKSYEEELAKDPRIAATMENAQKGEIMPNIPQMSAFWYAVRTAVINAASGRQTVDEALKDAQTRITK	396	['PF01547']	['ecj:Y75_p3921', 'eco:b4034']	['NP_418458.1', 'NC_000913.3', 'YP_492177.1', 'NC_007779.1']	['GO:0043190; C:ATP-binding cassette (ABC) transporter complex; IGI:EcoliWiki.', 'GO:0055052; C:ATP-binding cassette (ABC) transporter complex, substrate-binding subunit-containing; IDA:EcoCyc.', 'GO:1990060; C:maltose transport complex; IDA:EcoCyc.', 'GO:0030288; C:outer membrane-bounded periplasmic space; IDA:EcoCyc.', 'GO:0042597; C:periplasmic space; IDA:EcoliWiki.', 'GO:1901982; F:maltose bi…	150	3IOW	{'A': ['P0AEX9', 'P42858'], 'C': ['P0AEX9', 'P42858'], 'B': ['P0AEX9', 'P42858']}	['A', 'B', 'C']	['ZN', 'CA']	14-AUG-09	10.1016/J.STR.2009.08.002		X-RAY DIFFRACTION	19748341	3.5	0.903726	C 1 2 1	MALE_ECOLI	396	1anfA	13	0.857	http://zhanglab.ccmb.med.umich.edu/QUARK/ecoli2/E12087/	E12087	template-based	1898	363	0.916667	TRUE	363	0.978812	1.09688	FALSE	0.64905	0.444444	0.159091	0.603535
14GLUCANabcpp	Transport, Inner Membrane	14glucan_p + atp_c + h2o_c --> h_c + adp_c + 14glucan_c + pi_c	['h_c', '14glucan_p', '14glucan_c', 'adp_c', 'pi_c', 'atp_c', 'h2o_c']	(b4034 and b4033 and b4032 and b4035)	b4034	P0AEX9	1	malE		['Maltodextrin-binding protein', 'MMBP', 'MBP', 'Maltose-binding periplasmic protein']	MKIKTGARILALSALTTMMFSASALAKIEEGKLVIWINGDKGYNGLAEVGKKFEKDTGIKVTVEHPDKLEEKFPQVAATGDGPDIIFWAHDRFGGYAQSGLLAEITPDKAFQDKLYPFTWDAVRYNGKLIAYPIAVEALSLIYNKDLLPNPPKTWEEIPALDKELKAKGKSALMFNLQEPYFTWPLIAADGGYAFKYENGKYDIKDVGVDNAGAKAGLTFLVDLIKNKHMNADTDYSIAEAAFNKGETAMTINGPWAWSNIDTSKVNYGVTVLPTFKGQPSKPFVGVLSAGINAASPNKELAKEFLENYLLTDEGLEAVNKDKPLGAVALKSYEEELAKDPRIAATMENAQKGEIMPNIPQMSAFWYAVRTAVINAASGRQTVDEALKDAQTRITK	396	['PF01547']	['ecj:Y75_p3921', 'eco:b4034']	['NP_418458.1', 'NC_000913.3', 'YP_492177.1', 'NC_007779.1']	['GO:0043190; C:ATP-binding cassette (ABC) transporter complex; IGI:EcoliWiki.', 'GO:0055052; C:ATP-binding cassette (ABC) transporter complex, substrate-binding subunit-containing; IDA:EcoCyc.', 'GO:1990060; C:maltose transport complex; IDA:EcoCyc.', 'GO:0030288; C:outer membrane-bounded periplasmic space; IDA:EcoCyc.', 'GO:0042597; C:periplasmic space; IDA:EcoliWiki.', 'GO:1901982; F:maltose bi…	150	3IOV	{'A': ['P0AEX9', 'P42858'], 'C': ['P0AEX9', 'P42858'], 'B': ['P0AEX9', 'P42858']}	['A', 'B', 'C']	['ZN', 'CA']	14-AUG-09	10.1016/J.STR.2009.08.002		X-RAY DIFFRACTION	19748341	3.7	0.896348	C 1 2 1	MALE_ECOLI	396	1anfA	13	0.857	http://zhanglab.ccmb.med.umich.edu/QUARK/ecoli2/E12087/	E12087	template-based	1898	363	0.916667	TRUE	363	0.978812	1.09688	FALSE	0.608299	0.444444	0.159091	0.603535
14GLUCANabcpp	Transport, Inner Membrane	14glucan_p + atp_c + h2o_c --> h_c + adp_c + 14glucan_c + pi_c	['h_c', '14glucan_p', '14glucan_c', 'adp_c', 'pi_c', 'atp_c', 'h2o_c']	(b4034 and b4033 and b4032 and b4035)	b4034	P0AEX9	1	malE		['Maltodextrin-binding protein', 'MMBP', 'MBP', 'Maltose-binding periplasmic protein']	MKIKTGARILALSALTTMMFSASALAKIEEGKLVIWINGDKGYNGLAEVGKKFEKDTGIKVTVEHPDKLEEKFPQVAATGDGPDIIFWAHDRFGGYAQSGLLAEITPDKAFQDKLYPFTWDAVRYNGKLIAYPIAVEALSLIYNKDLLPNPPKTWEEIPALDKELKAKGKSALMFNLQEPYFTWPLIAADGGYAFKYENGKYDIKDVGVDNAGAKAGLTFLVDLIKNKHMNADTDYSIAEAAFNKGETAMTINGPWAWSNIDTSKVNYGVTVLPTFKGQPSKPFVGVLSAGINAASPNKELAKEFLENYLLTDEGLEAVNKDKPLGAVALKSYEEELAKDPRIAATMENAQKGEIMPNIPQMSAFWYAVRTAVINAASGRQTVDEALKDAQTRITK	396	['PF01547']	['ecj:Y75_p3921', 'eco:b4034']	['NP_418458.1', 'NC_000913.3', 'YP_492177.1', 'NC_007779.1']	['GO:0043190; C:ATP-binding cassette (ABC) transporter complex; IGI:EcoliWiki.', 'GO:0055052; C:ATP-binding cassette (ABC) transporter complex, substrate-binding subunit-containing; IDA:EcoCyc.', 'GO:1990060; C:maltose transport complex; IDA:EcoCyc.', 'GO:0030288; C:outer membrane-bounded periplasmic space; IDA:EcoCyc.', 'GO:0042597; C:periplasmic space; IDA:EcoliWiki.', 'GO:1901982; F:maltose bi…	150	3MP1	{'A': ['P0AEX9', 'P25554'], 'P': ['P61830']}	['A', 'P']	['ACT', 'M3L', 'MAL']	24-APR-10	10.1038/EMBOJ.2011.193		X-RAY DIFFRACTION	21685874	2.6	0.936924	P 21 21 21	MALE_ECOLI	396	1anfA	13	0.857	http://zhanglab.ccmb.med.umich.edu/QUARK/ecoli2/E12087/	E12087	template-based	1903	364	0.919192	TRUE	364	0.981508	1.09991	FALSE	0.559454	0.444444	0.159091	0.603535
14GLUCANabcpp	Transport, Inner Membrane	14glucan_p + atp_c + h2o_c --> h_c + adp_c + 14glucan_c + pi_c	['h_c', '14glucan_p', '14glucan_c', 'adp_c', 'pi_c', 'atp_c', 'h2o_c']	(b4034 and b4033 and b4032 and b4035)	b4034	P0AEX9	1	malE		['Maltodextrin-binding protein', 'MMBP', 'MBP', 'Maltose-binding periplasmic protein']	MKIKTGARILALSALTTMMFSASALAKIEEGKLVIWINGDKGYNGLAEVGKKFEKDTGIKVTVEHPDKLEEKFPQVAATGDGPDIIFWAHDRFGGYAQSGLLAEITPDKAFQDKLYPFTWDAVRYNGKLIAYPIAVEALSLIYNKDLLPNPPKTWEEIPALDKELKAKGKSALMFNLQEPYFTWPLIAADGGYAFKYENGKYDIKDVGVDNAGAKAGLTFLVDLIKNKHMNADTDYSIAEAAFNKGETAMTINGPWAWSNIDTSKVNYGVTVLPTFKGQPSKPFVGVLSAGINAASPNKELAKEFLENYLLTDEGLEAVNKDKPLGAVALKSYEEELAKDPRIAATMENAQKGEIMPNIPQMSAFWYAVRTAVINAASGRQTVDEALKDAQTRITK	396	['PF01547']	['ecj:Y75_p3921', 'eco:b4034']	['NP_418458.1', 'NC_000913.3', 'YP_492177.1', 'NC_007779.1']	['GO:0043190; C:ATP-binding cassette (ABC) transporter complex; IGI:EcoliWiki.', 'GO:0055052; C:ATP-binding cassette (ABC) transporter complex, substrate-binding subunit-containing; IDA:EcoCyc.', 'GO:1990060; C:maltose transport complex; IDA:EcoCyc.', 'GO:0030288; C:outer membrane-bounded periplasmic space; IDA:EcoCyc.', 'GO:0042597; C:periplasmic space; IDA:EcoliWiki.', 'GO:1901982; F:maltose bi…	150	4R0Y	{'A': ['P0AEX9', 'P97836'], 'B': ['P0AEX9', 'P97836']}	['A', 'B']		03-AUG-14	10.1016/J.BBRC.2014.08.073		X-RAY DIFFRACTION	25152391	2	0.959056	P 21 21 2	MALE_ECOLI	396	1anfA	13	0.857	http://zhanglab.ccmb.med.umich.edu/QUARK/ecoli2/E12087/	E12087	template-based	1887	361	0.911616	TRUE	361	0.973419	1.09084	FALSE	0.660297	0.444444	0.159091	0.603535
14GLUCANabcpp	Transport, Inner Membrane	14glucan_p + atp_c + h2o_c --> h_c + adp_c + 14glucan_c + pi_c	['h_c', '14glucan_p', '14glucan_c', 'adp_c', 'pi_c', 'atp_c', 'h2o_c']	(b4034 and b4033 and b4032 and b4035)	b4034	P0AEX9	1	malE		['Maltodextrin-binding protein', 'MMBP', 'MBP', 'Maltose-binding periplasmic protein']	MKIKTGARILALSALTTMMFSASALAKIEEGKLVIWINGDKGYNGLAEVGKKFEKDTGIKVTVEHPDKLEEKFPQVAATGDGPDIIFWAHDRFGGYAQSGLLAEITPDKAFQDKLYPFTWDAVRYNGKLIAYPIAVEALSLIYNKDLLPNPPKTWEEIPALDKELKAKGKSALMFNLQEPYFTWPLIAADGGYAFKYENGKYDIKDVGVDNAGAKAGLTFLVDLIKNKHMNADTDYSIAEAAFNKGETAMTINGPWAWSNIDTSKVNYGVTVLPTFKGQPSKPFVGVLSAGINAASPNKELAKEFLENYLLTDEGLEAVNKDKPLGAVALKSYEEELAKDPRIAATMENAQKGEIMPNIPQMSAFWYAVRTAVINAASGRQTVDEALKDAQTRITK	396	['PF01547']	['ecj:Y75_p3921', 'eco:b4034']	['NP_418458.1', 'NC_000913.3', 'YP_492177.1', 'NC_007779.1']	['GO:0043190; C:ATP-binding cassette (ABC) transporter complex; IGI:EcoliWiki.', 'GO:0055052; C:ATP-binding cassette (ABC) transporter complex, substrate-binding subunit-containing; IDA:EcoCyc.', 'GO:1990060; C:maltose transport complex; IDA:EcoCyc.', 'GO:0030288; C:outer membrane-bounded periplasmic space; IDA:EcoCyc.', 'GO:0042597; C:periplasmic space; IDA:EcoliWiki.', 'GO:1901982; F:maltose bi…	150	3MP6	{'A': ['P0AEX9', 'P25554'], 'P': ['PDB-P']}	['A', 'P']	['MLY', 'MAL']	25-APR-10	10.1038/EMBOJ.2011.193		X-RAY DIFFRACTION	21685874	1.48	0.978237	P 21 21 21	MALE_ECOLI	396	1anfA	13	0.857	http://zhanglab.ccmb.med.umich.edu/QUARK/ecoli2/E12087/	E12087	template-based	1903	364	0.919192	TRUE	364	0.981508	1.09991	FALSE	0.577299	0.444444	0.159091	0.603535
14GLUCANabcpp	Transport, Inner Membrane	14glucan_p + atp_c + h2o_c --> h_c + adp_c + 14glucan_c + pi_c	['h_c', '14glucan_p', '14glucan_c', 'adp_c', 'pi_c', 'atp_c', 'h2o_c']	(b4034 and b4033 and b4032 and b4035)	b4034	P0AEX9	1	malE		['Maltodextrin-binding protein', 'MMBP', 'MBP', 'Maltose-binding periplasmic protein']	MKIKTGARILALSALTTMMFSASALAKIEEGKLVIWINGDKGYNGLAEVGKKFEKDTGIKVTVEHPDKLEEKFPQVAATGDGPDIIFWAHDRFGGYAQSGLLAEITPDKAFQDKLYPFTWDAVRYNGKLIAYPIAVEALSLIYNKDLLPNPPKTWEEIPALDKELKAKGKSALMFNLQEPYFTWPLIAADGGYAFKYENGKYDIKDVGVDNAGAKAGLTFLVDLIKNKHMNADTDYSIAEAAFNKGETAMTINGPWAWSNIDTSKVNYGVTVLPTFKGQPSKPFVGVLSAGINAASPNKELAKEFLENYLLTDEGLEAVNKDKPLGAVALKSYEEELAKDPRIAATMENAQKGEIMPNIPQMSAFWYAVRTAVINAASGRQTVDEALKDAQTRITK	396	['PF01547']	['ecj:Y75_p3921', 'eco:b4034']	['NP_418458.1', 'NC_000913.3', 'YP_492177.1', 'NC_007779.1']	['GO:0043190; C:ATP-binding cassette (ABC) transporter complex; IGI:EcoliWiki.', 'GO:0055052; C:ATP-binding cassette (ABC) transporter complex, substrate-binding subunit-containing; IDA:EcoCyc.', 'GO:1990060; C:maltose transport complex; IDA:EcoCyc.', 'GO:0030288; C:outer membrane-bounded periplasmic space; IDA:EcoCyc.', 'GO:0042597; C:periplasmic space; IDA:EcoliWiki.', 'GO:1901982; F:maltose bi…	150	3MP8	{'A': ['P0AEX9', 'P25554']}	['A']	['ACY', 'NA', 'GOL', '4BZ', 'SO4', 'MAL']	26-APR-10	10.1038/EMBOJ.2011.193		X-RAY DIFFRACTION	21685874	1.92	0.962007	P 21 21 21	MALE_ECOLI	396	1anfA	13	0.857	http://zhanglab.ccmb.med.umich.edu/QUARK/ecoli2/E12087/	E12087	template-based	1903	364	0.919192	TRUE	364	0.981508	1.09991	FALSE	0.606238	0.444444	0.159091	0.603535
14GLUCANabcpp	Transport, Inner Membrane	14glucan_p + atp_c + h2o_c --> h_c + adp_c + 14glucan_c + pi_c	['h_c', '14glucan_p', '14glucan_c', 'adp_c', 'pi_c', 'atp_c', 'h2o_c']	(b4034 and b4033 and b4032 and b4035)	b4035	P68187	1	malK	['3.6.3.19']	['Maltose/maltodextrin import ATP-binding protein MalK {ECO:0000255|HAMAP-Rule:MF_01709}']	MASVQLQNVTKAWGEVVVSKDINLDIHEGEFVVFVGPSGCGKSTLLRMIAGLETITSGDLFIGEKRMNDTPPAERGVGMVFQSYALYPHLSVAENMSFGLKLAGAKKEVINQRVNQVAEVLQLAHLLDRKPKALSGGQRQRVAIGRTLVAEPSVFLLDEPLSNLDAALRVQMRIEISRLHKRLGRTMIYVTHDQVEAMTLADKIVVLDAGRVAQVGKPLELYHYPADRFVAGFIGSPKMNFLPVKVTATAIDQVQVELPMPNRQQVWLPVESRDVQVGANMSLGIRPEHLLPSDIADVILEGEVQVVEQLGNETQIHIQIPSIRQNLVYRQNDVVLVEEGATFAIGLPPERCHLFREDGTACRRLHKEPGV	371	['PF00005', 'PF08402']	['ecj:Y75_p3922', 'eco:b4035']	['NP_418459.1', 'NC_000913.3', 'YP_492178.1', 'NC_007779.1']	['GO:0043190; C:ATP-binding cassette (ABC) transporter complex; IDA:EcoCyc.', 'GO:0016020; C:membrane; IDA:UniProtKB.', 'GO:0005524; F:ATP binding; IEA:UniProtKB-HAMAP.', 'GO:0015609; F:maltooligosaccharide-importing ATPase activity; IEA:UniProtKB-HAMAP.', 'GO:0015423; F:maltose-transporting ATPase activity; IDA:EcoCyc.', 'GO:0015768; P:maltose transport; IDA:EcoCyc.']	16	3PUX	{'A': ['P68187'], 'B': ['P68187'], 'E': ['P0AEX9'], 'G': ['P68183'], 'F': ['P02916']}	['G', 'A', 'B', 'E', 'F']	['UMQ', 'BEF', 'PGV', 'ADP', 'MG', 'MAL']	06-DEC-10	10.1073/PNAS.1108858108	[('A', ['3.6.3.19']), ('B', ['3.6.3.19'])]	X-RAY DIFFRACTION	21825153	2.3	0.94799	P 1	MALK_ECOLI	371	2awnB	0	0.992	http://zhanglab.ccmb.med.umich.edu/QUARK/ecoli2/E12091/	E12091	template-based	1876	370	0.997305	TRUE	370	0.997687	1.19338	TRUE	0.64263	0.237197	0.326146	0.563342
14GLUCANabcpp	Transport, Inner Membrane	14glucan_p + atp_c + h2o_c --> h_c + adp_c + 14glucan_c + pi_c	['h_c', '14glucan_p', '14glucan_c', 'adp_c', 'pi_c', 'atp_c', 'h2o_c']	(b4034 and b4033 and b4032 and b4035)	b4035	P68187	1	malK	['3.6.3.19']	['Maltose/maltodextrin import ATP-binding protein MalK {ECO:0000255|HAMAP-Rule:MF_01709}']	MASVQLQNVTKAWGEVVVSKDINLDIHEGEFVVFVGPSGCGKSTLLRMIAGLETITSGDLFIGEKRMNDTPPAERGVGMVFQSYALYPHLSVAENMSFGLKLAGAKKEVINQRVNQVAEVLQLAHLLDRKPKALSGGQRQRVAIGRTLVAEPSVFLLDEPLSNLDAALRVQMRIEISRLHKRLGRTMIYVTHDQVEAMTLADKIVVLDAGRVAQVGKPLELYHYPADRFVAGFIGSPKMNFLPVKVTATAIDQVQVELPMPNRQQVWLPVESRDVQVGANMSLGIRPEHLLPSDIADVILEGEVQVVEQLGNETQIHIQIPSIRQNLVYRQNDVVLVEEGATFAIGLPPERCHLFREDGTACRRLHKEPGV	371	['PF00005', 'PF08402']	['ecj:Y75_p3922', 'eco:b4035']	['NP_418459.1', 'NC_000913.3', 'YP_492178.1', 'NC_007779.1']	['GO:0043190; C:ATP-binding cassette (ABC) transporter complex; IDA:EcoCyc.', 'GO:0016020; C:membrane; IDA:UniProtKB.', 'GO:0005524; F:ATP binding; IEA:UniProtKB-HAMAP.', 'GO:0015609; F:maltooligosaccharide-importing ATPase activity; IEA:UniProtKB-HAMAP.', 'GO:0015423; F:maltose-transporting ATPase activity; IDA:EcoCyc.', 'GO:0015768; P:maltose transport; IDA:EcoCyc.']	16	3PUW	{'A': ['P68187'], 'B': ['P68187'], 'E': ['P0AEX9'], 'G': ['P68183'], 'F': ['P02916']}	['G', 'A', 'B', 'E', 'F']	['UMQ', 'PGV', 'ADP', 'MG', 'ALF', 'MAL']	06-DEC-10	10.1073/PNAS.1108858108	[('A', ['3.6.3.19']), ('B', ['3.6.3.19'])]	X-RAY DIFFRACTION	21825153	2.3	0.94799	P 1	MALK_ECOLI	371	2awnB	0	0.992	http://zhanglab.ccmb.med.umich.edu/QUARK/ecoli2/E12091/	E12091	template-based	1876	370	0.997305	TRUE	370	0.997687	1.19338	TRUE	0.636895	0.237197	0.326146	0.563342
14GLUCANabcpp	Transport, Inner Membrane	14glucan_p + atp_c + h2o_c --> h_c + adp_c + 14glucan_c + pi_c	['h_c', '14glucan_p', '14glucan_c', 'adp_c', 'pi_c', 'atp_c', 'h2o_c']	(b4034 and b4033 and b4032 and b4035)	b4035	P68187	1	malK	['3.6.3.19']	['Maltose/maltodextrin import ATP-binding protein MalK {ECO:0000255|HAMAP-Rule:MF_01709}']	MASVQLQNVTKAWGEVVVSKDINLDIHEGEFVVFVGPSGCGKSTLLRMIAGLETITSGDLFIGEKRMNDTPPAERGVGMVFQSYALYPHLSVAENMSFGLKLAGAKKEVINQRVNQVAEVLQLAHLLDRKPKALSGGQRQRVAIGRTLVAEPSVFLLDEPLSNLDAALRVQMRIEISRLHKRLGRTMIYVTHDQVEAMTLADKIVVLDAGRVAQVGKPLELYHYPADRFVAGFIGSPKMNFLPVKVTATAIDQVQVELPMPNRQQVWLPVESRDVQVGANMSLGIRPEHLLPSDIADVILEGEVQVVEQLGNETQIHIQIPSIRQNLVYRQNDVVLVEEGATFAIGLPPERCHLFREDGTACRRLHKEPGV	371	['PF00005', 'PF08402']	['ecj:Y75_p3922', 'eco:b4035']	['NP_418459.1', 'NC_000913.3', 'YP_492178.1', 'NC_007779.1']	['GO:0043190; C:ATP-binding cassette (ABC) transporter complex; IDA:EcoCyc.', 'GO:0016020; C:membrane; IDA:UniProtKB.', 'GO:0005524; F:ATP binding; IEA:UniProtKB-HAMAP.', 'GO:0015609; F:maltooligosaccharide-importing ATPase activity; IEA:UniProtKB-HAMAP.', 'GO:0015423; F:maltose-transporting ATPase activity; IDA:EcoCyc.', 'GO:0015768; P:maltose transport; IDA:EcoCyc.']	16	3PUV	{'A': ['P68187'], 'B': ['P68187'], 'E': ['P0AEX9'], 'G': ['P68183'], 'F': ['P02916']}	['A', 'B', 'E', 'F', 'G']	['UMQ', 'VO4', 'PGV', 'ADP', 'MG', 'MAL']	06-DEC-10	10.1073/PNAS.1108858108	[('A', ['3.6.3.19']), ('B', ['3.6.3.19'])]	X-RAY DIFFRACTION	21825153	2.4	0.944301	P 1	MALK_ECOLI	371	2awnB	0	0.992	http://zhanglab.ccmb.med.umich.edu/QUARK/ecoli2/E12091/	E12091	template-based	1876	370	0.997305	TRUE	370	0.997687	1.19338	TRUE	0.636364	0.237197	0.326146	0.563342
14GLUCANabcpp	Transport, Inner Membrane	14glucan_p + atp_c + h2o_c --> h_c + adp_c + 14glucan_c + pi_c	['h_c', '14glucan_p', '14glucan_c', 'adp_c', 'pi_c', 'atp_c', 'h2o_c']	(b4034 and b4033 and b4032 and b4035)	b4035	P68187	1	malK	['3.6.3.19']	['Maltose/maltodextrin import ATP-binding protein MalK {ECO:0000255|HAMAP-Rule:MF_01709}']	MASVQLQNVTKAWGEVVVSKDINLDIHEGEFVVFVGPSGCGKSTLLRMIAGLETITSGDLFIGEKRMNDTPPAERGVGMVFQSYALYPHLSVAENMSFGLKLAGAKKEVINQRVNQVAEVLQLAHLLDRKPKALSGGQRQRVAIGRTLVAEPSVFLLDEPLSNLDAALRVQMRIEISRLHKRLGRTMIYVTHDQVEAMTLADKIVVLDAGRVAQVGKPLELYHYPADRFVAGFIGSPKMNFLPVKVTATAIDQVQVELPMPNRQQVWLPVESRDVQVGANMSLGIRPEHLLPSDIADVILEGEVQVVEQLGNETQIHIQIPSIRQNLVYRQNDVVLVEEGATFAIGLPPERCHLFREDGTACRRLHKEPGV	371	['PF00005', 'PF08402']	['ecj:Y75_p3922', 'eco:b4035']	['NP_418459.1', 'NC_000913.3', 'YP_492178.1', 'NC_007779.1']	['GO:0043190; C:ATP-binding cassette (ABC) transporter complex; IDA:EcoCyc.', 'GO:0016020; C:membrane; IDA:UniProtKB.', 'GO:0005524; F:ATP binding; IEA:UniProtKB-HAMAP.', 'GO:0015609; F:maltooligosaccharide-importing ATPase activity; IEA:UniProtKB-HAMAP.', 'GO:0015423; F:maltose-transporting ATPase activity; IDA:EcoCyc.', 'GO:0015768; P:maltose transport; IDA:EcoCyc.']	16	3RLF	{'A': ['P68187'], 'B': ['P68187'], 'E': ['P0AEX9'], 'G': ['P68183'], 'F': ['P02916']}	['A', 'B', 'E', 'G', 'F']	['UMQ', 'PGV', 'MG', 'ANP', 'MAL']	19-APR-11	10.1073/PNAS.1108858108	[('A', ['3.6.3.19']), ('B', ['3.6.3.19'])]	X-RAY DIFFRACTION	21825153	2.2	0.951678	P 1	MALK_ECOLI	371	2awnB	0	0.992	http://zhanglab.ccmb.med.umich.edu/QUARK/ecoli2/E12091/	E12091	template-based	1876	370	0.997305	TRUE	370	0.997687	1.19338	TRUE	0.625595	0.237197	0.326146	0.563342
14GLUCANabcpp	Transport, Inner Membrane	14glucan_p + atp_c + h2o_c --> h_c + adp_c + 14glucan_c + pi_c	['h_c', '14glucan_p', '14glucan_c', 'adp_c', 'pi_c', 'atp_c', 'h2o_c']	(b4034 and b4033 and b4032 and b4035)	b4035	P68187	1	malK	['3.6.3.19']	['Maltose/maltodextrin import ATP-binding protein MalK {ECO:0000255|HAMAP-Rule:MF_01709}']	MASVQLQNVTKAWGEVVVSKDINLDIHEGEFVVFVGPSGCGKSTLLRMIAGLETITSGDLFIGEKRMNDTPPAERGVGMVFQSYALYPHLSVAENMSFGLKLAGAKKEVINQRVNQVAEVLQLAHLLDRKPKALSGGQRQRVAIGRTLVAEPSVFLLDEPLSNLDAALRVQMRIEISRLHKRLGRTMIYVTHDQVEAMTLADKIVVLDAGRVAQVGKPLELYHYPADRFVAGFIGSPKMNFLPVKVTATAIDQVQVELPMPNRQQVWLPVESRDVQVGANMSLGIRPEHLLPSDIADVILEGEVQVVEQLGNETQIHIQIPSIRQNLVYRQNDVVLVEEGATFAIGLPPERCHLFREDGTACRRLHKEPGV	371	['PF00005', 'PF08402']	['ecj:Y75_p3922', 'eco:b4035']	['NP_418459.1', 'NC_000913.3', 'YP_492178.1', 'NC_007779.1']	['GO:0043190; C:ATP-binding cassette (ABC) transporter complex; IDA:EcoCyc.', 'GO:0016020; C:membrane; IDA:UniProtKB.', 'GO:0005524; F:ATP binding; IEA:UniProtKB-HAMAP.', 'GO:0015609; F:maltooligosaccharide-importing ATPase activity; IEA:UniProtKB-HAMAP.', 'GO:0015423; F:maltose-transporting ATPase activity; IDA:EcoCyc.', 'GO:0015768; P:maltose transport; IDA:EcoCyc.']	16	2R6G	{'A': ['P68187'], 'B': ['P68187'], 'E': ['P0AEX9'], 'G': ['P68183'], 'F': ['P02916']}	['A', 'B', 'E', 'G', 'F']	['ATP', 'MAL']	05-SEP-07	10.1038/NATURE06264	[('A', ['3.6.3.19']), ('B', ['3.6.3.19'])]	X-RAY DIFFRACTION	18033289	2.8	0.929546	P 1	MALK_ECOLI	371	2awnB	0	0.992	http://zhanglab.ccmb.med.umich.edu/QUARK/ecoli2/E12091/	E12091	template-based	1873	369	0.994609	TRUE	370	0.99499	1.19015	TRUE	0.622682	0.237197	0.326146	0.563342
14GLUCANabcpp	Transport, Inner Membrane	14glucan_p + atp_c + h2o_c --> h_c + adp_c + 14glucan_c + pi_c	['h_c', '14glucan_p', '14glucan_c', 'adp_c', 'pi_c', 'atp_c', 'h2o_c']	(b4034 and b4033 and b4032 and b4035)	b4035	P68187	1	malK	['3.6.3.19']	['Maltose/maltodextrin import ATP-binding protein MalK {ECO:0000255|HAMAP-Rule:MF_01709}']	MASVQLQNVTKAWGEVVVSKDINLDIHEGEFVVFVGPSGCGKSTLLRMIAGLETITSGDLFIGEKRMNDTPPAERGVGMVFQSYALYPHLSVAENMSFGLKLAGAKKEVINQRVNQVAEVLQLAHLLDRKPKALSGGQRQRVAIGRTLVAEPSVFLLDEPLSNLDAALRVQMRIEISRLHKRLGRTMIYVTHDQVEAMTLADKIVVLDAGRVAQVGKPLELYHYPADRFVAGFIGSPKMNFLPVKVTATAIDQVQVELPMPNRQQVWLPVESRDVQVGANMSLGIRPEHLLPSDIADVILEGEVQVVEQLGNETQIHIQIPSIRQNLVYRQNDVVLVEEGATFAIGLPPERCHLFREDGTACRRLHKEPGV	371	['PF00005', 'PF08402']	['ecj:Y75_p3922', 'eco:b4035']	['NP_418459.1', 'NC_000913.3', 'YP_492178.1', 'NC_007779.1']	['GO:0043190; C:ATP-binding cassette (ABC) transporter complex; IDA:EcoCyc.', 'GO:0016020; C:membrane; IDA:UniProtKB.', 'GO:0005524; F:ATP binding; IEA:UniProtKB-HAMAP.', 'GO:0015609; F:maltooligosaccharide-importing ATPase activity; IEA:UniProtKB-HAMAP.', 'GO:0015423; F:maltose-transporting ATPase activity; IDA:EcoCyc.', 'GO:0015768; P:maltose transport; IDA:EcoCyc.']	16	1Q1E	{'A': ['P68187'], 'B': ['P68187']}	['A', 'B']		19-JUL-03	10.1016/J.MOLCEL.2003.08.004		X-RAY DIFFRACTION	14527411	2.9	0.925858	P 1 21 1	MALK_ECOLI	371	2awnB	0	0.992	http://zhanglab.ccmb.med.umich.edu/QUARK/ecoli2/E12091/	E12091	template-based	1864	367	0.989218	TRUE	367	0.989597	1.1837	TRUE	0.542234	0.237197	0.326146	0.563342
[truncated: 21,973 more rows]
[truncated: 9 more columns]

## Sheet: 02-Complexes
	e_enzyme	e_enzyme_composition_string
m_reaction
23PDE2pp	CPDB-MONOMER	b4213(1)
23PDE4pp	CPDB-MONOMER	b4213(1)
23PDE7pp	CPDB-MONOMER	b4213(1)
23PDE9pp	CPDB-MONOMER	b4213(1)
2AGPA120tipp	EG12455-MONOMER	b2835(1)
2AGPA140tipp	EG12455-MONOMER	b2835(1)
2AGPA141tipp	EG12455-MONOMER	b2835(1)
2AGPA160tipp	EG12455-MONOMER	b2835(1)
2AGPA161tipp	EG12455-MONOMER	b2835(1)
2AGPA180tipp	EG12455-MONOMER	b2835(1)
2AGPA181tipp	EG12455-MONOMER	b2835(1)
2AGPE120tipp	EG12455-MONOMER	b2835(1)
2AGPE140tipp	EG12455-MONOMER	b2835(1)
2AGPE141tipp	EG12455-MONOMER	b2835(1)
2AGPE160tipp	EG12455-MONOMER	b2835(1)
2AGPE161tipp	EG12455-MONOMER	b2835(1)
2AGPE180tipp	EG12455-MONOMER	b2835(1)
2AGPE181tipp	EG12455-MONOMER	b2835(1)
2AGPEAT120	AAS-MONOMER	b2836(1)
2AGPEAT140	AAS-MONOMER	b2836(1)
2AGPEAT141	AAS-MONOMER	b2836(1)
[truncated: 967 more rows]

## Sheet: 02a-Complexes_improvements
	e_enzyme	e_enzyme_composition_string
[truncated: 3,156 more rows]

[truncated: 5 more sheets: 03-3D_struct_properties_best, 03a-3D_struct_properties_homo, 04-PFAM, 05-PDB_quality, 06-Homology_quality]
